# Supplementary material for: Comparative Phosphoproteomic Analysis under High-Nitrogen Fertilizer Reveals Central Phosphoproteins Promoting Wheat Grain Starch and Protein Synthesis
Source: Front Plant Sci. 2017 Jan 30;8:67. doi: 10.3389/fpls.2017.00067 (PMC5277015; doi:10.3389/fpls.2017.00067)
Supplement: Table S1 — All of the phosphorylated sites and phosphoproteins identified in the developing grains at 15 and 25 DPA from Zhongmai 175 under normal and high N fertilizer conditions. [file Table1.XLSX]

## Sheet: Table-S1
Table S1. All of the phosphorylated sites and phosphoproteins identified in the grains of Zhongmai175 under normal and high N fertilizer conditions of 15 and 25 DPA.
id	Proteins	Positions within proteins	Fasta headers	Localization prob	Number of Phospho (STY)	Amino acid	PEP	Score	Modified sequence	Phospho (STY) Probabilities	Phospho (STY) Score diffs	Position in peptide	Charge	m/z	Mass error [ppm]	Intensity CK-15 DPA-1	Intensity CK-15 DPA-2	Intensity CK-15 DPA-3	Intensity CK-25 DPA-1	Intensity CK-25 DPA-2	Intensity CK-25 DPA-3	Intensity T-15 DPA-1	Intensity T-15 DPA-2	Intensity T-15 DPA-3	Intensity T-25 DPA-1	Intensity T-25 DPA-2	Intensity T-25 DPA-3
612	gi|78771847;gi|473987587;gi|475593332;gi|474443817;gi|475626225	837;698;680;1167;772	>gi|78771847|gb|AAU89661.2| EDR1 [Triticum aestivum];>gi|473987587|gb|EMS51787.1| Serine/threonine-protein kinase CTR1 [Triticum urartu];>gi|475593332|gb|EMT22350.1| Serine/threonine-protein kinase CTR1 [Aegilops tauschii];>gi|474443817|gb|EMS68519.1| Seri	0.498505	1	S	0.00746982	84.035	_S(ph)TAGTPEWMAPEVLR_	S(0.499)T(0.499)AGT(0.003)PEWMAPEVLR	S(0)T(0)AGT(-22.22)PEWMAPEVLR	1	2	862.889	-0.36262	0	0	0	0	0	0	0	0	0	0	0	0
2134	gi|78771847;gi|473987587;gi|475593332;gi|474443817;gi|475626225	838;699;681;1168;773	>gi|78771847|gb|AAU89661.2| EDR1 [Triticum aestivum];>gi|473987587|gb|EMS51787.1| Serine/threonine-protein kinase CTR1 [Triticum urartu];>gi|475593332|gb|EMT22350.1| Serine/threonine-protein kinase CTR1 [Aegilops tauschii];>gi|474443817|gb|EMS68519.1| Seri	0.498505	1	T	0.00746982	84.035	_S(ph)TAGTPEWMAPEVLR_	S(0.499)T(0.499)AGT(0.003)PEWMAPEVLR	S(0)T(0)AGT(-22.22)PEWMAPEVLR	2	2	862.889	-0.36262	0	0	0	0	0	0	0	0	0	0	0	0
2130	gi|473961308;gi|473961309;gi|475548112;gi|475548113;gi|475606564	185;185;185;185;523	>gi|473961308|gb|EMS51115.1| 40S ribosomal protein S6 [Triticum urartu];>gi|473961309|gb|EMS51116.1| 40S ribosomal protein S6 [Triticum urartu];>gi|475548112|gb|EMT11003.1| 40S ribosomal protein S6 [Aegilops tauschii];>gi|475548113|gb|EMT11004.1| 40S ribos	1	1	T	4.60943e-08	162.36	_LVT(ph)PLTLQR_	LVT(1)PLTLQR	LVT(86.76)PLT(-86.76)LQR	3	2	560.81	-0.027713	256640000	272090000	277380000	161140000	175380000	165890000	197010000	199470000	198060000	122860000	70905000	74933000
2129	gi|473961308;gi|473961309;gi|475548112;gi|475548113;gi|475606564	243;243;243;243;581	>gi|473961308|gb|EMS51115.1| 40S ribosomal protein S6 [Triticum urartu];>gi|473961309|gb|EMS51116.1| 40S ribosomal protein S6 [Triticum urartu];>gi|475548112|gb|EMT11003.1| 40S ribosomal protein S6 [Aegilops tauschii];>gi|475548113|gb|EMT11004.1| 40S ribos	0.999999	1	T	6.735e-06	131.48	_LSAAT(ph)KAPAASA_	LSAAT(1)KAPAASA	LS(-62.08)AAT(62.08)KAPAAS(-79.84)A	5	2	569.779	-0.67615	0	5245400000	5871900000	365030000	365890000	0	2069700000	2154300000	2401700000	1583400000	1104700000	1138900000
572	gi|473961308;gi|473961309;gi|475548112;gi|475548113;gi|475606564	229;229;229;229;567	>gi|473961308|gb|EMS51115.1| 40S ribosomal protein S6 [Triticum urartu];>gi|473961309|gb|EMS51116.1| 40S ribosomal protein S6 [Triticum urartu];>gi|475548112|gb|EMT11003.1| 40S ribosomal protein S6 [Aegilops tauschii];>gi|475548113|gb|EMT11004.1| 40S ribos	0.999987	1	S	0.00248101	114.24	_DRRS(ph)ESMAK_	DRRS(1)ESMAK	DRRS(49.01)ES(-49.01)MAK	4	3	387.169	-0.83059	0	169620000	273940000	69930000	87988000	64399000	68391000	124130000	129470000	131830000	54687000	28735000
573	gi|473961308;gi|473961309;gi|475548112;gi|475548113;gi|475606564	240;240;240;240;578	>gi|473961308|gb|EMS51115.1| 40S ribosomal protein S6 [Triticum urartu];>gi|473961309|gb|EMS51116.1| 40S ribosomal protein S6 [Triticum urartu];>gi|475548112|gb|EMT11003.1| 40S ribosomal protein S6 [Aegilops tauschii];>gi|475548113|gb|EMT11004.1| 40S ribos	0.99997	1	S	9.95249e-05	148.28	_SKLS(ph)AATK_	SKLS(1)AATK	S(-67.67)KLS(45.22)AAT(-45.22)K	4	2	443.226	-0.1545	363630000	314330000	596050000	3043200	122470000	2815400	100680000	140850000	128120000	275690000	184640000	181880000
2122	gi|473950566;gi|473993441;gi|475599967	439;439;439	>gi|473950566|gb|EMS50683.1| Cell division cycle 5-like protein [Triticum urartu];>gi|473993441|gb|EMS51959.1| Cell division cycle 5-like protein [Triticum urartu];>gi|475599967|gb|EMT24383.1| Cell division cycle 5-related protein [Aegilops tauschii]	0.998557	1	T	0.00791344	81.789	_DGNSFGLT(ph)PK_	DGNS(0.001)FGLT(0.999)PK	DGNS(-28.4)FGLT(28.4)PK	8	2	558.242	-0.92825	0	0	0	0	0	0	49335000	47743000	56110000	0	0	0
558	gi|473950566;gi|473993441;gi|475599967	435;435;435	>gi|473950566|gb|EMS50683.1| Cell division cycle 5-like protein [Triticum urartu];>gi|473993441|gb|EMS51959.1| Cell division cycle 5-like protein [Triticum urartu];>gi|475599967|gb|EMT24383.1| Cell division cycle 5-related protein [Aegilops tauschii]	0.841849	1	S	0.00698447	82.85	_DGNS(ph)FGLTPK_	DGNS(0.842)FGLT(0.158)PK	DGNS(7.26)FGLT(-7.26)PK	4	2	558.242	-0.6318	0	71337000	104990000	23559000	23590000	33703000	0	0	0	42247000	16772000	12506000
511	gi|473912215;gi|475618024;gi|475620495	288;288;276	>gi|473912215|gb|EMS49604.1| Glyceraldehyde-3-phosphate dehydrogenase B, chloroplastic [Triticum urartu];>gi|475618024|gb|EMT30317.1| Glyceraldehyde-3-phosphate dehydrogenase B, chloroplastic [Aegilops tauschii];>gi|475620495|gb|EMT31124.1| Glyceraldehyde-	0.69894	1	S	0.00107321	93.342	_AAALNIVPTS(ph)TGAAK_	AAALNIVPT(0.107)S(0.699)T(0.194)GAAK	AAALNIVPT(-8.15)S(5.56)T(-5.56)GAAK	10	2	732.877	0.93843	28883000	20762000	27613000	0	0	0	16939000	0	12576000	0	0	0
503	gi|473906889;gi|474088756;gi|475606110	371;669;87	>gi|473906889|gb|EMS49407.1| Protein FAR1-RELATED SEQUENCE 5 [Triticum urartu];>gi|474088756|gb|EMS54773.1| CLIP-associating protein 2 [Triticum urartu];>gi|475606110|gb|EMT26286.1| CLIP-associating protein 1 [Aegilops tauschii]	1	1	S	0.00269963	96.64	_VSAIES(ph)LLK_	VSAIES(1)LLK	VS(-66.7)AIES(66.7)LLK	6	2	520.275	-0.97684	24682000	37600000	33555000	15366000	15189000	14169000	16062000	19117000	17952000	13128000	0	9369000
479	gi|473890256;gi|475557797	437;463	>gi|473890256|gb|EMS48597.1| hypothetical protein TRIUR3_21591 [Triticum urartu];>gi|475557797|gb|EMT12909.1| hypothetical protein F775_07890 [Aegilops tauschii]	1	1	S	0.000240813	136.8	_LIS(ph)FVAR_	LIS(1)FVAR	LIS(101.43)FVAR	3	2	443.233	0.45806	47321000	45529000	44743000	34602000	33045000	30662000	42878000	54906000	50198000	20355000	0	0
475	gi|473889425;gi|475574530;gi|474012403;gi|475551586	472;473;466;466	>gi|473889425|gb|EMS48493.1| hypothetical protein TRIUR3_07139 [Triticum urartu];>gi|475574530|gb|EMT17005.1| Lipoyl synthase, mitochondrial [Aegilops tauschii];>gi|474012403|gb|EMS52590.1| hypothetical protein TRIUR3_20541 [Triticum urartu];>gi|475551586|	0.999944	1	S	0.0206403	104.06	_VS(ph)FSSIR_	VS(1)FSSIR	VS(42.69)FS(-42.69)S(-57.06)IR	2	2	438.205	-0.33817	69772000	60550000	74105000	0	0	0	25118000	24252000	22873000	32646000	19433000	0
476	gi|473889425;gi|475574530;gi|474012403;gi|475551586	475;476;469;469	>gi|473889425|gb|EMS48493.1| hypothetical protein TRIUR3_07139 [Triticum urartu];>gi|475574530|gb|EMT17005.1| Lipoyl synthase, mitochondrial [Aegilops tauschii];>gi|474012403|gb|EMS52590.1| hypothetical protein TRIUR3_20541 [Triticum urartu];>gi|475551586|	0.993238	1	S	0.0122409	108.98	_VSFSS(ph)IR_	VSFS(0.007)S(0.993)IR	VS(-71.79)FS(-21.67)S(21.67)IR	5	2	438.205	0.26575	77862000	71603000	76634000	6441900	0	0	25299000	26335000	22137000	28352000	0	0
457	gi|473886714;gi|475612558	79;113	>gi|473886714|gb|EMS48172.1| 2,3-bisphosphoglycerate-independent phosphoglycerate mutase [Triticum urartu];>gi|475612558|gb|EMT28450.1| 2,3-bisphosphoglycerate-independent phosphoglycerate mutase [Aegilops tauschii]	1	1	S	8.46781e-198	309.25	_AHGTAVGLPSDDDMGNS(ph)EVGHNALGAGR_	AHGTAVGLPSDDDMGNS(1)EVGHNALGAGR	AHGT(-132.84)AVGLPS(-91.21)DDDMGNS(91.21)EVGHNALGAGR	17	4	697.055	-0.45558	2257300000	2184000000	2163800000	248720000	254520000	300410000	748280000	892840000	974500000	0	0	0
456	gi|473886714;gi|475612558	72;106	>gi|473886714|gb|EMS48172.1| 2,3-bisphosphoglycerate-independent phosphoglycerate mutase [Triticum urartu];>gi|475612558|gb|EMT28450.1| 2,3-bisphosphoglycerate-independent phosphoglycerate mutase [Aegilops tauschii]	0.959055	1	S	2.84839e-11	81.548	_AHGTAVGLPS(ph)DDDMGNSEVGHNALGAGR_	AHGT(0.041)AVGLPS(0.959)DDDMGNSEVGHNALGAGR	AHGT(-13.72)AVGLPS(13.72)DDDMGNS(-37.25)EVGHNALGAGR	10	3	929.071	2.0223	53216000	0	0	0	0	0	0	0	0	0	0	0
452	gi|473886529;gi|475546189;gi|474069723	32;62;9	>gi|473886529|gb|EMS48156.1| 6-phosphofructokinase 3 [Triticum urartu];>gi|475546189|gb|EMT10635.1| 6-phosphofructokinase 3 [Aegilops tauschii];>gi|474069723|gb|EMS54289.1| 6-phosphofructokinase 3 [Triticum urartu]	0.999985	1	S	0.000359389	118.37	_ISRDS(ph)YPNLR_	ISRDS(1)YPNLR	IS(-48.33)RDS(48.33)Y(-83.02)PNLR	5	2	650.806	-0.20068	60361000	106600000	125260000	53271000	54101000	43734000	57831000	34895000	34395000	23390000	0	0
451	gi|473886529;gi|475546189;gi|474069723	29;59;6	>gi|473886529|gb|EMS48156.1| 6-phosphofructokinase 3 [Triticum urartu];>gi|475546189|gb|EMT10635.1| 6-phosphofructokinase 3 [Aegilops tauschii];>gi|474069723|gb|EMS54289.1| 6-phosphofructokinase 3 [Triticum urartu]	0.968663	1	S	0.00292049	98.105	_IS(ph)RDSYPNLR_	IS(0.969)RDS(0.031)YPNLR	IS(14.9)RDS(-14.9)Y(-56.82)PNLR	2	3	434.206	-1.6582	0	0	0	0	0	0	0	0	0	0	0	0
441	gi|473882607;gi|475593714	1525;1541	>gi|473882607|gb|EMS48035.1| hypothetical protein TRIUR3_30538 [Triticum urartu];>gi|475593714|gb|EMT22462.1| hypothetical protein F775_03448 [Aegilops tauschii]	1	1	S	0.00238678	102.4	_ELHIS(ph)KLER_	ELHIS(1)KLER	ELHIS(102.4)KLER	5	2	602.808	0.25581	0	632690000	15537000	0	0	0	83130000	0	0	36276000	0	0
442	gi|473882607;gi|475593714	541;557	>gi|473882607|gb|EMS48035.1| hypothetical protein TRIUR3_30538 [Triticum urartu];>gi|475593714|gb|EMT22462.1| hypothetical protein F775_03448 [Aegilops tauschii]	1	1	S	2.78257e-26	180.14	_FSQHQEQAHS(ph)VHER_	FSQHQEQAHS(1)VHER	FS(-95.77)QHQEQAHS(95.77)VHER	10	3	600.592	0.56855	422570000	458620000	143830000	26383000	38964000	27683000	28909000	47614000	55053000	233380000	335900000	296390000
440	gi|473882607;gi|475593714	936;952	>gi|473882607|gb|EMS48035.1| hypothetical protein TRIUR3_30538 [Triticum urartu];>gi|475593714|gb|EMT22462.1| hypothetical protein F775_03448 [Aegilops tauschii]	0.996123	1	S	0.000140221	143.5	_ALEHATS(ph)KK_	ALEHAT(0.004)S(0.996)KK	ALEHAT(-24.1)S(24.1)KK	7	2	532.76	-0.66593	845480000	3331600000	8730900000	4597400000	1096400000	5580900000	3776800000	3946400000	3721600000	3009100000	2205000000	3238500000
2096	gi|473882607;gi|475593714	935;951	>gi|473882607|gb|EMS48035.1| hypothetical protein TRIUR3_30538 [Triticum urartu];>gi|475593714|gb|EMT22462.1| hypothetical protein F775_03448 [Aegilops tauschii]	0.602678	1	T	0.00502488	90.05	_ALEHAT(ph)SKK_	ALEHAT(0.603)S(0.397)KK	ALEHAT(1.81)S(-1.81)KK	6	2	532.76	-0.59926	0	5456000000	15399000	0	0	0	0	1196600000	1296700000	687970	5533500	1953500000
438	gi|473881759;gi|355389331;gi|355389337;gi|355389339;gi|355389329;gi|474072617;gi|475623600;gi|475600036	122;236;236;236;168;236;234;175	>gi|473881759|gb|EMS47993.1| Protein IQ-DOMAIN 1 [Triticum urartu];>gi|355389331|gb|AER62607.1| hypothetical protein [Triticum monococcum subsp. aegilopoides];>gi|355389337|gb|AER62610.1| hypothetical protein [Aegilops speltoides subsp. speltoides];>gi|355	0.999998	1	S	0.0184622	73.881	_ALAYAFS(ph)HQWK_	ALAYAFS(1)HQWK	ALAY(-56.14)AFS(56.14)HQWK	7	3	467.883	0.19254	15116000	0	0	0	0	0	0	0	0	0	0	0
428	gi|473881758;gi|475600033	836;1035	>gi|473881758|gb|EMS47992.1| hypothetical protein TRIUR3_03167 [Triticum urartu];>gi|475600033|gb|EMT24407.1| Putative LRR receptor-like serine/threonine-protein kinase [Aegilops tauschii]	0.99975	1	S	7.0167e-06	97.049	_KLDTLGDLSSQPQPVS(ph)PK_	KLDTLGDLSSQPQPVS(1)PK	KLDT(-78.55)LGDLS(-41.42)S(-37.49)QPQPVS(37.49)PK	16	2	995.498	1.0618	91337000	60736000	35188000	30286000	30155000	26265000	0	0	28486000	26279000	0	0
435	gi|473881758;gi|475600033	1294;1512	>gi|473881758|gb|EMS47992.1| hypothetical protein TRIUR3_03167 [Triticum urartu];>gi|475600033|gb|EMT24407.1| Putative LRR receptor-like serine/threonine-protein kinase [Aegilops tauschii]	0.966208	1	S	0.00204082	104.17	_VSS(ph)PHAEAEMSEK_	VS(0.034)S(0.966)PHAEAEMSEK	VS(-14.56)S(14.56)PHAEAEMS(-57.31)EK	3	3	494.537	-0.024219	1184200000	4083500000	787460000	812820000	767570000	898840000	488900000	1864000000	1373000000	846460000	118880000	617420000
433	gi|473881758;gi|475600033	1035;1261	>gi|473881758|gb|EMS47992.1| hypothetical protein TRIUR3_03167 [Triticum urartu];>gi|475600033|gb|EMT24407.1| Putative LRR receptor-like serine/threonine-protein kinase [Aegilops tauschii]	0.965061	1	S	7.70667e-07	106.35	_VSS(ph)PHADDEVIPEEAAEK_	VS(0.035)S(0.965)PHADDEVIPEEAAEK	VS(-14.41)S(14.41)PHADDEVIPEEAAEK	3	2	1001.94	-0.96688	211870000	215630000	451280000	20281000	54013000	28573000	199660000	232340000	207240000	91590000	0	0
434	gi|473881758;gi|475600033	1293;1511	>gi|473881758|gb|EMS47992.1| hypothetical protein TRIUR3_03167 [Triticum urartu];>gi|475600033|gb|EMT24407.1| Putative LRR receptor-like serine/threonine-protein kinase [Aegilops tauschii]	0.579931	1	S	0.00204082	104.17	_VS(ph)SPHAEAEMSEK_	VS(0.58)S(0.42)PHAEAEMSEK	VS(1.4)S(-1.4)PHAEAEMS(-63.83)EK	2	2	741.303	-0.3706	2813400000	79741000	3368700000	26960000	672830000	18386000	1325000000	345960000	37542000	192190000	405360000	71519000
432	gi|473881758;gi|475600033	1034;1260	>gi|473881758|gb|EMS47992.1| hypothetical protein TRIUR3_03167 [Triticum urartu];>gi|475600033|gb|EMT24407.1| Putative LRR receptor-like serine/threonine-protein kinase [Aegilops tauschii]	0.550024	1	S	0.010598	61.821	_VS(ph)SPHADDEVIPEEAAEK_	VS(0.55)S(0.45)PHADDEVIPEEAAEK	VS(0.87)S(-0.87)PHADDEVIPEEAAEK	2	3	668.293	-0.15971	285230000	258540000	254010000	47804000	36845000	42227000	97112000	119140000	101230000	57475000	0	0
1996	gi|122063219;gi|354318;gi|474105645;gi|475554032;gi|1754991;gi|1754993;gi|1754995;gi|1755003;gi|1755005;gi|1755007;gi|1755009;gi|473984040;gi|475611661;gi|473961363;gi|146771512;gi|1754999;gi|1755001;gi|474202406;gi|1754997;gi|474304355	80;80;80;80;80;80;80;80;80;80;80;80;80;80;80;80;80;80;73;80	>gi|122063219|sp|P04464.3|CALM_WHEAT RecName: Full=Calmodulin; Short=CaM;>gi|354318|prf||1109190A calmodulin;>gi|474105645|gb|EMS55430.1| Calmodulin-related protein [Triticum urartu];>gi|475554032|gb|EMT12142.1| Calmodulin-related protein [Aegilops tauschi	0.999942	1	T	2.74413e-60	225.86	_MKDT(ph)DSEEELKEAFR_	MKDT(1)DSEEELKEAFR	MKDT(42.39)DS(-42.39)EEELKEAFR	4	3	636.608	-0.30748	78182000	0	86216000	0	14083000	0	16796000	0	20511000	0	0	0
396	gi|473860118;gi|475594726	294;292	>gi|473860118|gb|EMS47492.1| Regulator of nonsense transcripts 3A [Triticum urartu];>gi|475594726|gb|EMT22790.1| Regulator of nonsense transcripts 3A [Aegilops tauschii]	0.852613	1	S	0.0158445	58.457	_HAIAS(ph)SQHEQEGHIISAEK_	HAIAS(0.853)S(0.147)QHEQEGHIISAEK	HAIAS(7.63)S(-7.63)QHEQEGHIIS(-36.02)AEK	5	3	717.999	0.4824	37653000	26606000	26493000	0	0	0	0	0	0	0	0	0
383	gi|473827342;gi|475555504	323;121	>gi|473827342|gb|EMS47177.1| hypothetical protein TRIUR3_07577 [Triticum urartu];>gi|475555504|gb|EMT12442.1| hypothetical protein F775_07994 [Aegilops tauschii]	1	1	S	1.34391e-46	218.68	_ATES(ph)PEDEKPAK_	ATES(1)PEDEKPAK	AT(-78.17)ES(78.17)PEDEKPAK	4	2	691.298	1.6845	233610000	285800000	280630000	65590000	50194000	57269000	85291000	40307000	60593000	73388000	0	0
380	gi|473827264;gi|475601314	988;889	>gi|473827264|gb|EMS47174.1| hypothetical protein TRIUR3_33554 [Triticum urartu];>gi|475601314|gb|EMT24783.1| hypothetical protein F775_52518 [Aegilops tauschii]	0.841029	1	S	2.60238e-37	206.8	_HVEAVGGATES(ph)SSNK_	HVEAVGGATES(0.841)S(0.142)S(0.017)NK	HVEAVGGAT(-46.99)ES(7.72)S(-7.72)S(-16.99)NK	11	2	776.836	0.6797	26897000	0	0	0	0	0	0	0	0	0	0	0
368	gi|473810123;gi|475618366	350;258	>gi|473810123|gb|EMS46799.1| Serine/threonine-protein kinase CTR1 [Triticum urartu];>gi|475618366|gb|EMT30429.1| Serine/threonine-protein kinase CTR1 [Aegilops tauschii]	1	1	S	0.0070691	65.954	_KHDAGDGIANS(ph)WVPVK_	KHDAGDGIANS(1)WVPVK	KHDAGDGIANS(60.56)WVPVK	11	3	591.949	0.15242	36678000	27116000	45522000	21564000	29207000	0	0	0	0	18306000	7355000	0
362	gi|473801974;gi|475582947	383;383	>gi|473801974|gb|EMS46600.1| ABC transporter F family member 3 [Triticum urartu];>gi|475582947|gb|EMT19301.1| ABC transporter F family member 3 [Aegilops tauschii]	0.999998	1	S	0.00592473	106.67	_RAS(ph)LVQSR_	RAS(1)LVQSR	RAS(56.22)LVQS(-56.22)R	3	2	498.753	-0.67668	40158000	37831000	42609000	6307400	3813900	0	17729000	15847000	22077000	18908000	10981000	12653000
351	gi|473794287;gi|475621990	368;449	>gi|473794287|gb|EMS46432.1| Molybdenum cofactor sulfurase [Triticum urartu];>gi|475621990|gb|EMT31700.1| Molybdenum cofactor sulfurase [Aegilops tauschii]	0.99768	1	S	0.00469835	86.699	_SVS(ph)QELEHVK_	S(0.002)VS(0.998)QELEHVK	S(-26.34)VS(26.34)QELEHVK	3	2	618.287	0.50558	0	0	0	0	0	0	0	0	0	0	0	0
334	gi|474416088;gi|473786548;gi|474224670;gi|475617126;gi|473864672;gi|475619004;gi|475626311;gi|474416089;gi|475626312	507;486;486;486;486;486;486;486;6	>gi|474416088|gb|EMS67171.1| Elongation factor 2 [Triticum urartu];>gi|473786548|gb|EMS46210.1| Elongation factor 2 [Triticum urartu];>gi|474224670|gb|EMS59408.1| Elongation factor 2 [Triticum urartu];>gi|475617126|gb|EMT30007.1| Elongation factor 2 [Aegil	1	1	S	1.19629e-10	168.83	_FSVS(ph)PVVR_	FSVS(1)PVVR	FS(-83.92)VS(83.92)PVVR	4	2	485.742	0.56719	106560000	122220000	114370000	81745000	88821000	89128000	54022000	59899000	52543000	126180000	53825000	53854000
2085	gi|474416088;gi|473786548;gi|474224670;gi|475617126;gi|475585009;gi|473864672;gi|475619004;gi|475626311;gi|474416089	80;59;59;59;59;59;59;59;59	>gi|474416088|gb|EMS67171.1| Elongation factor 2 [Triticum urartu];>gi|473786548|gb|EMS46210.1| Elongation factor 2 [Triticum urartu];>gi|474224670|gb|EMS59408.1| Elongation factor 2 [Triticum urartu];>gi|475617126|gb|EMT30007.1| Elongation factor 2 [Aegil	0.99848	1	T	4.2135e-05	121.42	_MTDT(ph)RADEAER_	MT(0.002)DT(0.998)RADEAER	MT(-28.17)DT(28.17)RADEAER	4	2	687.771	-0.84996	75004000	135770000	113450000	0	0	0	25547000	21256000	24418000	22991000	0	0
24	gi|475546838;gi|118152389;gi|118152400;gi|118152402;gi|118152404;gi|146141392;gi|146141394;gi|146141396;gi|34105768;gi|34105770;gi|34105774;gi|34105772;gi|302315353;gi|118152392;gi|118152391;gi|118152394;gi|118152396;gi|118152398;gi|118152406;gi|146141398;gi|146141400;gi|146141402;gi|315113296;gi|33526877;gi|33526886;gi|33526907;gi|33526922;gi|34105766;gi|34105776;gi|473933292;gi|475627611	249;13;13;13;13;13;13;13;13;13;13;13;10;13;13;13;13;13;13;13;13;13;13;13;13;13;13;13;13;13;13	>gi|475546838|gb|EMT10766.1| 60S ribosomal protein L3 [Aegilops tauschii];>gi|118152389|gb|ABK63938.1| ribosomal protein L3-B3 [Triticum aestivum];>gi|118152400|gb|ABK63944.1| ribosomal protein L3-B1 [Triticum aestivum];>gi|118152402|gb|ABK63945.1| ribosom	1	1	S	0.000915259	112.13	_HGS(ph)LGFLPR_	HGS(1)LGFLPR	HGS(103.34)LGFLPR	3	2	532.258	-0.011389	19889000	0	0	0	0	0	0	0	0	0	0	0
1994	gi|1170504;gi|452440;gi|475616009;gi|75102610;gi|951453;gi|474432181	559;559;585;558;558;501	>gi|1170504|sp|Q03387.2|IF4G1_WHEAT RecName: Full=Eukaryotic translation initiation factor isoform 4G-1; Short=eIF(iso)-4G-1; Short=eIF(iso)4G-1; AltName: Full=Eukaryotic initiation factor iso-4F subunit p82-34; Short=eIF-(iso)4F p82-34 subunit;>gi|452440|	1	1	T	0.00143435	102.28	_LLPQGT(ph)GALIGK_	LLPQGT(1)GALIGK	LLPQGT(98.25)GALIGK	6	2	624.342	0.15204	370420000	455990000	415110000	0	0	0	121150000	129700000	124080000	297770000	124120000	140990000
1993	gi|1170504;gi|452440;gi|475616009;gi|75102610;gi|951453;gi|474432181	448;448;474;447;447;390	>gi|1170504|sp|Q03387.2|IF4G1_WHEAT RecName: Full=Eukaryotic translation initiation factor isoform 4G-1; Short=eIF(iso)-4G-1; Short=eIF(iso)4G-1; AltName: Full=Eukaryotic initiation factor iso-4F subunit p82-34; Short=eIF-(iso)4F p82-34 subunit;>gi|452440|	0.999994	1	T	4.28853e-18	168.47	_AKT(ph)ISEIHTEAEK_	AKT(1)ISEIHTEAEK	AKT(52.47)IS(-52.47)EIHT(-112.62)EAEK	3	2	768.869	-0.11152	167810000	574530000	488980000	34621000	0	0	132690000	140340000	117890000	292720000	169810000	152840000
18	gi|1170504;gi|452440;gi|475616009;gi|75102610;gi|951453;gi|474432181	482;482;508;481;481;424	>gi|1170504|sp|Q03387.2|IF4G1_WHEAT RecName: Full=Eukaryotic translation initiation factor isoform 4G-1; Short=eIF(iso)-4G-1; Short=eIF(iso)4G-1; AltName: Full=Eukaryotic initiation factor iso-4F subunit p82-34; Short=eIF-(iso)4F p82-34 subunit;>gi|452440|	0.999098	1	S	5.20034e-08	63.97	_NAPGGPLS(ph)PGGFSVNRPGTGGMMPGMPGSR_	NAPGGPLS(0.999)PGGFS(0.001)VNRPGTGGMMPGMPGSR	NAPGGPLS(30.61)PGGFS(-30.61)VNRPGT(-45.35)GGMMPGMPGS(-52.89)R	8	3	974.107	-0.5744	74703000	0	0	0	0	0	0	0	0	0	30051000	0
19	gi|1170504;gi|452440;gi|475616009;gi|75102610;gi|951453;gi|474432181	487;487;513;486;486;429	>gi|1170504|sp|Q03387.2|IF4G1_WHEAT RecName: Full=Eukaryotic translation initiation factor isoform 4G-1; Short=eIF(iso)-4G-1; Short=eIF(iso)4G-1; AltName: Full=Eukaryotic initiation factor iso-4F subunit p82-34; Short=eIF-(iso)4F p82-34 subunit;>gi|452440|	0.974417	1	S	1.96451e-13	80.116	_NAPGGPLSPGGFS(ph)VNRPGTGGMMPGMPGSR_	NAPGGPLS(0.003)PGGFS(0.974)VNRPGT(0.023)GGMMPGMPGSR	NAPGGPLS(-25.19)PGGFS(16.35)VNRPGT(-16.35)GGMMPGMPGS(-40.97)R	13	3	974.107	-0.58733	64747000	0	62052000	0	0	0	0	0	0	0	0	0
20	gi|1170504;gi|452440;gi|475616009;gi|75102610;gi|951453;gi|474432181	605;605;631;604;604;547	>gi|1170504|sp|Q03387.2|IF4G1_WHEAT RecName: Full=Eukaryotic translation initiation factor isoform 4G-1; Short=eIF(iso)-4G-1; Short=eIF(iso)4G-1; AltName: Full=Eukaryotic initiation factor iso-4F subunit p82-34; Short=eIF-(iso)4F p82-34 subunit;>gi|452440|	0.866857	1	S	0.00473375	86.411	_PSSATPAS(ph)VPIPDK_	PSS(0.001)AT(0.132)PAS(0.867)VPIPDK	PS(-46.66)S(-30.63)AT(-8.16)PAS(8.16)VPIPDK	8	2	723.847	1.4278	0	46075000	29583000	0	0	0	0	0	0	0	0	0
271	gi|461744056;gi|461744078;gi|461744058;gi|474188401;gi|475605231;gi|474377047	381;381;381;328;400;607	>gi|461744056|gb|AGH20061.1| enolase [Triticum aestivum];>gi|461744078|gb|AGH20063.1| enolase [Triticum aestivum];>gi|461744058|gb|AGH20062.1| enolase [Triticum aestivum];>gi|474188401|gb|EMS57999.1| Enolase [Triticum urartu];>gi|475605231|gb|EMT25998.1| E	0.962704	1	S	0.0216111	72.29	_HAGWGVMTS(ph)HR_	HAGWGVMT(0.037)S(0.963)HR	HAGWGVMT(-14.12)S(14.12)HR	9	3	440.189	0.35484	36804000	44410000	42582000	4169400	6281900	9726400	13276000	10921000	9958100	0	0	0
267	gi|4007844;gi|472900832;gi|475613697;gi|119315;gi|295844;gi|4007840;gi|472901874;gi|1169516;gi|312517;gi|312519;gi|474411703	67;67;67;68;68;68;68;67;67;67;77	>gi|4007844|emb|CAA65311.1| Em protein [Triticum aestivum];>gi|472900832|gb|EMS35667.1| hypothetical protein TRIUR3_27217 [Triticum urartu];>gi|475613697|gb|EMT28843.1| hypothetical protein F775_26006 [Aegilops tauschii];>gi|119315|sp|P22701.1|EM2_WHEAT Re	0.950308	1	S	0.00123494	103.88	_KGGLS(ph)TNDESGGER_	KGGLS(0.95)T(0.05)NDESGGER	KGGLS(12.82)T(-12.82)NDES(-56.77)GGER	5	2	743.812	0.12137	0	0	6184600	15356000	13522000	0	9857000	11213000	8017100	23766000	0	4134800
255	gi|356463684;gi|356649963;gi|475623066;gi|473895598;gi|267850617	194;194;194;201;194	>gi|356463684|gb|AET08880.1| metacaspase 1 [Aegilops speltoides];>gi|356649963|gb|AET34448.1| metacaspase 4 [Triticum aestivum];>gi|475623066|gb|EMT32086.1| Metacaspase-4 [Aegilops tauschii];>gi|473895598|gb|EMS48949.1| Metacaspase-4 [Triticum urartu];>gi|	0.998399	1	S	0.00218799	127.76	_DAFESHS(ph)R_	DAFES(0.002)HS(0.998)R	DAFES(-27.95)HS(27.95)R	7	2	514.695	0.21434	0	402340000	425090000	17154000	17836000	23704000	72702000	67192000	79059000	64942000	0	8608100
254	gi|356463684;gi|356649963;gi|475623066;gi|473895598;gi|267850617	192;192;192;199;192	>gi|356463684|gb|AET08880.1| metacaspase 1 [Aegilops speltoides];>gi|356649963|gb|AET34448.1| metacaspase 4 [Triticum aestivum];>gi|475623066|gb|EMT32086.1| Metacaspase-4 [Aegilops tauschii];>gi|473895598|gb|EMS48949.1| Metacaspase-4 [Triticum urartu];>gi|	0.989331	1	S	0.0106687	94.616	_DAFES(ph)HSR_	DAFES(0.989)HS(0.011)R	DAFES(19.67)HS(-19.67)R	5	2	514.695	-0.22261	22119000	19274000	18487000	0	0	0	0	0	0	0	0	0
252	gi|351582084;gi|442580974;gi|474383938;gi|475572790	1200;1200;1543;1453	>gi|351582084|gb|AEQ49596.1| translation initiation factor 4G [Triticum aestivum];>gi|442580974|sp|G5CEW6.1|IF4G_WHEAT RecName: Full=Eukaryotic translation initiation factor 4G; Short=eIF-4G; Short=eIF4G; AltName: Full=Eukaryotic initiation factor 4F subun	1	1	S	4.6896e-05	96.55	_S(ph)VKDEAITLGPQGGLAR_	S(1)VKDEAITLGPQGGLAR	S(66.71)VKDEAIT(-66.71)LGPQGGLAR	1	2	896.454	0.75008	56174000	51306000	99744000	0	0	0	0	0	0	0	0	0
246	gi|351582084;gi|442580974;gi|474383938;gi|475572790	1166;1166;1509;1419	>gi|351582084|gb|AEQ49596.1| translation initiation factor 4G [Triticum aestivum];>gi|442580974|sp|G5CEW6.1|IF4G_WHEAT RecName: Full=Eukaryotic translation initiation factor 4G; Short=eIF-4G; Short=eIF4G; AltName: Full=Eukaryotic initiation factor 4F subun	0.999995	1	S	0.000665666	107.82	_GSAAPLVS(ph)PGPQQR_	GSAAPLVS(1)PGPQQR	GS(-52.95)AAPLVS(52.95)PGPQQR	8	2	722.851	1.1769	97563000	126790000	159240000	28161000	37000000	30724000	75679000	83849000	93438000	44533000	38797000	38320000
244	gi|351582084;gi|442580974;gi|474383938;gi|475572790	855;855;1196;1106	>gi|351582084|gb|AEQ49596.1| translation initiation factor 4G [Triticum aestivum];>gi|442580974|sp|G5CEW6.1|IF4G_WHEAT RecName: Full=Eukaryotic translation initiation factor 4G; Short=eIF-4G; Short=eIF4G; AltName: Full=Eukaryotic initiation factor 4F subun	0.999812	1	S	0.00198042	87.498	_GLIPS(ph)PVTPMQVMHK_	GLIPS(1)PVTPMQVMHK	GLIPS(37.25)PVT(-37.25)PMQVMHK	5	3	572.286	-0.071694	0	21235000	0	86104000	50625000	79111000	23060000	87881000	0	153530000	113360000	96245000
245	gi|351582084;gi|442580974;gi|474383938;gi|475572790	1144;1144;1487;1397	>gi|351582084|gb|AEQ49596.1| translation initiation factor 4G [Triticum aestivum];>gi|442580974|sp|G5CEW6.1|IF4G_WHEAT RecName: Full=Eukaryotic translation initiation factor 4G; Short=eIF-4G; Short=eIF4G; AltName: Full=Eukaryotic initiation factor 4F subun	0.988584	1	S	0.000404784	121.9	_GPVVSS(ph)LPR_	GPVVS(0.011)S(0.989)LPR	GPVVS(-19.37)S(19.37)LPR	6	2	496.252	0.23206	573080000	630990000	587710000	32154000	27927000	31556000	197510000	183740000	202750000	251540000	149900000	158330000
251	gi|351582084;gi|442580974;gi|474383938;gi|475572790	739;739;1080;990	>gi|351582084|gb|AEQ49596.1| translation initiation factor 4G [Triticum aestivum];>gi|442580974|sp|G5CEW6.1|IF4G_WHEAT RecName: Full=Eukaryotic translation initiation factor 4G; Short=eIF-4G; Short=eIF4G; AltName: Full=Eukaryotic initiation factor 4F subun	0.797043	1	S	0.000975247	108.72	_MDTVTS(ph)TLFK_	MDTVT(0.039)S(0.797)T(0.164)LFK	MDT(-55.58)VT(-13.07)S(6.88)T(-6.88)LFK	6	2	611.775	-0.61977	41685000	41233000	50790000	0	0	0	0	9927700	8021900	10254000	0	0
240	gi|33341083;gi|300394778;gi|474368000;gi|474268682	96;59;122;96	>gi|33341083|gb|AAQ15106.1|AF347064_1 sucrose-phosphate synthase 2, partial [Triticum aestivum];>gi|300394778|gb|ADK11927.1| sucrose phosphate synthase II 3A [Triticum aestivum];>gi|474368000|gb|EMS63629.1| Sucrose-phosphate synthase 1 [Triticum urartu];>g	0.99833	1	S	1.04989e-76	252.36	_IGS(ph)TDAIDVWANQHK_	IGS(0.998)T(0.002)DAIDVWANQHK	IGS(27.77)T(-27.77)DAIDVWANQHK	3	2	867.896	-0.20284	2738500000	2446000000	4185500000	666930000	791980000	641260000	2140400000	1244300000	1926900000	554120000	0	168320000
2066	gi|33341083;gi|300394778;gi|474368000;gi|474268682	97;60;123;97	>gi|33341083|gb|AAQ15106.1|AF347064_1 sucrose-phosphate synthase 2, partial [Triticum aestivum];>gi|300394778|gb|ADK11927.1| sucrose phosphate synthase II 3A [Triticum aestivum];>gi|474368000|gb|EMS63629.1| Sucrose-phosphate synthase 1 [Triticum urartu];>g	0.880029	1	T	4.83442e-07	135.55	_IGST(ph)DAIDVWANQHK_	IGS(0.12)T(0.88)DAIDVWANQHK	IGS(-8.65)T(8.65)DAIDVWANQHK	4	3	578.933	0.52817	1458400000	1368400000	0	385850000	470060000	366110000	0	770830000	0	315010000	77223000	68721000
239	gi|33341083;gi|300394778;gi|474368000;gi|474268682	86;49;112;86	>gi|33341083|gb|AAQ15106.1|AF347064_1 sucrose-phosphate synthase 2, partial [Triticum aestivum];>gi|300394778|gb|ADK11927.1| sucrose phosphate synthase II 3A [Triticum aestivum];>gi|474368000|gb|EMS63629.1| Sucrose-phosphate synthase 1 [Triticum urartu];>g	0.799617	1	S	0.000488635	103.41	_GEHINESSIHAES(ph)TR_	GEHINESS(0.001)IHAES(0.8)T(0.2)R	GEHINES(-35.42)S(-30.99)IHAES(6.03)T(-6.03)R	13	3	582.92	-0.3064	0	23783000	45862000	0	0	0	0	0	0	0	0	0
234	gi|326367356;gi|440577583;gi|474033376;gi|326367358;gi|326367360;gi|440577585	121;121;75;121;121;121	>gi|326367356|gb|ADZ55284.1| ent-kaurene oxidase [Triticum aestivum];>gi|440577583|emb|CBY78878.1| KO protein [Triticum urartu];>gi|474033376|gb|EMS53032.1| Ent-kaurene oxidase, chloroplastic [Triticum urartu];>gi|326367358|gb|ADZ55285.1| ent-kaurene oxida	0.999997	1	S	0.0213313	103.19	_ALS(ph)VLTR_	ALS(1)VLTR	ALS(55.16)VLT(-55.16)R	3	2	420.223	0.11274	0	16256000	18320000	25384000	30709000	28684000	0	16398000	20537000	50642000	0	16038000
2062	gi|32400838;gi|475594808;gi|474023061	64;959;553	>gi|32400838|gb|AAP80651.1|AF475130_1 pyruvate orthophosphate dikinase, partial [Triticum aestivum];>gi|475594808|gb|EMT22829.1| Pyruvate, phosphate dikinase 1, chloroplastic [Aegilops tauschii];>gi|474023061|gb|EMS52969.1| Pyruvate, phosphate dikinase 1,	1	1	T	2.18275e-13	158.45	_VMANADT(ph)PGDALAAR_	VMANADT(1)PGDALAAR	VMANADT(47.17)PGDALAAR	7	2	776.845	1.4756	78556000	78735000	76755000	14104000	22857000	21791000	19485000	31377000	25571000	0	0	0
220	gi|313103651;gi|473827062;gi|475542695;gi|473842332;gi|475614360	29;105;29;29;29	>gi|313103651|pdb|3IZ6|X Chain X, Localization Of The Small Subunit Ribosomal Proteins Into A 5.5 A Cryo-Em Map Of Triticum Aestivum Translating 80s Ribosome;>gi|473827062|gb|EMS47163.1| 40S ribosomal protein S27 [Triticum urartu];>gi|475542695|gb|EMT10015	0.999808	1	S	0.00255837	102.64	_LVQS(ph)PNSFFMDVK_	LVQS(1)PNSFFMDVK	LVQS(37.17)PNS(-37.17)FFMDVK	4	2	796.365	1.7074	0	44815000	43849000	13454000	11370000	13954000	0	16266000	21321000	0	0	0
2055	gi|300681560;gi|383100786;gi|474111197	3;3;3	>gi|300681560|emb|CBH32658.1| eukaryotic translation initiation factor,putative, expressed [Triticum aestivum];>gi|383100786|emb|CCG48017.1| eukaryotic translation initiation factor 3 subunit A, putative, expressed [Triticum aestivum];>gi|474111197|gb|EMS5	1	1	T	0.000707684	105.19	_(ac)AT(ph)FAKPENALK_	AT(1)FAKPENALK	AT(101.3)FAKPENALK	2	2	656.321	-0.48951	32785000	23517000	0	11536000	10012000	0	0	0	0	0	0	0
209	gi|33341130;gi|300394788;gi|300394782;gi|33341087;gi|300394780;gi|299892774;gi|33341085;gi|33341083;gi|300394778;gi|474368000	285;273;191;98;191;103;321;645;608;650	>gi|33341130|gb|AAQ15126.1|AF354298_1 Sucrose-phosphate synthase [Triticum aestivum];>gi|300394788|gb|ADK11932.1| sucrose phosphate synthase II 3B [Triticum aestivum];>gi|300394782|gb|ADK11929.1| sucrose phosphate synthase II [Aegilops speltoides];>gi|3334	1	1	S	5.93299e-08	140.01	_DIHDIS(ph)LNLK_	DIHDIS(1)LNLK	DIHDIS(140.01)LNLK	6	2	624.305	0.50831	118110000	138980000	184190000	10611000	7968000	0	33019000	36511000	31900000	18889000	0	0
12	gi|114209484;gi|34539782;gi|75324900;gi|190684059;gi|474094006	208;208;208;208;209	>gi|114209484|emb|CAL40953.1| unnamed protein product [Triticum turgidum];>gi|34539782|gb|AAQ74769.1| 1-Cys-peroxiredoxine [Triticum aestivum];>gi|75324900|sp|Q6W8Q2.1|REHY_WHEAT RecName: Full=1-Cys peroxiredoxin PER1; AltName: Full=Rehydrin homolog; AltNa	0.999997	1	S	8.01985e-07	135.09	_MFPQGFETADLPS(ph)KK_	MFPQGFETADLPS(1)KK	MFPQGFET(-55.7)ADLPS(55.7)KK	13	2	888.407	-1.4038	57131000	210980000	22544000	161140000	160830000	139790000	32461000	0	23114000	380480000	485540000	202400000
205	gi|295189316;gi|475587307	241;63	>gi|295189316|gb|ADF83495.1| bZiP-like trancription factor [Triticum aestivum];>gi|475587307|gb|EMT20520.1| Transcription factor RF2b [Aegilops tauschii]	0.999237	1	S	0.0010742	107.34	_SLS(ph)M(ox)DSFMGK_	S(0.001)LS(0.999)MDSFMGK	S(-32.21)LS(32.21)MDS(-37.87)FMGK	3	2	599.73	-0.93072	512420000	540510000	514780000	144250000	146580000	143390000	208480000	225090000	237800000	12021000	0	0
204	gi|295189316;gi|475587307	239;61	>gi|295189316|gb|ADF83495.1| bZiP-like trancription factor [Triticum aestivum];>gi|475587307|gb|EMT20520.1| Transcription factor RF2b [Aegilops tauschii]	0.897324	1	S	0.00067757	112.84	_S(ph)LSMDSFMGK_	S(0.897)LS(0.103)MDSFMGK	S(9.41)LS(-9.41)MDS(-62.36)FMGK	1	2	591.732	-0.5239	24715000	24819000	22163000	0	0	0	0	0	0	15846000	0	0
190	gi|261286811;gi|475575596;gi|474326891;gi|473996190	128;124;124;145	>gi|261286811|gb|ACX68637.1| ADP-glucose brittle-1 transporter precursor [Triticum aestivum];>gi|475575596|gb|EMT17313.1| Protein brittle-1, chloroplastic/amyloplastic [Aegilops tauschii];>gi|474326891|gb|EMS62502.1| Protein brittle-1, chloroplastic/amylop	1	1	S	0.000637372	106.6	_LVS(ph)GAIAGAVSR_	LVS(1)GAIAGAVSR	LVS(77.11)GAIAGAVS(-77.11)R	3	2	590.808	-0.1908	85489000	73591000	106860000	46669000	60296000	60440000	76426000	83621000	98264000	24359000	0	0
186	gi|25989705;gi|473814310;gi|21637;gi|7387828;gi|25989707;gi|475545774	3;3;3;3;3;3	>gi|25989705|gb|AAN74637.1| LEA1 protein [Triticum aestivum];>gi|473814310|gb|EMS46890.1| hypothetical protein TRIUR3_11095 [Triticum urartu];>gi|21637|emb|CAA40204.1| group 3 late embryogenesis abundant protein (LEA) [Triticum aestivum];>gi|7387828|sp|Q03	1	1	S	0.000377888	86.8	_(ac)AS(ph)NQNQASYHAGETK_	AS(1)NQNQASYHAGETK	AS(65.96)NQNQAS(-65.96)Y(-70.96)HAGET(-83.92)K	2	2	864.355	0.22888	0	0	0	0	0	0	0	0	0	10978000	0	0
187	gi|25989705;gi|473814310;gi|21637;gi|7387828;gi|25989707;gi|475545774	9;9;9;9;9;9	>gi|25989705|gb|AAN74637.1| LEA1 protein [Triticum aestivum];>gi|473814310|gb|EMS46890.1| hypothetical protein TRIUR3_11095 [Triticum urartu];>gi|21637|emb|CAA40204.1| group 3 late embryogenesis abundant protein (LEA) [Triticum aestivum];>gi|7387828|sp|Q03	0.999958	1	S	6.53543e-07	131.25	_(ac)ASNQNQAS(ph)YHAGETK_	ASNQNQAS(1)YHAGETK	AS(-93.69)NQNQAS(43.84)Y(-64.86)HAGET(-43.84)K	8	2	864.355	0.18328	0	0	0	0	0	0	0	0	0	34932000	20173000	22124000
167	gi|257623547;gi|257623571;gi|296529764;gi|296530054;gi|257623561;gi|296529810;gi|4558484	157;157;157;157;157;157;157	>gi|257623547|emb|CBD26537.1| unnamed protein product [Triticum turgidum];>gi|257623571|emb|CBD26549.1| unnamed protein product [Triticum aestivum];>gi|296529764|emb|CBM38236.1| unnamed protein product [Triticum turgidum];>gi|296530054|emb|CBM38381.1| unna	0.998393	1	S	2.46436e-13	157.14	_KVES(ph)ASGDTNFQALK_	KVES(0.998)AS(0.002)GDTNFQALK	KVES(27.95)AS(-27.95)GDT(-52.69)NFQALK	4	2	837.89	0.63447	0	27311000	42415000	18325000	0	14804000	0	31451000	0	65521000	18934000	0
166	gi|257623547;gi|257623571;gi|296529764;gi|296530054;gi|257623561;gi|296529810;gi|4558484;gi|11561808;gi|257623563;gi|296529812;gi|257623549;gi|296529766	79;79;79;79;79;79;79;79;79;79;79;79	>gi|257623547|emb|CBD26537.1| unnamed protein product [Triticum turgidum];>gi|257623571|emb|CBD26549.1| unnamed protein product [Triticum aestivum];>gi|296529764|emb|CBM38236.1| unnamed protein product [Triticum turgidum];>gi|296530054|emb|CBM38381.1| unna	0.966499	1	S	2.681e-10	112.34	_KLPSQS(ph)PPPDSVPASTALIK_	KLPS(0.033)QS(0.966)PPPDSVPASTALIK	KLPS(-14.62)QS(14.62)PPPDS(-39.95)VPAS(-53.73)T(-53.73)ALIK	6	2	1057.05	0.39542	113260000	134230000	112060000	112240000	145380000	129900000	25175000	30054000	37151000	79510000	274170000	0
165	gi|257623547;gi|257623571;gi|296529764;gi|296530054;gi|257623561;gi|296529810;gi|4558484;gi|11561808;gi|257623563;gi|296529812;gi|257623549;gi|296529766	77;77;77;77;77;77;77;77;77;77;77;77	>gi|257623547|emb|CBD26537.1| unnamed protein product [Triticum turgidum];>gi|257623571|emb|CBD26549.1| unnamed protein product [Triticum aestivum];>gi|296529764|emb|CBM38236.1| unnamed protein product [Triticum turgidum];>gi|296530054|emb|CBM38381.1| unna	0.581462	1	S	8.04962e-07	94.594	_KLPS(ph)QSPPPDSVPASTALIK_	KLPS(0.581)QS(0.419)PPPDSVPASTALIK	KLPS(1.43)QS(-1.43)PPPDS(-55.38)VPAS(-91)T(-90.86)ALIK	4	3	705.036	-0.36567	27227000	26754000	23267000	279140000	304320000	351800000	12481000	23085000	0	59303000	214750000	0
2449	gi|257623543;gi|257623559;gi|296529760;gi|296529806;gi|6013196;gi|257623545;gi|296529762;gi|257623547;gi|257623571;gi|296529764;gi|296530054;gi|257623561;gi|296529810;gi|4558484;gi|11561808;gi|257623563;gi|296529812;gi|257623549;gi|296529766;gi|475587683;gi|473724288;gi|475585607;gi|475587684;gi|474072491;gi|296530052;gi|473755273;gi|475555831;gi|475615829;gi|473787307;gi|474241774;gi|475616065	254;254;254;254;254;254;254;255;255;255;255;255;255;255;255;255;255;255;255;311;257;317;10;317;353;299;249;450;310;171;153	>gi|257623543|emb|CBD26535.1| unnamed protein product [Triticum turgidum];>gi|257623559|emb|CBD26543.1| unnamed protein product [Triticum aestivum];>gi|296529760|emb|CBM38234.1| unnamed protein product [Triticum turgidum];>gi|296529806|emb|CBM38257.1| unna	1	1	Y	0.0726719	114.97	_Y(ph)RGEFEER_	Y(1)RGEFEER	Y(114.97)RGEFEER	1	2	583.237	-0.45374	0	0	0	0	0	0	0	0	0	47456000	0	0
150	gi|227479373;gi|473888017	296;267	>gi|227479373|emb|CAY36798.1| unnamed protein product [Triticum aestivum];>gi|473888017|gb|EMS48301.1| COP9 signalosome complex subunit 5b [Triticum urartu]	1	1	S	0.000394229	122.33	_FGMLMPS(ph)QR_	FGMLMPS(1)QR	FGMLMPS(116.01)QR	7	2	573.745	-0.24133	437620000	459420000	431630000	16074000	0	19555000	134990000	152950000	143170000	51938000	0	0
1989	gi|110729318;gi|1707930;gi|219752155;gi|219764742;gi|257306977;gi|257308981;gi|257671708;gi|259439208;gi|259471795;gi|300544593;gi|300634107;gi|995746;gi|219752105;gi|219764692;gi|257304087;gi|257308933;gi|257671660;gi|32812836	73;73;73;73;73;73;73;73;73;73;73;73;73;73;73;73;73;73	>gi|110729318|gb|ABG88200.1| ADP-glucose pyrophosphorylase large subunit [Triticum aestivum];>gi|1707930|sp|P12299.2|GLGL2_WHEAT RecName: Full=Glucose-1-phosphate adenylyltransferase large subunit, chloroplastic/amyloplastic; AltName: Full=ADP-glucose pyro	0.990459	1	T	6.53279e-27	157.95	_GPAATGAQCVLTSDASPADT(ph)LVLR_	GPAATGAQCVLT(0.003)SDAS(0.006)PADT(0.99)LVLR	GPAAT(-69.38)GAQCVLT(-24.81)S(-35.17)DAS(-22.2)PADT(22.2)LVLR	20	2	1226.08	-2.4699	93563000	106580000	90420000	0	0	0	0	16100000	18518000	0	0	0
8	gi|110729318;gi|1707930;gi|219752155;gi|219764742;gi|257306977;gi|257308981;gi|257671708;gi|259439208;gi|259471795;gi|300544593;gi|300634107;gi|995746;gi|219752105;gi|219764692;gi|257304087;gi|257308933;gi|257671660;gi|32812836;gi|121293;gi|21680;gi|226875;gi|226874;gi|829293;gi|474056532;gi|2583072;gi|1432141;gi|1432143;gi|148529516;gi|148529518;gi|148529520;gi|148529522;gi|148529524;gi|14852952…	385;385;385;385;385;385;385;385;385;385;385;385;385;385;385;385;385;385;366;366;366;159;159;265;153;90;90;60;60;60;60;60;60;60;60;60;60;60;60;60;60;60;60;60;60;60	>gi|110729318|gb|ABG88200.1| ADP-glucose pyrophosphorylase large subunit [Triticum aestivum];>gi|1707930|sp|P12299.2|GLGL2_WHEAT RecName: Full=Glucose-1-phosphate adenylyltransferase large subunit, chloroplastic/amyloplastic; AltName: Full=ADP-glucose pyro	0.98666	1	S	0.000384293	138.22	_TPFFTS(ph)PR_	TPFFT(0.013)S(0.987)PR	T(-85.5)PFFT(-18.69)S(18.69)PR	6	2	516.731	0.44375	50259000	64445000	51058000	23030000	22501000	30493000	19315000	16515000	0	0	0	0
1990	gi|110729318;gi|1707930;gi|219752155;gi|219764742;gi|257306977;gi|257308981;gi|257671708;gi|259439208;gi|259471795;gi|300544593;gi|300634107;gi|995746;gi|219752105;gi|219764692;gi|257304087;gi|257308933;gi|257671660;gi|32812836;gi|121293;gi|21680;gi|226875;gi|226874;gi|829293;gi|474056532;gi|2583072;gi|1432141;gi|1432143;gi|148529516;gi|148529518;gi|148529520;gi|148529522;gi|148529524;gi|14852952…	384;384;384;384;384;384;384;384;384;384;384;384;384;384;384;384;384;384;365;365;365;158;158;264;152;89;89;59;59;59;59;59;59;59;59;59;59;59;59;59;59;59;59;59;59;59	>gi|110729318|gb|ABG88200.1| ADP-glucose pyrophosphorylase large subunit [Triticum aestivum];>gi|1707930|sp|P12299.2|GLGL2_WHEAT RecName: Full=Glucose-1-phosphate adenylyltransferase large subunit, chloroplastic/amyloplastic; AltName: Full=ADP-glucose pyro	0.663448	1	T	0.0153169	89.827	_TPFFT(ph)SPR_	TPFFT(0.663)S(0.337)PR	T(-56.08)PFFT(2.95)S(-2.95)PR	5	2	516.731	0.36941	0	0	0	23030000	22501000	0	19315000	0	0	22080000	0	0
6	gi|110729318;gi|1707930;gi|219752155;gi|219764742;gi|257306977;gi|257308981;gi|257671708;gi|259439208;gi|259471795;gi|300544593;gi|300634107;gi|995746;gi|219752105;gi|219764692;gi|257304087;gi|257308933;gi|257671660;gi|32812836	2;2;2;2;2;2;2;2;2;2;2;2;2;2;2;2;2;2	>gi|110729318|gb|ABG88200.1| ADP-glucose pyrophosphorylase large subunit [Triticum aestivum];>gi|1707930|sp|P12299.2|GLGL2_WHEAT RecName: Full=Glucose-1-phosphate adenylyltransferase large subunit, chloroplastic/amyloplastic; AltName: Full=ADP-glucose pyro	0.5	1	S	5.75228e-15	162.59	_(ac)S(ph)SM(ox)QFSSVLPLEGK_	S(0.5)S(0.5)MQFSSVLPLEGK	S(0)S(0)MQFS(-73.45)S(-81.26)VLPLEGK	1	2	824.37	0.73093	1022500000	430130000	490030000	0	0	22965000	89949000	0	156040000	135850000	0	0
7	gi|110729318;gi|1707930;gi|219752155;gi|219764742;gi|257306977;gi|257308981;gi|257671708;gi|259439208;gi|259471795;gi|300544593;gi|300634107;gi|995746;gi|219752105;gi|219764692;gi|257304087;gi|257308933;gi|257671660;gi|32812836	3;3;3;3;3;3;3;3;3;3;3;3;3;3;3;3;3;3	>gi|110729318|gb|ABG88200.1| ADP-glucose pyrophosphorylase large subunit [Triticum aestivum];>gi|1707930|sp|P12299.2|GLGL2_WHEAT RecName: Full=Glucose-1-phosphate adenylyltransferase large subunit, chloroplastic/amyloplastic; AltName: Full=ADP-glucose pyro	0.5	1	S	5.75228e-15	162.59	_(ac)S(ph)SM(ox)QFSSVLPLEGK_	S(0.5)S(0.5)MQFSSVLPLEGK	S(0)S(0)MQFS(-73.45)S(-81.26)VLPLEGK	2	2	824.37	0.73093	1022500000	430130000	490030000	0	0	22965000	89949000	0	156040000	135850000	0	0
145	gi|475587491;gi|227247988;gi|474346308;gi|473968185;gi|475594342;gi|226884108;gi|227247996;gi|227248210;gi|379134821;gi|474120791;gi|474017829	89;72;121;176;84;72;72;73;73;63;63	>gi|475587491|gb|EMT20561.1| Ras-related protein Rab7 [Aegilops tauschii];>gi|227247988|emb|CAY07556.1| unnamed protein product [Triticum aestivum];>gi|474346308|gb|EMS62852.1| Ras-related protein Rab7 [Triticum urartu];>gi|473968185|gb|EMS51320.1| Ras-rel	1	1	S	2.10424e-05	130.1	_FQS(ph)LGVAFYR_	FQS(1)LGVAFYR	FQS(84.06)LGVAFY(-84.06)R	3	2	634.297	0.25943	0	59033000	35555000	0	0	0	27067000	9576900	11273000	0	0	0
2040	gi|226316441;gi|475567072;gi|473936969;gi|474210338;gi|474035865;gi|475552156;gi|474256276;gi|475622833	35;35;348;35;222;35;35;35	>gi|226316441|gb|ACO44684.1| fructose-bisphosphate aldolase [Triticum aestivum];>gi|475567072|gb|EMT15181.1| Fructose-bisphosphate aldolase cytoplasmic isozyme [Aegilops tauschii];>gi|473936969|gb|EMS50182.1| Fructose-bisphosphate aldolase, cytoplasmic iso	0.999977	1	T	3.77875e-48	218.12	_GILAADESTGT(ph)IGKR_	GILAADESTGT(1)IGKR	GILAADES(-57.4)T(-46.73)GT(46.73)IGKR	11	3	523.594	-1.1224	227670000	198450000	205960000	389320000	388370000	478450000	286630000	289460000	239890000	405230000	164640000	124770000
144	gi|226316441;gi|475567072;gi|473936969;gi|474210338;gi|474035865;gi|475552156;gi|474256276;gi|475622833	32;32;345;32;219;32;32;32	>gi|226316441|gb|ACO44684.1| fructose-bisphosphate aldolase [Triticum aestivum];>gi|475567072|gb|EMT15181.1| Fructose-bisphosphate aldolase cytoplasmic isozyme [Aegilops tauschii];>gi|473936969|gb|EMS50182.1| Fructose-bisphosphate aldolase, cytoplasmic iso	0.94789	1	S	1.16124e-19	174.95	_GILAADES(ph)TGTIGKR_	GILAADES(0.948)T(0.039)GT(0.013)IGKR	GILAADES(13.81)T(-13.81)GT(-18.73)IGKR	8	2	784.888	1.0056	91195000	324690000	322820000	68989000	68649000	75786000	46572000	39354000	61855000	13942000	0	99539000
2039	gi|226316441;gi|475567072;gi|473936969;gi|474210338;gi|474035865;gi|475552156;gi|474256276;gi|475622833	33;33;346;33;220;33;33;33	>gi|226316441|gb|ACO44684.1| fructose-bisphosphate aldolase [Triticum aestivum];>gi|475567072|gb|EMT15181.1| Fructose-bisphosphate aldolase cytoplasmic isozyme [Aegilops tauschii];>gi|473936969|gb|EMS50182.1| Fructose-bisphosphate aldolase, cytoplasmic iso	0.494775		T	0.00093625	95.767	_GILAADES(ph)TGTIGKR_	GILAADES(0.495)T(0.495)GT(0.01)IGKR	GILAADES(0)T(0)GT(-16.75)IGKR	9	2	784.888	2.1943	0	0	0	0	0	0	0	0	0	0	0	0
141	gi|226316441;gi|475567072;gi|474210338;gi|474035865;gi|474256276;gi|475622833	42;42;42;229;42;42	>gi|226316441|gb|ACO44684.1| fructose-bisphosphate aldolase [Triticum aestivum];>gi|475567072|gb|EMT15181.1| Fructose-bisphosphate aldolase cytoplasmic isozyme [Aegilops tauschii];>gi|474210338|gb|EMS58841.1| Fructose-bisphosphate aldolase cytoplasmic isoz	1	1	S	1.40396e-60	234.77	_FAS(ph)INVENVEDNRR_	FAS(1)INVENVEDNRR	FAS(171.03)INVENVEDNRR	3	2	871.897	0.44241	288840000	304880000	318050000	126260000	120170000	145840000	110630000	91274000	40952000	182820000	0	0
2041	gi|226316441;gi|475567072;gi|474210338;gi|474035865;gi|474256276;gi|475622833	21;21;21;208;21;21	>gi|226316441|gb|ACO44684.1| fructose-bisphosphate aldolase [Triticum aestivum];>gi|475567072|gb|EMT15181.1| Fructose-bisphosphate aldolase cytoplasmic isozyme [Aegilops tauschii];>gi|474210338|gb|EMS58841.1| Fructose-bisphosphate aldolase cytoplasmic isoz	0.999994	1	T	0.00257843	93.348	_NAAYIGT(ph)PGK_	NAAYIGT(1)PGK	NAAY(-52.06)IGT(52.06)PGK	7	2	536.247	-0.19202	0	117130000	109730000	33421000	35563000	24274000	0	0	56547000	26375000	0	0
1800	gi|475609742;gi|475627412;gi|474262819	459;1250;261	>gi|475609742|gb|EMT27490.1| Adenylyltransferase and sulfurtransferase MOCS3 2 [Aegilops tauschii];>gi|475627412|gb|EMT33648.1| Disease resistance protein RPM1 [Aegilops tauschii];>gi|474262819|gb|EMS60620.1| Adenylyltransferase and sulfurtransferase MOCS3	0.991743	1	S	0.000337565	113.25	_PAHHFQIVS(ph)LSR_	PAHHFQIVS(0.992)LS(0.008)R	PAHHFQIVS(20.8)LS(-20.8)R	9	3	491.245	0.48076	0	213720000	204460000	38605000	36671000	38438000	104130000	107820000	87442000	56520000	18258000	27646000
1801	gi|475609742;gi|475627412;gi|474262819	461;1252;263	>gi|475609742|gb|EMT27490.1| Adenylyltransferase and sulfurtransferase MOCS3 2 [Aegilops tauschii];>gi|475627412|gb|EMT33648.1| Disease resistance protein RPM1 [Aegilops tauschii];>gi|474262819|gb|EMS60620.1| Adenylyltransferase and sulfurtransferase MOCS3	0.533036	1	S	0.00375705	90.444	_PAHHFQIVSLS(ph)R_	PAHHFQIVS(0.467)LS(0.533)R	PAHHFQIVS(-0.57)LS(0.57)R	11	3	491.245	-0.55405	202450000	0	0	0	0	0	104130000	0	0	0	0	0
2377	gi|475594692;gi|474249788;gi|475601733	859;926;929	>gi|475594692|gb|EMT22775.1| Serine/threonine-protein kinase CTR1 [Aegilops tauschii];>gi|474249788|gb|EMS60135.1| Serine/threonine-protein kinase CTR1 [Triticum urartu];>gi|475601733|gb|EMT24917.1| Serine/threonine-protein kinase CTR1 [Aegilops tauschii]	1	1	T	0.000188967	119.76	_CQT(ph)LISGGVR_	CQT(1)LISGGVR	CQT(65.82)LIS(-65.82)GGVR	3	2	585.77	-0.39074	130670000	122300000	143250000	238620000	245880000	244410000	120670000	155280000	137040000	77877000	331250000	397220000
1657	gi|475594692;gi|474249788;gi|475601733	862;929;932	>gi|475594692|gb|EMT22775.1| Serine/threonine-protein kinase CTR1 [Aegilops tauschii];>gi|474249788|gb|EMS60135.1| Serine/threonine-protein kinase CTR1 [Triticum urartu];>gi|475601733|gb|EMT24917.1| Serine/threonine-protein kinase CTR1 [Aegilops tauschii]	0.999928	1	S	0.00237805	93.959	_CQTLIS(ph)GGVR_	CQTLIS(1)GGVR	CQT(-41.42)LIS(41.42)GGVR	6	2	585.77	-0.55785	1133100000	1143000000	1086600000	0	0	0	0	0	0	775860000	0	0
1	gi|4586237;gi|11037532;gi|4586236;gi|4586238;gi|4826588	839;807;807;784;781	>gi|4586237|emb|CAB40980.1| starch branching enzyme I [Triticum aestivum];>gi|11037532|gb|AAG27622.1|AF286318_1 starch branching enzyme 1 [Triticum aestivum];>gi|4586236|emb|CAB40979.1| starch branching enzyme I [Triticum aestivum];>gi|4586238|emb|CAB40981	0.881274	1	S	7.32686e-27	188.04	_VKDAADGEATSGS(ph)KK_	VKDAADGEAT(0.013)S(0.106)GS(0.881)KK	VKDAADGEAT(-18.32)S(-9.21)GS(9.21)KK	13	2	772.354	-0.0034403	0	57414000	0	0	0	0	5355100	0	0	125800000	30841000	40338000
110	gi|219766623;gi|219774019;gi|257307295;gi|257344505;gi|2827002;gi|474441223;gi|473961452	81;81;81;81;81;81;83	>gi|219766623|emb|CAW63983.1| unnamed protein product [Triticum aestivum];>gi|219774019|emb|CAW37037.1| unnamed protein product [Triticum aestivum];>gi|257307295|emb|CBC46518.1| unnamed protein product [Triticum aestivum];>gi|257344505|emb|CBC02910.1| unna	0.999993	1	S	8.69469e-37	205.12	_RFS(ph)DPSVQSDMK_	RFS(1)DPSVQSDMK	RFS(51.64)DPS(-51.64)VQS(-138.55)DMK	3	2	738.813	0.049562	84594000	83936000	91273000	23843000	25823000	30511000	36110000	30408000	34132000	26097000	0	0
93	gi|219733995;gi|219736125;gi|219754263;gi|219777801;gi|219896500;gi|219977086;gi|257324975;gi|257331859;gi|257341292;gi|257356344;gi|257679177;gi|257730590;gi|3372236;gi|219734001;gi|219736131;gi|219758759;gi|219777807;gi|219896506;gi|219978552;gi|257324981;gi|257331865;gi|257341298;gi|257356350;gi|257679183;gi|257730596;gi|6739515;gi|6739520	511;511;511;511;511;511;511;511;511;511;511;511;511;447;447;447;447;447;447;447;447;447;447;447;447;446;119	>gi|219733995|emb|CAW45893.1| unnamed protein product [Triticum aestivum];>gi|219736125|emb|CAW61913.1| unnamed protein product [Triticum aestivum];>gi|219754263|emb|CAW35822.1| unnamed protein product [Triticum aestivum];>gi|219777801|emb|CAW49156.1| unna	1	1	S	4.33994e-26	187.46	_ERGS(ph)FGGGGSSDR_	ERGS(1)FGGGGSSDR	ERGS(80.92)FGGGGS(-80.92)S(-90.84)DR	4	2	674.768	0.033178	1416500000	819300000	1445300000	138000000	173740000	148730000	290030000	252620000	270800000	246880000	0	0
103	gi|219733995;gi|219736125;gi|219754263;gi|219777801;gi|219896500;gi|219977086;gi|257324975;gi|257331859;gi|257341292;gi|257356344;gi|257679177;gi|257730590;gi|3372236;gi|219734001;gi|219736131;gi|219758759;gi|219777807;gi|219896506;gi|219978552;gi|257324981;gi|257331865;gi|257341298;gi|257356350;gi|257679183;gi|257730596;gi|6739515;gi|475579810;gi|474397578;gi|6739520	486;486;486;486;486;486;486;486;486;486;486;486;486;422;422;422;422;422;422;422;422;422;422;422;422;421;288;234;94	>gi|219733995|emb|CAW45893.1| unnamed protein product [Triticum aestivum];>gi|219736125|emb|CAW61913.1| unnamed protein product [Triticum aestivum];>gi|219754263|emb|CAW35822.1| unnamed protein product [Triticum aestivum];>gi|219777801|emb|CAW49156.1| unna	1	1	S	0.00018257	118.96	_S(ph)RGGVETYPKPVEER_	S(1)RGGVETYPKPVEER	S(68.08)RGGVET(-68.08)Y(-96.16)PKPVEER	1	2	892.422	0.19527	195450000	193100000	203360000	46603000	65835000	44135000	48451000	52186000	62213000	38255000	17434000	24962000
100	gi|219733995;gi|219736125;gi|219754263;gi|219777801;gi|219896500;gi|219977086;gi|257324975;gi|257331859;gi|257341292;gi|257356344;gi|257679177;gi|257730590;gi|3372236;gi|219734001;gi|219736131;gi|219758759;gi|219777807;gi|219896506;gi|219978552;gi|257324981;gi|257331865;gi|257341298;gi|257356350;gi|257679183;gi|257730596;gi|6739515;gi|475579810;gi|474397578	338;338;338;338;338;338;338;338;338;338;338;338;338;274;274;274;274;274;274;274;274;274;274;274;274;273;140;86	>gi|219733995|emb|CAW45893.1| unnamed protein product [Triticum aestivum];>gi|219736125|emb|CAW61913.1| unnamed protein product [Triticum aestivum];>gi|219754263|emb|CAW35822.1| unnamed protein product [Triticum aestivum];>gi|219777801|emb|CAW49156.1| unna	1	1	S	1.40271e-60	221.92	_PGS(ph)PGSQVSAVGSEGAPR_	PGS(1)PGSQVSAVGSEGAPR	PGS(69.11)PGS(-69.11)QVS(-126.73)AVGS(-157.05)EGAPR	3	2	860.389	-0.56738	655770000	687730000	615780000	270850000	288700000	265750000	251280000	182400000	260150000	412050000	175800000	204710000
102	gi|219733995;gi|219736125;gi|219754263;gi|219777801;gi|219896500;gi|219977086;gi|257324975;gi|257331859;gi|257341292;gi|257356344;gi|257679177;gi|257730590;gi|3372236;gi|219734001;gi|219736131;gi|219758759;gi|219777807;gi|219896506;gi|219978552;gi|257324981;gi|257331865;gi|257341298;gi|257356350;gi|257679183;gi|257730596;gi|6739515;gi|475579810;gi|474397578	272;272;272;272;272;272;272;272;272;272;272;272;272;208;208;208;208;208;208;208;208;208;208;208;208;207;74;20	>gi|219733995|emb|CAW45893.1| unnamed protein product [Triticum aestivum];>gi|219736125|emb|CAW61913.1| unnamed protein product [Triticum aestivum];>gi|219754263|emb|CAW35822.1| unnamed protein product [Triticum aestivum];>gi|219777801|emb|CAW49156.1| unna	0.999953	1	S	3.12118e-09	147.16	_RDPS(ph)ATPVPAAEVAR_	RDPS(1)ATPVPAAEVAR	RDPS(43.31)AT(-43.31)PVPAAEVAR	4	2	808.893	0.73184	1000600000	822020000	902270000	24959000	54130000	49827000	196430000	204360000	182300000	544560000	221990000	259800000
2029	gi|219733995;gi|219736125;gi|219754263;gi|219777801;gi|219896500;gi|219977086;gi|257324975;gi|257331859;gi|257341292;gi|257356344;gi|257679177;gi|257730590;gi|3372236;gi|219734001;gi|219736131;gi|219758759;gi|219777807;gi|219896506;gi|219978552;gi|257324981;gi|257331865;gi|257341298;gi|257356350;gi|257679183;gi|257730596;gi|6739515;gi|475579810;gi|474397578	274;274;274;274;274;274;274;274;274;274;274;274;274;210;210;210;210;210;210;210;210;210;210;210;210;209;76;22	>gi|219733995|emb|CAW45893.1| unnamed protein product [Triticum aestivum];>gi|219736125|emb|CAW61913.1| unnamed protein product [Triticum aestivum];>gi|219754263|emb|CAW35822.1| unnamed protein product [Triticum aestivum];>gi|219777801|emb|CAW49156.1| unna	0.998431	1	T	3.53511e-06	131.67	_RDPSAT(ph)PVPAAEVAR_	RDPS(0.002)AT(0.998)PVPAAEVAR	RDPS(-28.04)AT(28.04)PVPAAEVAR	6	2	808.893	-0.3517	126620000	242390000	195740000	23870000	31643000	27924000	53186000	94192000	95000000	160900000	38079000	28613000
95	gi|219733995;gi|219736125;gi|219754263;gi|219777801;gi|219896500;gi|219977086;gi|257324975;gi|257331859;gi|257341292;gi|257356344;gi|257679177;gi|257730590;gi|3372236;gi|219734001;gi|219736131;gi|219758759;gi|219777807;gi|219896506;gi|219978552;gi|257324981;gi|257331865;gi|257341298;gi|257356350;gi|257679183;gi|257730596;gi|6739515;gi|475579810;gi|474397578	458;458;458;458;458;458;458;458;458;458;458;458;458;394;394;394;394;394;394;394;394;394;394;394;394;393;260;206	>gi|219733995|emb|CAW45893.1| unnamed protein product [Triticum aestivum];>gi|219736125|emb|CAW61913.1| unnamed protein product [Triticum aestivum];>gi|219754263|emb|CAW35822.1| unnamed protein product [Triticum aestivum];>gi|219777801|emb|CAW49156.1| unna	0.953827	1	S	0.00112955	110.91	_FGQRPS(ph)SGAGR_	FGQRPS(0.954)S(0.046)GAGR	FGQRPS(13.15)S(-13.15)GAGR	6	2	600.269	1.8047	0	0	1010200000	15191000	13878000	0	254000000	218370000	0	174350000	14246000	0
96	gi|219733995;gi|219736125;gi|219754263;gi|219777801;gi|219896500;gi|219977086;gi|257324975;gi|257331859;gi|257341292;gi|257356344;gi|257679177;gi|257730590;gi|3372236;gi|219734001;gi|219736131;gi|219758759;gi|219777807;gi|219896506;gi|219978552;gi|257324981;gi|257331865;gi|257341298;gi|257356350;gi|257679183;gi|257730596;gi|6739515;gi|475579810;gi|474397578	459;459;459;459;459;459;459;459;459;459;459;459;459;395;395;395;395;395;395;395;395;395;395;395;395;394;261;207	>gi|219733995|emb|CAW45893.1| unnamed protein product [Triticum aestivum];>gi|219736125|emb|CAW61913.1| unnamed protein product [Triticum aestivum];>gi|219754263|emb|CAW35822.1| unnamed protein product [Triticum aestivum];>gi|219777801|emb|CAW49156.1| unna	0.891822	1	S	0.00320074	100.38	_FGQRPSS(ph)GAGR_	FGQRPS(0.108)S(0.892)GAGR	FGQRPS(-9.16)S(9.16)GAGR	7	2	600.269	-0.042766	1256900000	1110200000	103830000	212490000	230150000	321570000	20491000	20798000	296190000	185690000	148670000	107520000
101	gi|219733995;gi|219736125;gi|219754263;gi|219777801;gi|219896500;gi|219977086;gi|257324975;gi|257331859;gi|257341292;gi|257356344;gi|257679177;gi|257730590;gi|3372236;gi|219734001;gi|219736131;gi|219758759;gi|219777807;gi|219896506;gi|219978552;gi|257324981;gi|257331865;gi|257341298;gi|257356350;gi|257679183;gi|257730596;gi|6739515;gi|475579810;gi|474397578	334;334;334;334;334;334;334;334;334;334;334;334;334;270;270;270;270;270;270;270;270;270;270;270;270;269;136;82	>gi|219733995|emb|CAW45893.1| unnamed protein product [Triticum aestivum];>gi|219736125|emb|CAW61913.1| unnamed protein product [Triticum aestivum];>gi|219754263|emb|CAW35822.1| unnamed protein product [Triticum aestivum];>gi|219777801|emb|CAW49156.1| unna	0.515128	1	S	4.81155e-14	106.09	_PNSAHSS(ph)RPGSPGSQVSAVGSEGAPR_	PNSAHS(0.087)S(0.515)RPGS(0.392)PGS(0.006)QVSAVGSEGAPR	PNS(-39.63)AHS(-7.72)S(1.19)RPGS(-1.19)PGS(-19.41)QVS(-49.42)AVGS(-59.67)EGAPR	7	3	852.724	-0.20539	0	0	0	0	0	30545000	0	0	0	0	0	0
1359	gi|474448239;gi|475625453	616;616	>gi|474448239|gb|EMS68714.1| hypothetical protein TRIUR3_28540 [Triticum urartu];>gi|475625453|gb|EMT32974.1| hypothetical protein F775_01005 [Aegilops tauschii]	1	1	S	0.0107919	80.24	_EHES(ph)PALLR_	EHES(1)PALLR	EHES(52.25)PALLR	4	2	566.263	-0.78262	0	0	0	0	18613000	0	0	9248900	13597000	17407000	0	6239700
1363	gi|474448239;gi|475625453	117;117	>gi|474448239|gb|EMS68714.1| hypothetical protein TRIUR3_28540 [Triticum urartu];>gi|475625453|gb|EMT32974.1| hypothetical protein F775_01005 [Aegilops tauschii]	1	1	S	0.00188079	130.75	_ISVPS(ph)FR_	ISVPS(1)FR	IS(-88.32)VPS(88.32)FR	5	2	443.215	0.47211	133600000	120660000	143890000	0	0	18184000	59863000	66081000	65223000	0	0	0
1362	gi|474448239;gi|475625453	1181;1181	>gi|474448239|gb|EMS68714.1| hypothetical protein TRIUR3_28540 [Triticum urartu];>gi|475625453|gb|EMT32974.1| hypothetical protein F775_01005 [Aegilops tauschii]	0.999996	1	S	5.05517e-27	180.62	_HDSLPEGTHVES(ph)LQK_	HDSLPEGTHVES(1)LQK	HDS(-101.23)LPEGT(-54.55)HVES(54.55)LQK	12	2	878.899	0.11731	0	48268000	36617000	0	0	0	0	0	33032000	0	0	0
1360	gi|474448239;gi|475625453	467;467	>gi|474448239|gb|EMS68714.1| hypothetical protein TRIUR3_28540 [Triticum urartu];>gi|475625453|gb|EMT32974.1| hypothetical protein F775_01005 [Aegilops tauschii]	0.99072	1	S	0.00475758	87.932	_FGAQVS(ph)HISVTR_	FGAQVS(0.991)HIS(0.003)VT(0.006)R	FGAQVS(22.13)HIS(-24.9)VT(-22.13)R	6	2	691.335	0.6116	46205000	31555000	39861000	0	0	0	14275000	0	12459000	0	0	0
1361	gi|474448239;gi|475625453	1172;1172	>gi|474448239|gb|EMS68714.1| hypothetical protein TRIUR3_28540 [Triticum urartu];>gi|475625453|gb|EMT32974.1| hypothetical protein F775_01005 [Aegilops tauschii]	0.979989	1	S	0.000512063	103.01	_HDS(ph)LPEGTHVESLQK_	HDS(0.98)LPEGT(0.02)HVESLQK	HDS(16.9)LPEGT(-16.9)HVES(-48.8)LQK	3	3	586.268	0.12191	21107000	177280000	14508000	0	0	0	0	28904000	0	0	0	0
80	gi|215398470;gi|215398472;gi|390979705;gi|475588764	364;322;364;367	>gi|215398470|gb|ACJ65514.1| globulin 3 [Triticum aestivum];>gi|215398472|gb|ACJ65515.1| globulin 3B [Triticum aestivum];>gi|390979705|gb|AFM30909.1| globulin-3A [Triticum aestivum];>gi|475588764|gb|EMT20973.1| Globulin-1 S allele [Aegilops tauschii]	1	1	S	0.00135588	106.13	_S(ph)FHALAQHDVR_	S(1)FHALAQHDVR	S(94.73)FHALAQHDVR	1	3	454.21	0.42986	0	0	0	85566000	114280000	97291000	14928000	14298000	12288000	29045000	8155800	0
79	gi|215398468;gi|215398470;gi|215398472;gi|390979705;gi|475588764	274;270;228;270;95	>gi|215398468|gb|ACJ65513.1| globulin 3C [Triticum aestivum];>gi|215398470|gb|ACJ65514.1| globulin 3 [Triticum aestivum];>gi|215398472|gb|ACJ65515.1| globulin 3B [Triticum aestivum];>gi|390979705|gb|AFM30909.1| globulin-3A [Triticum aestivum];>gi|475588764	0.999774	1	S	2.11183e-40	189.58	_PLLASLS(ph)KR_	PLLASLS(1)KR	PLLAS(-36.46)LS(36.46)KR	7	2	532.797	-0.78948	0	0	0	11423000	14467000	19663000	0	0	0	0	0	0
78	gi|21322752;gi|259439834;gi|300645849;gi|259439696;gi|300645711;gi|42391858;gi|259439698;gi|300645713;gi|40363759;gi|42391853	217;217;217;219;219;219;193;193;193;193	>gi|21322752|dbj|BAB78536.2| cold shock protein-1 [Triticum aestivum];>gi|259439834|emb|CBF72105.1| unnamed protein product [Triticum aestivum];>gi|300645849|emb|CBU95530.1| unnamed protein product [Triticum aestivum];>gi|259439696|emb|CBF71961.1| unnamed	0.997734	1	S	3.32242e-23	162.11	_GGGGGGGGCFSCGES(ph)GHFSR_	GGGGGGGGCFS(0.001)CGES(0.998)GHFS(0.001)R	GGGGGGGGCFS(-29.27)CGES(29.27)GHFS(-29.63)R	15	2	983.851	0.12586	41327000	45149000	54819000	0	0	0	0	0	0	9350600	0	0
1314	gi|474424964;gi|475605825	1143;1173	>gi|474424964|gb|EMS67669.1| hypothetical protein TRIUR3_15284 [Triticum urartu];>gi|475605825|gb|EMT26204.1| hypothetical protein F775_01959 [Aegilops tauschii]	0.999683	1	S	0.00210447	96.745	_VTS(ph)LEDASSK_	VTS(1)LEDASSK	VT(-35.26)S(35.26)LEDAS(-47.71)S(-55.69)K	3	2	558.745	0.72942	0	419200000	363720000	46313000	49497000	36751000	155520000	160410000	160580000	35403000	0	0
2289	gi|474424964;gi|475553648;gi|473947594;gi|475605825	15;15;15;15	>gi|474424964|gb|EMS67669.1| hypothetical protein TRIUR3_15284 [Triticum urartu];>gi|475553648|gb|EMT12062.1| hypothetical protein F775_32660 [Aegilops tauschii];>gi|473947594|gb|EMS50566.1| hypothetical protein TRIUR3_31968 [Triticum urartu];>gi|475605825	0.989962	1	T	2.87377e-36	196.37	_LDSAAFQLT(ph)PTR_	LDSAAFQLT(0.99)PT(0.01)R	LDS(-102.28)AAFQLT(19.94)PT(-19.94)R	9	2	700.335	-0.38415	62737000	44799000	47289000	27480000	26393000	17629000	26426000	36624000	30793000	0	0	0
1312	gi|474424964;gi|475605825	855;887	>gi|474424964|gb|EMS67669.1| hypothetical protein TRIUR3_15284 [Triticum urartu];>gi|475605825|gb|EMT26204.1| hypothetical protein F775_01959 [Aegilops tauschii]	0.967096	1	S	2.65537e-19	177.67	_FTDAEPGSSS(ph)PLRK_	FTDAEPGS(0.003)S(0.03)S(0.967)PLRK	FT(-149.95)DAEPGS(-25.29)S(-15.08)S(15.08)PLRK	10	2	786.359	-0.37333	695240000	962810000	909700000	278790000	304410000	315880000	372620000	422220000	112630000	172280000	11558000	11354000
1311	gi|474424964;gi|475605825	854;886	>gi|474424964|gb|EMS67669.1| hypothetical protein TRIUR3_15284 [Triticum urartu];>gi|475605825|gb|EMT26204.1| hypothetical protein F775_01959 [Aegilops tauschii]	0.664708	1	S	3.58118e-18	166.9	_FTDAEPGSS(ph)SPLR_	FTDAEPGS(0.01)S(0.665)S(0.326)PLR	FT(-129.73)DAEPGS(-18.33)S(3.1)S(-3.1)PLR	9	2	722.311	0.24583	90729000	0	87805000	15618000	20357000	32146000	0	25953000	21629000	0	0	0
1298	gi|474417891;gi|475608633	321;312	>gi|474417891|gb|EMS67324.1| hypothetical protein TRIUR3_03837 [Triticum urartu];>gi|475608633|gb|EMT27099.1| hypothetical protein F775_11970 [Aegilops tauschii]	0.999364	1	S	0.00147674	103.14	_LLLESGQS(ph)LR_	LLLES(0.001)GQS(0.999)LR	LLLES(-31.96)GQS(31.96)LR	8	2	598.308	0.3757	82908000	81578000	67023000	0	0	0	27494000	36636000	34009000	17619000	0	0
1233	gi|474405081;gi|475552835	666;754	>gi|474405081|gb|EMS66415.1| Enhancer of mRNA-decapping protein 4 [Triticum urartu];>gi|475552835|gb|EMT11884.1| hypothetical protein F775_19545 [Aegilops tauschii]	1	1	S	1.1113e-05	111.77	_LVPDHTGAAGENVS(ph)NK_	LVPDHTGAAGENVS(1)NK	LVPDHT(-63.48)GAAGENVS(63.48)NK	14	2	844.886	0.14237	76372000	86036000	0	60820000	0	62138000	9068700	10344000	49297000	62315000	0	0
2267	gi|474405081;gi|475552835	475;563	>gi|474405081|gb|EMS66415.1| Enhancer of mRNA-decapping protein 4 [Triticum urartu];>gi|475552835|gb|EMT11884.1| hypothetical protein F775_19545 [Aegilops tauschii]	1	1	T	0.00777262	85.813	_IT(ph)EPVALTR_	IT(1)EPVALTR	IT(68.15)EPVALT(-68.15)R	2	2	540.278	0.56682	96343000	133070000	129160000	225020000	259480000	242650000	25980000	291780000	281210000	293360000	147470000	164870000
1232	gi|474405081;gi|475552835	582;670	>gi|474405081|gb|EMS66415.1| Enhancer of mRNA-decapping protein 4 [Triticum urartu];>gi|475552835|gb|EMT11884.1| hypothetical protein F775_19545 [Aegilops tauschii]	0.850319	1	S	1.11101e-05	132.97	_IQDDSISS(ph)PR_	IQDDSIS(0.15)S(0.85)PR	IQDDS(-37.18)IS(-7.55)S(7.55)PR	8	2	599.261	-0.21045	471570000	0	0	0	0	0	0	0	0	0	0	0
1176	gi|474383938;gi|475572790	1628;1538	>gi|474383938|gb|EMS64816.1| Eukaryotic translation initiation factor 4G [Triticum urartu];>gi|475572790|gb|EMT16588.1| Eukaryotic translation initiation factor 4G [Aegilops tauschii]	0.999996	1	S	9.20923e-59	213.14	_IAPAAQSASSSHRPAS(ph)QEGR_	IAPAAQSASSSHRPAS(1)QEGR	IAPAAQS(-93.96)AS(-73.89)S(-61.25)S(-55.51)HRPAS(55.51)QEGR	16	2	1044.48	-0.58283	582650000	603260000	82586000	34477000	218530000	33288000	117820000	124830000	152320000	153660000	115160000	94632000
1173	gi|474383938;gi|475572790	1621;1531	>gi|474383938|gb|EMS64816.1| Eukaryotic translation initiation factor 4G [Triticum urartu];>gi|475572790|gb|EMT16588.1| Eukaryotic translation initiation factor 4G [Aegilops tauschii]	0.826912	1	S	7.87514e-07	97.509	_IAPAAQSAS(ph)SSHRPASQEGR_	IAPAAQS(0.022)AS(0.827)S(0.131)S(0.017)HRPAS(0.003)QEGR	IAPAAQS(-15.82)AS(7.99)S(-7.99)S(-16.83)HRPAS(-24.41)QEGR	9	3	696.659	-0.42027	74264000	0	77000000	0	0	0	0	0	0	0	0	0
1171	gi|474383938;gi|475572790	661;584	>gi|474383938|gb|EMS64816.1| Eukaryotic translation initiation factor 4G [Triticum urartu];>gi|475572790|gb|EMT16588.1| Eukaryotic translation initiation factor 4G [Aegilops tauschii]	0.5	1	S	0.000286199	87.411	_GQT(ph)SVKVGDDVVGHMETK_	GQT(0.5)S(0.5)VKVGDDVVGHMETK	GQT(0)S(0)VKVGDDVVGHMET(-72.93)K	4	3	656.303	0.30956	105630000	63270000	70736000	0	0	0	30275000	15939000	25599000	0	0	0
2256	gi|474383938;gi|475572790	660;583	>gi|474383938|gb|EMS64816.1| Eukaryotic translation initiation factor 4G [Triticum urartu];>gi|475572790|gb|EMT16588.1| Eukaryotic translation initiation factor 4G [Aegilops tauschii]	0.5	1	T	0.000286199	87.411	_GQT(ph)SVKVGDDVVGHMETK_	GQT(0.5)S(0.5)VKVGDDVVGHMETK	GQT(0)S(0)VKVGDDVVGHMET(-72.93)K	3	3	656.303	0.30956	105630000	63270000	70736000	0	0	0	30275000	15939000	25599000	0	0	0
1172	gi|474383938;gi|475572790	919;829	>gi|474383938|gb|EMS64816.1| Eukaryotic translation initiation factor 4G [Triticum urartu];>gi|475572790|gb|EMT16588.1| Eukaryotic translation initiation factor 4G [Aegilops tauschii]	0.376886		S	4.25099e-13	92.343	_HADGAKDESSTEQSSAAPT(ph)GSVRPLSR_	HADGAKDESSTEQSSAAPT(0.377)GS(0.377)VRPLS(0.246)R	HADGAKDES(-75.68)S(-71.07)T(-66.08)EQS(-35.96)S(-29.31)AAPT(0)GS(0)VRPLS(-1.86)R	21	4	706.074	0.4203	0	0	0	0	0	0	0	0	0	0	0	0
2257	gi|474383938;gi|475572790	917;827	>gi|474383938|gb|EMS64816.1| Eukaryotic translation initiation factor 4G [Triticum urartu];>gi|475572790|gb|EMT16588.1| Eukaryotic translation initiation factor 4G [Aegilops tauschii]	0.376886		T	4.25099e-13	92.343	_HADGAKDESSTEQSSAAPT(ph)GSVRPLSR_	HADGAKDESSTEQSSAAPT(0.377)GS(0.377)VRPLS(0.246)R	HADGAKDES(-75.68)S(-71.07)T(-66.08)EQS(-35.96)S(-29.31)AAPT(0)GS(0)VRPLS(-1.86)R	19	4	706.074	0.4203	0	0	0	0	0	0	0	0	0	0	0	0
1174	gi|474383938;gi|475572790	1622;1532	>gi|474383938|gb|EMS64816.1| Eukaryotic translation initiation factor 4G [Triticum urartu];>gi|475572790|gb|EMT16588.1| Eukaryotic translation initiation factor 4G [Aegilops tauschii]	0.309469		S	7.87514e-07	97.509	_IAPAAQSAS(ph)SSHRPASQEGR_	IAPAAQS(0.01)AS(0.309)S(0.309)S(0.234)HRPAS(0.137)QEGR	IAPAAQS(-15.03)AS(0)S(0)S(-1.21)HRPAS(-3.54)QEGR	10	3	696.659	0.53857	0	0	0	0	0	0	0	0	0	0	0	0
1175	gi|474383938;gi|475572790	1623;1533	>gi|474383938|gb|EMS64816.1| Eukaryotic translation initiation factor 4G [Triticum urartu];>gi|475572790|gb|EMT16588.1| Eukaryotic translation initiation factor 4G [Aegilops tauschii]	0.288108		S	0.000118081	83.245	_IAPAAQSAS(ph)SSHRPASQEGR_	IAPAAQS(0.063)AS(0.288)S(0.288)S(0.288)HRPAS(0.073)QEGR	IAPAAQS(-6.62)AS(0)S(0)S(0)HRPAS(-5.96)QEGR	11	3	696.659	0.094127	0	0	0	0	0	0	0	0	0	0	0	0
1168	gi|474382171;gi|475625877	279;281	>gi|474382171|gb|EMS64670.1| hypothetical protein TRIUR3_19504 [Triticum urartu];>gi|475625877|gb|EMT33116.1| hypothetical protein F775_32047 [Aegilops tauschii]	1	1	S	4.6661e-07	154.86	_DTVDDGKLS(ph)ER_	DTVDDGKLS(1)ER	DT(-82.38)VDDGKLS(82.38)ER	9	2	657.782	-0.0021462	63371000	63240000	60160000	0	0	0	22727000	26366000	25849000	0	0	25558000
2253	gi|474382171;gi|475625877	680;677	>gi|474382171|gb|EMS64670.1| hypothetical protein TRIUR3_19504 [Triticum urartu];>gi|475625877|gb|EMT33116.1| hypothetical protein F775_32047 [Aegilops tauschii]	0.999968	1	T	1.44764e-07	137.45	_IET(ph)PKSDGVELPK_	IET(1)PKSDGVELPK	IET(44.99)PKS(-44.99)DGVELPK	3	3	498.248	0.0095665	158380000	158670000	215160000	169960000	243140000	196070000	161800000	142930000	158580000	179930000	20711000	0
2254	gi|474382171;gi|475625877	450;446	>gi|474382171|gb|EMS64670.1| hypothetical protein TRIUR3_19504 [Triticum urartu];>gi|475625877|gb|EMT33116.1| hypothetical protein F775_32047 [Aegilops tauschii]	0.884482	1	T	0.000973458	114.27	_RADTT(ph)PDVVKPK_	RADT(0.116)T(0.884)PDVVKPK	RADT(-8.84)T(8.84)PDVVKPK	5	2	703.856	0.17608	97794000	41056000	85468000	57000000	71355000	57825000	42470000	58356000	49790000	47093000	11043000	17996000
1149	gi|474373791;gi|475623604	336;343	>gi|474373791|gb|EMS64046.1| putative protein phosphatase 2C 27 [Triticum urartu];>gi|475623604|gb|EMT32283.1| Putative protein phosphatase 2C 27 [Aegilops tauschii]	1	1;3	S	1.24563e-08	139.19	_S(ph)IS(ph)AEGLHS(ph)LR_	S(1)IS(1)AEGLHS(1)LR	S(36.99)IS(36.99)AEGLHS(36.99)LR	1	2	705.267	-0.82668	196250000	391970000	252930000	9434100	1328000000	9129800	11389000	74183000	9730100	392080000	21793000	55774000
1150	gi|474373791;gi|475623604	338;345	>gi|474373791|gb|EMS64046.1| putative protein phosphatase 2C 27 [Triticum urartu];>gi|475623604|gb|EMT32283.1| Putative protein phosphatase 2C 27 [Aegilops tauschii]	1	1;3	S	3.54412e-35	208.35	_S(ph)IS(ph)AEGLHS(ph)LR_	S(1)IS(1)AEGLHS(1)LR	S(36.99)IS(36.99)AEGLHS(36.99)LR	3	2	705.267	-0.82668	902240000	910590000	940520000	1235400000	237020000	1444000000	406450000	297100000	338890000	2286100000	1089500000	977280000
67	gi|20127139;gi|21687;gi|219752137;gi|219752173;gi|219764724;gi|219764760;gi|232172;gi|257304117;gi|257306995;gi|257308963;gi|257308999;gi|257671690;gi|257671726;gi|259439192;gi|259471779;gi|300544577;gi|300634091;gi|469952290;gi|7340287;gi|125976023;gi|224021585;gi|474108293;gi|182894563;gi|475605779	369;369;369;369;369;369;369;369;369;369;369;369;369;369;369;369;369;369;369;369;410;410;371;369	>gi|20127139|gb|AAM10977.1|AF492644_1 small subunit ADP glucose pyrophosphorylase [Triticum aestivum];>gi|21687|emb|CAA46879.1| ADP-glucose pyrophosphorylase [Triticum aestivum];>gi|219752137|emb|CAW47326.1| unnamed protein product [Triticum aestivum];>gi|	1	1	S	0.000642273	117.25	_IHHS(ph)VVGLR_	IHHS(1)VVGLR	IHHS(57.4)VVGLR	4	2	549.284	-0.34442	622870000	609810000	599750000	19020000	35410000	21297000	154420000	176540000	178940000	547310000	309200000	355650000
2226	gi|474344101;gi|475559476	206;184	>gi|474344101|gb|EMS62795.1| RNA-binding protein with serine-rich domain 1-A [Triticum urartu];>gi|475559476|gb|EMT13346.1| hypothetical protein F775_24510 [Aegilops tauschii]	1	1	T	0.00189665	131.06	_RM(ox)T(ph)PPMR_	RMT(1)PPMR	RMT(44.86)PPMR	3	2	492.711	0.025229	75360000	170890000	167250000	308970000	333200000	264370000	61510000	117780000	86588000	152930000	160550000	108350000
2016	gi|1885346;gi|379060943;gi|475621781;gi|75279909;gi|1885350;gi|224589266;gi|224589270;gi|475546073;gi|75279910;gi|75282265;gi|871551;gi|5734506;gi|75313847;gi|474289052;gi|473793747;gi|474075261;gi|5734504;gi|75313848;gi|379060945	7;7;7;7;7;7;7;7;7;7;7;7;7;7;7;7;7;7;7	>gi|1885346|emb|CAA72274.1| serpin [Triticum aestivum];>gi|379060943|gb|AFC89429.1| serpin-N3.2 [Triticum aestivum];>gi|475621781|gb|EMT31625.1| Serpin-Z2B [Aegilops tauschii];>gi|75279909|sp|P93692.1|SPZ2B_WHEAT RecName: Full=Serpin-Z2B; AltName: Full=Tri	0.999671	1	T	0.00337404	74.611	_(ac)ATTLAT(ph)DVR_	ATTLAT(1)DVR	AT(-49.14)T(-34.99)LAT(34.99)DVR	6	2	535.25	-0.35925	0	0	0	46251000	45723000	44037000	0	0	0	0	0	0
2015	gi|1885346;gi|379060943;gi|475621781;gi|75279909;gi|1885350;gi|224589266;gi|224589270;gi|475546073;gi|75279910;gi|75282265;gi|871551;gi|5734506;gi|75313847;gi|474289052;gi|473793747;gi|474075261;gi|5734504;gi|75313848;gi|379060945	4;4;4;4;4;4;4;4;4;4;4;4;4;4;4;4;4;4;4	>gi|1885346|emb|CAA72274.1| serpin [Triticum aestivum];>gi|379060943|gb|AFC89429.1| serpin-N3.2 [Triticum aestivum];>gi|475621781|gb|EMT31625.1| Serpin-Z2B [Aegilops tauschii];>gi|75279909|sp|P93692.1|SPZ2B_WHEAT RecName: Full=Serpin-Z2B; AltName: Full=Tri	0.933659	1	T	0.00414282	67.548	_(ac)ATT(ph)LATDVR_	AT(0.066)T(0.934)LATDVR	AT(-11.49)T(11.49)LAT(-39.81)DVR	3	2	535.25	-2.0681	84549000	109860000	82078000	24788000	0	0	50287000	44705000	37427000	250160000	27325000	0
2014	gi|1885346;gi|379060943;gi|475621781;gi|75279909;gi|1885350;gi|224589266;gi|224589270;gi|475546073;gi|75279910;gi|75282265;gi|871551;gi|5734506;gi|75313847;gi|474289052;gi|473793747;gi|474075261;gi|5734504;gi|75313848;gi|379060945	3;3;3;3;3;3;3;3;3;3;3;3;3;3;3;3;3;3;3	>gi|1885346|emb|CAA72274.1| serpin [Triticum aestivum];>gi|379060943|gb|AFC89429.1| serpin-N3.2 [Triticum aestivum];>gi|475621781|gb|EMT31625.1| Serpin-Z2B [Aegilops tauschii];>gi|75279909|sp|P93692.1|SPZ2B_WHEAT RecName: Full=Serpin-Z2B; AltName: Full=Tri	0.911179	1	T	9.48577e-06	126.03	_(ac)AT(ph)TLATDVR_	AT(0.911)T(0.089)LATDVR	AT(10.11)T(-10.11)LAT(-81.73)DVR	2	2	535.25	-0.099283	42790000	31844000	34159000	0	0	27581000	29828000	19883000	23070000	89117000	0	22501000
1044	gi|474330239;gi|475624747	841;842	>gi|474330239|gb|EMS62590.1| Nuclear export mediator factor Nemf [Triticum urartu];>gi|475624747|gb|EMT32734.1| hypothetical protein F775_07948 [Aegilops tauschii]	1	1	S	0.00798105	90.714	_LEDLLDKS(ph)LGLGPAK_	LEDLLDKS(1)LGLGPAK	LEDLLDKS(90.71)LGLGPAK	8	3	550.29	-0.9309	0	0	0	0	0	0	0	0	0	0	0	0
1045	gi|474330239;gi|475624747	962;991	>gi|474330239|gb|EMS62590.1| Nuclear export mediator factor Nemf [Triticum urartu];>gi|475624747|gb|EMT32734.1| hypothetical protein F775_07948 [Aegilops tauschii]	0.851453	1	S	0.00297405	94.767	_MALLASS(ph)GK_	MALLAS(0.149)S(0.851)GK	MALLAS(-7.58)S(7.58)GK	7	2	479.227	1.3765	21331000	0	0	0	0	0	0	0	0	0	0	0
1042	gi|474329737;gi|475609723	1014;1067	>gi|474329737|gb|EMS62548.1| E3 ubiquitin-protein ligase UPL3 [Triticum urartu];>gi|475609723|gb|EMT27481.1| E3 ubiquitin-protein ligase UPL3 [Aegilops tauschii]	1	1	S	0.00211406	117.01	_GAGS(ph)VELR_	GAGS(1)VELR	GAGS(62.3)VELR	4	2	434.7	-0.64838	142460000	140650000	147840000	5897000	0	6003900	24785000	27550000	33915000	49580000	0	0
1043	gi|474329737;gi|475609723	1061;1114	>gi|474329737|gb|EMS62548.1| E3 ubiquitin-protein ligase UPL3 [Triticum urartu];>gi|475609723|gb|EMT27481.1| E3 ubiquitin-protein ligase UPL3 [Aegilops tauschii]	0.954469	1	S	0.00369363	90.453	_GLPLGTS(ph)AHEHSNK_	GLPLGT(0.045)S(0.954)AHEHSNK	GLPLGT(-13.26)S(13.26)AHEHS(-32.86)NK	7	2	764.351	-4.565	39020000	41049000	40565000	25050000	30992000	29828000	0	4285500	0	0	30344000	0
1041	gi|474329737;gi|475609723	1138;1191	>gi|474329737|gb|EMS62548.1| E3 ubiquitin-protein ligase UPL3 [Triticum urartu];>gi|475609723|gb|EMT27481.1| E3 ubiquitin-protein ligase UPL3 [Aegilops tauschii]	0.733499	1	S	0.0143221	85.909	_ESTRGS(ph)SLVLK_	ES(0.113)T(0.113)RGS(0.733)S(0.041)LVLK	ES(-8.13)T(-8.13)RGS(8.13)S(-12.52)LVLK	6	2	628.816	0.88843	0	0	23987000	0	0	0	0	0	0	0	0	0
2011	gi|183211902;gi|475611453	3;3	>gi|183211902|gb|ACC59201.1| plastid alpha-1,4-glucan phosphorylase [Triticum aestivum];>gi|475611453|gb|EMT28088.1| Alpha-1,4 glucan phosphorylase L isozyme, chloroplastic/amyloplastic [Aegilops tauschii]	0.585582	1	T	0.00707825	65.395	_(ac)AT(ph)ASPPLATAFR_	AT(0.586)AS(0.414)PPLATAFR	AT(1.5)AS(-1.5)PPLAT(-52.22)AFR	2	2	662.818	-1.9321	0	0	0	0	0	0	0	0	0	0	0	0
60	gi|18076790;gi|473763033	123;120	>gi|18076790|emb|CAC85913.1| phosphoglucomutase [Triticum aestivum];>gi|473763033|gb|EMS45857.1| Phosphoglucomutase, cytoplasmic [Triticum urartu]	0.999493	1	S	1.4346e-85	230.69	_ATGAFILTAS(ph)HNPGGPTEDFGIK_	ATGAFILT(0.001)AS(0.999)HNPGGPTEDFGIK	AT(-92.09)GAFILT(-32.95)AS(32.95)HNPGGPT(-68.1)EDFGIK	10	2	1191.06	-0.067047	14696000000	2835600000	16037000000	574830000	608240000	730670000	511900000	3786100000	4421800000	2361700000	1222000000	1284500000
2010	gi|18076790;gi|473763033	121;118	>gi|18076790|emb|CAC85913.1| phosphoglucomutase [Triticum aestivum];>gi|473763033|gb|EMS45857.1| Phosphoglucomutase, cytoplasmic [Triticum urartu]	0.572122	1	T	4.16938e-19	121.86	_ATGAFILT(ph)ASHNPGGPTEDFGIK_	ATGAFILT(0.572)AS(0.428)HNPGGPTEDFGIK	AT(-56.7)GAFILT(1.26)AS(-1.26)HNPGGPT(-60.91)EDFGIK	8	3	794.377	-0.73693	0	13107000000	113300000	0	0	0	0	0	9586600	4082100	0	0
58	gi|1771782;gi|3334120;gi|475619509;gi|474019719	336;336;336;336	>gi|1771782|emb|CAA67128.1| beta-amylase [Triticum aestivum];>gi|3334120|sp|P93594.1|AMYB_WHEAT RecName: Full=Beta-amylase; AltName: Full=1,4-alpha-D-glucan maltohydrolase;>gi|475619509|gb|EMT30791.1| Beta-amylase [Aegilops tauschii];>gi|474019719|gb|EMS52	0.999801	1	S	0.0135424	76.151	_HHAS(ph)MNFTCAEMR_	HHAS(1)MNFTCAEMR	HHAS(37.01)MNFT(-37.01)CAEMR	4	2	836.315	0.17508	37095000	146380000	150860000	16345000	25369000	0	74610000	69188000	69500000	21792000	0	0
973	gi|474262957;gi|475623773	550;573	>gi|474262957|gb|EMS60639.1| DnaJ homolog subfamily C member 2 [Triticum urartu];>gi|475623773|gb|EMT32359.1| DnaJ homolog subfamily C member 2 [Aegilops tauschii]	0.998793	1;4	S	1.15565e-05	125.22	_AAPSIVS(ph)PLSTR_	AAPSIVS(0.999)PLS(0.001)TR	AAPS(-45.84)IVS(30.09)PLS(-30.09)T(-36.91)R	7	2	639.826	0.63448	134570000	0	146820000	97655000	104430000	107230000	93545000	92906000	67144000	230250000	151430000	114660000
974	gi|474262957;gi|475623773	553;576	>gi|474262957|gb|EMS60639.1| DnaJ homolog subfamily C member 2 [Triticum urartu];>gi|475623773|gb|EMT32359.1| DnaJ homolog subfamily C member 2 [Aegilops tauschii]	0.497995	4	S	0.000539315	108.06	_AAPSIVSPLS(ph)TR_	AAPSIVS(0.399)PLS(0.498)T(0.103)R	AAPS(-39.8)IVS(-0.96)PLS(0.96)T(-6.86)R	10	2	639.826	0.34154	0	0	0	67942000	79605000	74432000	0	0	0	42592000	42061000	0
2009	gi|171027813;gi|171027837;gi|474246751;gi|171027826;gi|475608251;gi|7548844;gi|147744620	265;265;265;265;243;265;138	>gi|171027813|gb|ACB41345.1| triticin [Triticum aestivum];>gi|171027837|gb|ACB41347.1| triticin [Triticum aestivum];>gi|474246751|gb|EMS60011.1| 12S seed storage globulin 1 [Triticum urartu];>gi|171027826|gb|ACB41346.1| triticin [Triticum aestivum];>gi|475	1	1	T	5.69767e-08	143.17	_FLKPVFT(ph)QQR_	FLKPVFT(1)QQR	FLKPVFT(52.58)QQR	7	2	672.347	-0.16418	92142000	189290000	219770000	0	0	0	44091000	50062000	136750000	78215000	66142000	67247000
2008	gi|474388024;gi|474216389;gi|170776;gi|219734387;gi|219765726;gi|257300367;gi|257327261;gi|399414;gi|474009335;gi|474100464;gi|475591071;gi|475619865;gi|473923422;gi|475554973;gi|475565852	441;298;249;249;249;249;249;249;249;249;249;249;249;249;249	>gi|474388024|gb|EMS65134.1| Elongation factor 1-alpha [Triticum urartu];>gi|474216389|gb|EMS59091.1| Elongation factor 1-alpha [Triticum urartu];>gi|170776|gb|AAA34306.1| translation elongation factor 1 alpha-subunit [Triticum aestivum];>gi|219734387|emb|	1	1	T	0.00109147	109	_IGGIGT(ph)VPVGR_	IGGIGT(1)VPVGR	IGGIGT(72.5)VPVGR	6	2	553.292	0.83866	38874000	48021000	46418000	0	0	0	13513000	10196000	0	76657000	26532000	23762000
2007	gi|170692;gi|474410185;gi|475590261	208;158;240	>gi|170692|gb|AAA34267.1| group 3 late embryogenesis abundant protein, partial [Triticum aestivum];>gi|474410185|gb|EMS66752.1| hypothetical protein TRIUR3_29139 [Triticum urartu];>gi|475590261|gb|EMT21426.1| hypothetical protein F775_18108 [Aegilops tausc	0.999993	1	T	1.06313e-05	128.76	_EKMT(ph)MPTDVIER_	EKMT(1)MPTDVIER	EKMT(51.59)MPT(-51.59)DVIER	4	2	765.341	1.1655	0	35001000	0	10402000	0	18340000	0	0	0	86177000	0	0
927	gi|474216078;gi|475541889;gi|475557449	233;276;227	>gi|474216078|gb|EMS59053.1| hypothetical protein TRIUR3_33029 [Triticum urartu];>gi|475541889|gb|EMT09866.1| hypothetical protein F775_32096 [Aegilops tauschii];>gi|475557449|gb|EMT12851.1| hypothetical protein F775_28068 [Aegilops tauschii]	0.995055	1	S	2.28298e-14	152.06	_KSLS(ph)INEFLKPAEGER_	KS(0.005)LS(0.995)INEFLKPAEGER	KS(-23.04)LS(23.04)INEFLKPAEGER	4	3	633.319	-0.69028	132210000	90450000	98104000	0	0	0	24004000	22136000	27887000	0	0	0
926	gi|474216078;gi|475541889;gi|475557449	231;274;225	>gi|474216078|gb|EMS59053.1| hypothetical protein TRIUR3_33029 [Triticum urartu];>gi|475541889|gb|EMT09866.1| hypothetical protein F775_32096 [Aegilops tauschii];>gi|475557449|gb|EMT12851.1| hypothetical protein F775_28068 [Aegilops tauschii]	0.683935	1	S	0.00211069	95.345	_KS(ph)LSINEFLK_	KS(0.684)LS(0.316)INEFLK	KS(3.35)LS(-3.35)INEFLK	2	2	629.826	1.3431	0	48225000	0	0	0	0	24004000	22136000	17153000	0	0	0
922	gi|474210338;gi|474256276;gi|475622833	350;350;350	>gi|474210338|gb|EMS58841.1| Fructose-bisphosphate aldolase cytoplasmic isozyme [Triticum urartu];>gi|474256276|gb|EMS60368.1| Fructose-bisphosphate aldolase cytoplasmic isozyme [Triticum urartu];>gi|475622833|gb|EMT31985.1| Fructose-bisphosphate aldolase	0.999921	1	S	7.34618e-15	152.13	_GDATLGEGASES(ph)LHVK_	GDATLGEGASES(1)LHVK	GDAT(-105.05)LGEGAS(-41.04)ES(41.04)LHVK	12	2	825.872	0.42613	3709800000	4179300000	3987200000	340330000	431640000	302400000	1476600000	1645700000	1471400000	2353700000	1131300000	1088200000
921	gi|474210338;gi|474256276;gi|475622833	348;348;348	>gi|474210338|gb|EMS58841.1| Fructose-bisphosphate aldolase cytoplasmic isozyme [Triticum urartu];>gi|474256276|gb|EMS60368.1| Fructose-bisphosphate aldolase cytoplasmic isozyme [Triticum urartu];>gi|475622833|gb|EMT31985.1| Fructose-bisphosphate aldolase	0.938686	1	S	3.94862e-10	138.07	_GDATLGEGAS(ph)ESLHVK_	GDATLGEGAS(0.939)ES(0.061)LHVK	GDAT(-47.42)LGEGAS(11.85)ES(-11.85)LHVK	10	2	825.872	0.22123	0	0	513280000	0	0	0	0	0	10331000	0	0	0
900	gi|474199132;gi|475558416	829;854	>gi|474199132|gb|EMS58452.1| hypothetical protein TRIUR3_19465 [Triticum urartu];>gi|475558416|gb|EMT13086.1| FK506-binding protein 2-1 [Aegilops tauschii]	1	1	S	0.00480215	90.759	_VLLAEAS(ph)LEGK_	VLLAEAS(1)LEGK	VLLAEAS(75.1)LEGK	7	2	605.31	1.5918	51141000	56551000	61908000	0	0	0	0	17932000	25371000	0	0	0
2006	gi|16755057;gi|473860742;gi|474171778;gi|475604774	330;300;329;300	>gi|16755057|gb|AAL26702.1| 68 kDa protein HP68 [Triticum aestivum];>gi|473860742|gb|EMS47523.1| ABC transporter E family member 2 [Triticum urartu];>gi|474171778|gb|EMS57600.1| ABC transporter E family member 2 [Triticum urartu];>gi|475604774|gb|EMT25832.	0.999289	1	T	0.00281691	110.08	_FRDESLT(ph)FK_	FRDES(0.001)LT(0.999)FK	FRDES(-31.48)LT(31.48)FK	7	3	408.188	0.057954	203370000	202340000	21068000	0	0	4448300	119770000	114810000	116990000	223200000	0	14540000
2005	gi|1657845;gi|532236397;gi|1169018;gi|157153570;gi|457389	162;165;165;165;165	>gi|1657845|gb|AAB18202.1| cold acclimation protein WCOR410c [Triticum aestivum];>gi|532236397|gb|AGT95994.1| dehydrin WZY1-2 [Triticum aestivum];>gi|1169018|sp|P46524.1|CO410_WHEAT RecName: Full=Dehydrin COR410; AltName: Full=Cold-induced COR410 protein;>	1	1	T	0.0101112	66.003	_IDGDVKT(ph)EAAPAVPEEEKK_	IDGDVKT(1)EAAPAVPEEEKK	IDGDVKT(62.36)EAAPAVPEEEKK	7	3	702.672	0.43283	106310000	89131000	124450000	0	0	0	0	0	0	23549000	0	0
2002	gi|1657843;gi|532236397;gi|1169018;gi|157153570;gi|457389;gi|475544850	261;255;255;255;255;175	>gi|1657843|gb|AAB18201.1| cold acclimation protein WCOR410b [Triticum aestivum];>gi|532236397|gb|AGT95994.1| dehydrin WZY1-2 [Triticum aestivum];>gi|1169018|sp|P46524.1|CO410_WHEAT RecName: Full=Dehydrin COR410; AltName: Full=Cold-induced COR410 protein;>	0.999946	1;2	T	0.017269	75.764	_AAAAT(ph)GEHKPSA_	AAAAT(1)GEHKPSA	AAAAT(42.68)GEHKPS(-42.68)A	5	2	595.764	-0.26056	23141000	1615900000	213190000	537560000	524210000	567480000	804680000	5461200	998270000	9271900	25858000	16756000
883	gi|474190209;gi|475619638	709;708	>gi|474190209|gb|EMS58093.1| TBC1 domain family member 8 [Triticum urartu];>gi|475619638|gb|EMT30833.1| hypothetical protein F775_52654 [Aegilops tauschii]	0.988836	1	S	0.00320576	96.734	_AQLPS(ph)PSPSPR_	AQLPS(0.989)PS(0.01)PS(0.002)PR	AQLPS(20.15)PS(-20.15)PS(-27.9)PR	5	2	608.79	-0.1424	0	0	0	0	0	0	32439000	33393000	32791000	0	0	0
884	gi|474190209;gi|475619638	711;710	>gi|474190209|gb|EMS58093.1| TBC1 domain family member 8 [Triticum urartu];>gi|475619638|gb|EMT30833.1| hypothetical protein F775_52654 [Aegilops tauschii]	0.954786	1	S	0.000276897	118.37	_AQLPSPS(ph)PSPR_	AQLPS(0.019)PS(0.955)PS(0.026)PR	AQLPS(-16.98)PS(15.64)PS(-15.64)PR	7	2	608.79	0.7342	87080000	0	110260000	0	0	0	0	0	0	0	0	0
885	gi|474190209;gi|475619638	713;712	>gi|474190209|gb|EMS58093.1| TBC1 domain family member 8 [Triticum urartu];>gi|475619638|gb|EMT30833.1| hypothetical protein F775_52654 [Aegilops tauschii]	0.640596	1	S	0.0077384	84.468	_AQLPSPSPS(ph)PR_	AQLPS(0.255)PS(0.104)PS(0.641)PR	AQLPS(-4)PS(-7.88)PS(4)PR	9	2	608.79	0.35871	0	88668000	0	0	0	0	0	0	0	0	0	0
882	gi|474188574;gi|474247447;gi|315113288	38;38;38	>gi|474188574|gb|EMS58010.1| 60S ribosomal protein L12-1 [Triticum urartu];>gi|474247447|gb|EMS60074.1| 60S ribosomal protein L12 [Triticum urartu];>gi|315113288|pdb|3IZR|J Chain J, Localization Of The Large Subunit Ribosomal Proteins Into A 5.5 A Cryo-Em	1	1	S	0.00109719	108.72	_IGPLGLS(ph)PK_	IGPLGLS(1)PK	IGPLGLS(93.01)PK	7	2	481.26	-0.23151	56706000	51976000	67147000	34062000	24371000	24287000	31064000	32055000	30645000	31388000	0	13954000
849	gi|474157937;gi|475610139	34;34	>gi|474157937|gb|EMS57193.1| hypothetical protein TRIUR3_05867 [Triticum urartu];>gi|475610139|gb|EMT27637.1| hypothetical protein F775_09950 [Aegilops tauschii]	1	1	S	1.07931e-37	208.43	_EGKS(ph)DHDTAGGVGHR_	EGKS(1)DHDTAGGVGHR	EGKS(117.69)DHDT(-117.69)AGGVGHR	4	2	801.836	0.36925	103570000	59819000	43644000	56395000	155650000	37488000	8165300	18399000	10541000	952030000	207010000	138990000
851	gi|474157937;gi|475610139	71;71	>gi|474157937|gb|EMS57193.1| hypothetical protein TRIUR3_05867 [Triticum urartu];>gi|475610139|gb|EMT27637.1| hypothetical protein F775_09950 [Aegilops tauschii]	1	1	S	0.0134077	80.834	_GIDGKDS(ph)LK_	GIDGKDS(1)LK	GIDGKDS(43.68)LK	7	2	506.739	0.37724	0	48513000	71173000	44913000	47822000	44823000	19205000	15927000	0	110300000	18068000	17627000
2187	gi|474157937;gi|475610139	38;38	>gi|474157937|gb|EMS57193.1| hypothetical protein TRIUR3_05867 [Triticum urartu];>gi|475610139|gb|EMT27637.1| hypothetical protein F775_09950 [Aegilops tauschii]	0.999484	1	T	1.91622e-08	139.19	_SDHDT(ph)AGGVGHR_	S(0.001)DHDT(0.999)AGGVGHR	S(-32.87)DHDT(32.87)AGGVGHR	5	2	644.757	0.61971	36692000	0	0	16883000	0	12957000	3630300	0	0	20530000	64475000	63166000
848	gi|474157937;gi|475610139	15;15	>gi|474157937|gb|EMS57193.1| hypothetical protein TRIUR3_05867 [Triticum urartu];>gi|475610139|gb|EMT27637.1| hypothetical protein F775_09950 [Aegilops tauschii]	0.868974	1	S	2.90007e-24	173.65	_DAS(ph)RTDGKGDAADVHVVR_	DAS(0.869)RT(0.131)DGKGDAADVHVVR	DAS(8.22)RT(-8.22)DGKGDAADVHVVR	3	4	487.977	0.63374	0	0	19471000	0	29484000	30508000	7859600	6088700	0	545720000	134030000	132800000
2186	gi|474157937;gi|475610139	17;17	>gi|474157937|gb|EMS57193.1| hypothetical protein TRIUR3_05867 [Triticum urartu];>gi|475610139|gb|EMT27637.1| hypothetical protein F775_09950 [Aegilops tauschii]	0.859084	1	T	1.18186e-17	157.15	_DASRT(ph)DGKGDAADVHVVR_	DAS(0.141)RT(0.859)DGKGDAADVHVVR	DAS(-7.85)RT(7.85)DGKGDAADVHVVR	5	4	487.977	0.23718	31524000	50130000	39921000	31662000	72615000	77836000	13523000	11504000	0	713950000	76276000	241150000
844	gi|474154141;gi|474160132	20;329	>gi|474154141|gb|EMS57067.1| Adenosylhomocysteinase [Triticum urartu];>gi|474160132|gb|EMS57266.1| Adenosylhomocysteinase [Triticum urartu]	1	1	S	0.000494767	117.03	_VKDLS(ph)QADFGR_	VKDLS(1)QADFGR	VKDLS(51.64)QADFGR	5	2	658.306	1.0295	191720000	185410000	196410000	0	0	7162200	21276000	55876000	72749000	0	79805000	0
842	gi|474154072;gi|475560626;gi|475600498;gi|473954569;gi|475627361;gi|474199925;gi|473860738;gi|475574148	314;167;166;183;203;123;88;108	>gi|474154072|gb|EMS57056.1| hypothetical protein TRIUR3_33952 [Triticum urartu];>gi|475560626|gb|EMT13592.1| Zinc finger protein MAGPIE [Aegilops tauschii];>gi|475600498|gb|EMT24550.1| Zinc finger protein MAGPIE [Aegilops tauschii];>gi|473954569|gb|EMS508	1	1	S	1.16577e-06	155	_RDS(ph)FITHR_	RDS(1)FITHR	RDS(75.02)FIT(-75.02)HR	3	2	556.256	1.4328	119990000	262280000	236950000	166540000	176410000	167710000	187020000	182440000	192440000	189340000	178830000	189750000
2181	gi|474150924;gi|475581855	1086;1061	>gi|474150924|gb|EMS56954.1| hypothetical protein TRIUR3_15970 [Triticum urartu];>gi|475581855|gb|EMT18966.1| hypothetical protein F775_26053 [Aegilops tauschii]	1	1	T	0.000553501	135.8	_RLGT(ph)HDGR_	RLGT(1)HDGR	RLGT(49)HDGR	4	2	496.227	0.81873	25274000	107870000	0	111810000	167700000	96728000	83851000	69101000	166930000	45483000	27065000	16961000
841	gi|474150924;gi|475581855	879;854	>gi|474150924|gb|EMS56954.1| hypothetical protein TRIUR3_15970 [Triticum urartu];>gi|475581855|gb|EMT18966.1| hypothetical protein F775_26053 [Aegilops tauschii]	0.943418	1	S	1.12729e-12	150.93	_NVLDGVRS(ph)TIGK_	NVLDGVRS(0.943)T(0.057)IGK	NVLDGVRS(12.22)T(-12.22)IGK	8	2	669.842	0.30287	196820000	224880000	237120000	23285000	20808000	0	80575000	76794000	75683000	96547000	29666000	37369000
2180	gi|474150924;gi|475581855	880;855	>gi|474150924|gb|EMS56954.1| hypothetical protein TRIUR3_15970 [Triticum urartu];>gi|475581855|gb|EMT18966.1| hypothetical protein F775_26053 [Aegilops tauschii]	0.721349	1	T	0.0055546	89.624	_NVLDGVRST(ph)IGK_	NVLDGVRS(0.279)T(0.721)IGK	NVLDGVRS(-4.13)T(4.13)IGK	9	2	669.842	0.54329	0	0	0	0	0	20124000	0	0	0	0	0	0
787	gi|474117335;gi|475618586	524;518	>gi|474117335|gb|EMS55914.1| hypothetical protein TRIUR3_26440 [Triticum urartu];>gi|475618586|gb|EMT30482.1| hypothetical protein F775_29416 [Aegilops tauschii]	1	1	S	0.0216865	82.259	_GRDS(ph)DDDDFRDR_	GRDS(1)DDDDFRDR	GRDS(47.55)DDDDFRDR	4	3	516.862	-0.05609	81639000	103170000	89412000	12388000	10338000	10957000	11906000	14926000	18923000	0	0	0
784	gi|474116329;gi|475596667	57;131	>gi|474116329|gb|EMS55861.1| hypothetical protein TRIUR3_27684 [Triticum urartu];>gi|475596667|gb|EMT23424.1| hypothetical protein F775_29818 [Aegilops tauschii]	1	1	S	1.05752e-05	134.14	_GVEPVRPAS(ph)HEGR_	GVEPVRPAS(1)HEGR	GVEPVRPAS(83.37)HEGR	9	2	735.846	1.914	776550000	3138100000	3496100000	2312700000	1391400000	1427300000	1957100000	1901700000	1800200000	824120000	669200000	739370000
783	gi|474116329;gi|475596667	195;313	>gi|474116329|gb|EMS55861.1| hypothetical protein TRIUR3_27684 [Triticum urartu];>gi|475596667|gb|EMT23424.1| hypothetical protein F775_29818 [Aegilops tauschii]	0.934025	1	S	4.94206e-22	160.3	_GVDALASDLEITS(ph)PVGR_	GVDALASDLEIT(0.066)S(0.934)PVGR	GVDALAS(-80.37)DLEIT(-11.51)S(11.51)PVGR	13	2	890.43	2.8723	65099000	0	0	0	0	0	0	0	0	0	0	0
772	gi|474111656;gi|475556235	615;597	>gi|474111656|gb|EMS55682.1| Protease Do-like 7 [Triticum urartu];>gi|475556235|gb|EMT12597.1| Protease Do-like protein 7 [Aegilops tauschii]	0.882136	1	S	2.05258e-07	73.212	_AGHMDANLNSVS(ph)PLTESSPMDLK_	AGHMDANLNS(0.091)VS(0.882)PLT(0.026)ES(0.001)SPMDLK	AGHMDANLNS(-9.89)VS(9.89)PLT(-15.39)ES(-27.8)S(-33.7)PMDLK	12	3	832.038	-1.7927	0	0	0	0	0	0	0	0	0	0	0	0
764	gi|474108314;gi|475612936;gi|475541295;gi|475620544;gi|475575677	46;24;214;72;46	>gi|474108314|gb|EMS55515.1| hypothetical protein TRIUR3_30619 [Triticum urartu];>gi|475612936|gb|EMT28588.1| hypothetical protein F775_42884 [Aegilops tauschii];>gi|475541295|gb|EMT09753.1| hypothetical protein F775_42928 [Aegilops tauschii];>gi|475620544	0.999889	1	S	2.14474e-19	164.89	_WPGSAS(ph)APSGAGHGPASK_	WPGSAS(1)APSGAGHGPASK	WPGS(-40.06)AS(40.06)APS(-49.04)GAGHGPAS(-108.2)K	6	2	851.373	-0.47473	674440000	546620000	688890000	73839000	98691000	74196000	166790000	170520000	169010000	239790000	199810000	207020000
762	gi|474108314;gi|475556590;gi|475575677	110;100;110	>gi|474108314|gb|EMS55515.1| hypothetical protein TRIUR3_30619 [Triticum urartu];>gi|475556590|gb|EMT12673.1| hypothetical protein F775_42782 [Aegilops tauschii];>gi|475575677|gb|EMT17345.1| hypothetical protein F775_08065 [Aegilops tauschii]	0.97489	1	S	4.62275e-05	119.65	_HPAS(ph)PSSSSGTVATQ_	HPAS(0.975)PS(0.024)S(0.001)SSGTVATQ	HPAS(16.05)PS(-16.05)S(-31.34)S(-38.12)S(-50.32)GT(-55.97)VAT(-106.22)Q	4	2	747.317	0.59267	0	59076000	45132000	0	22686000	39492000	18825000	17682000	0	0	0	0
763	gi|474108314;gi|475612936;gi|475541295;gi|475620544;gi|475575677	44;22;212;70;44	>gi|474108314|gb|EMS55515.1| hypothetical protein TRIUR3_30619 [Triticum urartu];>gi|475612936|gb|EMT28588.1| hypothetical protein F775_42884 [Aegilops tauschii];>gi|475541295|gb|EMT09753.1| hypothetical protein F775_42928 [Aegilops tauschii];>gi|475620544	0.953382	1	S	0.00301032	68.552	_WPGS(ph)ASAPSGAGHGPASK_	WPGS(0.953)AS(0.044)APS(0.002)GAGHGPASK	WPGS(13.32)AS(-13.32)APS(-26.23)GAGHGPAS(-55.87)K	4	2	851.373	2.3935	0	0	0	0	0	0	0	0	0	0	0	0
36	gi|475602763;gi|148508784;gi|474449989;gi|7579064;gi|154125291;gi|32478662;gi|253783729;gi|475596279	222;205;214;103;105;36;205;205	>gi|475602763|gb|EMT25216.1| Glyceraldehyde-3-phosphate dehydrogenase, cytosolic 3 [Aegilops tauschii];>gi|148508784|gb|ABQ81648.1| glyceraldehyde-3-phosphate dehydrogenase [Triticum aestivum];>gi|474449989|gb|EMS68847.1| Glyceraldehyde-3-phosphate dehydro	1	1	S	1.3396e-19	207.21	_AAS(ph)FNIIPSSTGAAK_	AAS(1)FNIIPSSTGAAK	AAS(78.31)FNIIPS(-78.31)S(-90.62)T(-101.63)GAAK	3	1	1514.73	0.45968	4883800000	4484700000	5273000000	4734900000	4662000000	4644800000	2959200000	3057100000	3019600000	3480300000	1416700000	1452000000
38	gi|475602763;gi|148508784;gi|474449989;gi|7579064;gi|154125291;gi|32478662;gi|253783729;gi|475596279	229;212;221;110;112;43;212;212	>gi|475602763|gb|EMT25216.1| Glyceraldehyde-3-phosphate dehydrogenase, cytosolic 3 [Aegilops tauschii];>gi|148508784|gb|ABQ81648.1| glyceraldehyde-3-phosphate dehydrogenase [Triticum aestivum];>gi|474449989|gb|EMS68847.1| Glyceraldehyde-3-phosphate dehydro	0.775711	1	S	6.81443e-05	118.48	_AASFNIIPSS(ph)TGAAK_	AASFNIIPS(0.043)S(0.776)T(0.181)GAAK	AAS(-51.31)FNIIPS(-12.53)S(6.32)T(-6.32)GAAK	10	2	757.866	-0.65669	182450000	150590000	177650000	0	126450000	113440000	90160000	109120000	71377000	0	38365000	0
37	gi|475602763;gi|148508784;gi|474449989;gi|7579064;gi|154125291;gi|32478662;gi|253783729;gi|475596279	228;211;220;109;111;42;211;211	>gi|475602763|gb|EMT25216.1| Glyceraldehyde-3-phosphate dehydrogenase, cytosolic 3 [Aegilops tauschii];>gi|148508784|gb|ABQ81648.1| glyceraldehyde-3-phosphate dehydrogenase [Triticum aestivum];>gi|474449989|gb|EMS68847.1| Glyceraldehyde-3-phosphate dehydro	0.537239	1	S	0.011953	68.123	_AASFNIIPS(ph)STGAAK_	AASFNIIPS(0.537)S(0.117)T(0.345)GAAK	AAS(-33.54)FNIIPS(1.92)S(-6.6)T(-1.92)GAAK	9	2	757.866	-0.37381	0	0	0	0	0	0	0	0	0	97182000	0	0
738	gi|474096205;gi|475605828	1109;1109	>gi|474096205|gb|EMS55060.1| Serine/threonine-protein kinase CTR1 [Triticum urartu];>gi|475605828|gb|EMT26207.1| Serine/threonine-protein kinase CTR1 [Aegilops tauschii]	1	1	S	0.000360973	123.67	_NTLVS(ph)GGVR_	NTLVS(1)GGVR	NT(-70.77)LVS(70.77)GGVR	5	2	491.74	-0.13474	872750000	982560000	948990000	86870000	94208000	101980000	246370000	242850000	252120000	412840000	268360000	266950000
739	gi|474096205;gi|475605828	710;710	>gi|474096205|gb|EMS55060.1| Serine/threonine-protein kinase CTR1 [Triticum urartu];>gi|475605828|gb|EMT26207.1| Serine/threonine-protein kinase CTR1 [Aegilops tauschii]	1	1	S	9.474e-05	104.95	_RVS(ph)WEAPKPAPPNDVK_	RVS(1)WEAPKPAPPNDVK	RVS(83.9)WEAPKPAPPNDVK	3	3	624.312	0.63317	202470000	206550000	246890000	46062000	22118000	25228000	53960000	50611000	42117000	101480000	23306000	27344000
2166	gi|474096205;gi|475605828	1106;1106	>gi|474096205|gb|EMS55060.1| Serine/threonine-protein kinase CTR1 [Triticum urartu];>gi|475605828|gb|EMT26207.1| Serine/threonine-protein kinase CTR1 [Aegilops tauschii]	1	1	T	4.10458e-08	143.76	_RNT(ph)LVSGGVR_	RNT(1)LVSGGVR	RNT(78.52)LVS(-78.52)GGVR	3	2	569.79	0.076127	165860000	152380000	92050000	12138000	10672000	14691000	15119000	19956000	0	172360000	0	0
736	gi|474096205;gi|475605828	633;633	>gi|474096205|gb|EMS55060.1| Serine/threonine-protein kinase CTR1 [Triticum urartu];>gi|475605828|gb|EMT26207.1| Serine/threonine-protein kinase CTR1 [Aegilops tauschii]	0.999398	1	S	0.00240329	62.028	_AVPRPS(ph)QFGIIIPSEESDAK_	AVPRPS(0.999)QFGIIIPS(0.001)EESDAK	AVPRPS(32.56)QFGIIIPS(-32.56)EES(-43.16)DAK	6	3	741.035	-0.44175	991040000	972460000	0	0	0	0	0	0	0	0	0	0
737	gi|474096205;gi|475605828	158;158	>gi|474096205|gb|EMS55060.1| Serine/threonine-protein kinase CTR1 [Triticum urartu];>gi|475605828|gb|EMT26207.1| Serine/threonine-protein kinase CTR1 [Aegilops tauschii]	0.930926	1	S	1.23583e-05	110.61	_GLSHGYAS(ph)SDASDASK_	GLSHGYAS(0.931)S(0.069)DASDASK	GLS(-49.99)HGY(-69.53)AS(11.3)S(-11.3)DAS(-41.25)DAS(-69.3)K	8	2	816.831	0.017297	24173000	25679000	27040000	0	0	0	3784500	5949300	4756400	0	0	0
695	gi|474069103;gi|475610656	778;188	>gi|474069103|gb|EMS54238.1| Protein arginine N-methyltransferase 5 [Triticum urartu];>gi|475610656|gb|EMT27808.1| hypothetical protein F775_32399 [Aegilops tauschii]	1	1	S	0.00167888	106.16	_LFLS(ph)PIKEK_	LFLS(1)PIKEK	LFLS(46.59)PIKEK	4	2	577.815	0.14798	0	0	0	58576000	62306000	51176000	24603000	19150000	0	35903000	24844000	23527000
2158	gi|474065963;gi|475587681;gi|475583907	619;591;570	>gi|474065963|gb|EMS54123.1| Eukaryotic translation initiation factor 3 subunit B [Triticum urartu];>gi|475587681|gb|EMT20627.1| Eukaryotic translation initiation factor 3 subunit B [Aegilops tauschii];>gi|475583907|gb|EMT19614.1| Eukaryotic translation in	0.999229	1	T	0.00576653	124.86	_PRPPSLLT(ph)PEKEEDISK_	PRPPS(0.001)LLT(0.999)PEKEEDISK	PRPPS(-31.13)LLT(31.13)PEKEEDIS(-98.1)K	8	3	672.673	-1.4473	0	0	0	0	0	0	0	0	0	0	0	0
676	gi|474059648;gi|475572521	488;401	>gi|474059648|gb|EMS53930.1| Serine/threonine-protein kinase ATM [Triticum urartu];>gi|475572521|gb|EMT16518.1| Putative oxidoreductase GLYR1-like protein [Aegilops tauschii]	0.999998	1	S	6.63047e-19	174.19	_AAS(ph)QLTGPSPIAK_	AAS(1)QLTGPSPIAK	AAS(57.44)QLT(-57.44)GPS(-91.81)PIAK	3	2	660.832	0.60624	1876700000	1991700000	1947700000	150910000	173090000	171980000	660500000	683030000	640630000	699910000	371920000	397070000
2150	gi|474050840;gi|475563116	713;1038	>gi|474050840|gb|EMS53642.1| tRNA-specific adenosine deaminase, chloroplastic [Triticum urartu];>gi|475563116|gb|EMT14200.1| hypothetical protein F775_04061 [Aegilops tauschii]	0.693522	1	T	7.09015e-08	127.37	_LVHHDTVLNSQHT(ph)GTGR_	LVHHDTVLNS(0.097)QHT(0.694)GT(0.209)GR	LVHHDT(-47.67)VLNS(-8.52)QHT(5.21)GT(-5.21)GR	13	3	651.309	0.7442	37395000	0	0	0	0	0	0	0	0	0	0	0
2151	gi|474050840;gi|475563116	715;1040	>gi|474050840|gb|EMS53642.1| tRNA-specific adenosine deaminase, chloroplastic [Triticum urartu];>gi|475563116|gb|EMT14200.1| hypothetical protein F775_04061 [Aegilops tauschii]	0.493876		T	8.17401e-08	126.02	_LVHHDTVLNSQHT(ph)GTGR_	LVHHDTVLNS(0.012)QHT(0.494)GT(0.494)GR	LVHHDT(-53.14)VLNS(-16.06)QHT(0)GT(0)GR	15	3	651.309	0.46324	0	0	0	0	0	0	0	0	0	0	0	0
651	gi|474033153;gi|475573357	267;337	>gi|474033153|gb|EMS53009.1| putative protein phosphatase 2C 10 [Triticum urartu];>gi|475573357|gb|EMT16730.1| Putative protein phosphatase 2C 10 [Aegilops tauschii]	0.917555	1	S	0.000336128	79.69	_FLDGTTTS(ph)AGDGPSEEVAK_	FLDGTT(0.001)T(0.081)S(0.918)AGDGPSEEVAK	FLDGT(-33.2)T(-29.56)T(-10.56)S(10.56)AGDGPS(-35.15)EEVAK	8	2	981.422	0.56576	0	36981000	0	0	0	0	0	0	0	0	0	0
2145	gi|474033153;gi|475573357	266;336	>gi|474033153|gb|EMS53009.1| putative protein phosphatase 2C 10 [Triticum urartu];>gi|475573357|gb|EMT16730.1| Putative protein phosphatase 2C 10 [Aegilops tauschii]	0.461736		T	0.0166375	58.5	_FLDGTTT(ph)SAGDGPSEEVAK_	FLDGT(0.038)T(0.038)T(0.462)S(0.462)AGDGPS(0.001)EEVAK	FLDGT(-10.88)T(-10.88)T(0)S(0)AGDGPS(-26.02)EEVAK	7	2	981.422	0.67878	0	0	0	0	0	0	0	0	0	0	0	0
35	gi|475592749;gi|473964672;gi|475575700;gi|474369193;gi|13646976;gi|52548250;gi|473956451;gi|475607835;gi|473888229	170;147;147;147;147;147;134;125;133	>gi|475592749|gb|EMT22177.1| ADP-ribosylation factor [Aegilops tauschii];>gi|473964672|gb|EMS51203.1| ADP-ribosylation factor 2 [Triticum urartu];>gi|475575700|gb|EMT17349.1| ADP-ribosylation factor 2 [Aegilops tauschii];>gi|474369193|gb|EMS63688.1| ADP-ri	1	1	S	0.0222358	102.06	_LGLHS(ph)LR_	LGLHS(1)LR	LGLHS(70.1)LR	5	2	438.229	0.60007	178330000	182450000	194430000	169180000	172250000	183140000	135510000	162490000	150020000	131200000	58787000	56532000
635	gi|474009097;gi|475601285	755;837	>gi|474009097|gb|EMS52506.1| Callose synthase 12 [Triticum urartu];>gi|475601285|gb|EMT24774.1| Callose synthase 12 [Aegilops tauschii]	0.895692	1	S	0.00287005	95.477	_ELATMGS(ph)SR_	ELAT(0.001)MGS(0.896)S(0.104)R	ELAT(-31.85)MGS(9.36)S(-9.36)R	7	2	516.215	0.10002	146090000	213210000	213600000	31766000	26105000	29944000	48378000	0	54516000	0	0	0
33	gi|134285534;gi|474440426	92;92	>gi|134285534|gb|ABO69712.1| MBD6 [Triticum aestivum];>gi|474440426|gb|EMS68368.1| Methyl-CpG-binding domain-containing protein 11 [Triticum urartu]	1	1	S	0.000380373	114.33	_VFDS(ph)PEGEKIPK_	VFDS(1)PEGEKIPK	VFDS(40.8)PEGEKIPK	4	3	475.894	-0.84702	113410000	97230000	105590000	77014000	62446000	58914000	59636000	53206000	72908000	50754000	0	0
1998	gi|134285534;gi|474440426	76;76	>gi|134285534|gb|ABO69712.1| MBD6 [Triticum aestivum];>gi|474440426|gb|EMS68368.1| Methyl-CpG-binding domain-containing protein 11 [Triticum urartu]	0.992929	1	T	3.92215e-17	127.38	_ANPGGPTSSEFDWSTGDT(ph)PRR_	ANPGGPTSSEFDWST(0.007)GDT(0.993)PRR	ANPGGPT(-86.3)S(-67.44)S(-61.08)EFDWS(-35.61)T(-21.65)GDT(21.65)PRR	18	3	772.329	-0.13755	0	0	0	0	44507000	68231000	0	31092000	24031000	0	0	0
1968	gi|974605	161	>gi|974605|gb|AAA75104.1| single-stranded nucleic acid binding protein [Triticum aestivum]	1	1	S	0.00720438	81.789	_GGGGGDS(ph)GGQWR_	GGGGGDS(1)GGQWR	GGGGGDS(55.21)GGQWR	7	2	585.72	0.12243	21903000	25089000	28766000	0	0	0	4473900	0	0	12653000	0	0
1967	gi|94962159	10	>gi|94962159|gb|ABF48401.1| GTP-binding protein [Triticum aestivum]	1	1	S	3.93652e-73	211.33	_(ac)MEHDAPPAPS(ph)HHAQDDGAVDDWAR_	MEHDAPPAPS(1)HHAQDDGAVDDWAR	MEHDAPPAPS(211.33)HHAQDDGAVDDWAR	10	3	916.37	-0.69204	926550000	990190000	982030000	0	0	0	193000000	127170000	213070000	303060000	0	0
1966	gi|86439723;gi|86439752;gi|86439710	171;165;165	>gi|86439723|emb|CAJ19339.1| hypothetical protein [Triticum aestivum];>gi|86439752|emb|CAJ75645.1| hypothetical protein [Triticum aestivum];>gi|86439710|emb|CAJ19333.1| hypothetical protein [Triticum aestivum]	1	1	S	0.00422142	88.734	_HDFS(ph)LAGFGR_	HDFS(1)LAGFGR	HDFS(68.55)LAGFGR	4	2	593.756	2.3862	74955000	78145000	81726000	7720300	12949000	12387000	0	43732000	39445000	15123000	0	0
1965	gi|475620003;gi|74048999;gi|74049022	84;11;11	>gi|475620003|gb|EMT30955.1| Eukaryotic translation initiation factor 5A-1 [Aegilops tauschii];>gi|74048999|gb|AAZ95171.1| eukaryotic translation initiation factor 5A1 [Triticum aestivum];>gi|74049022|gb|AAZ95172.1| eukaryotic translation initiation factor	1	1	S	7.09409e-21	177.36	_(ac)SDTDEHHFES(ph)K_	SDTDEHHFES(1)K	S(-149.37)DT(-117.77)DEHHFES(117.77)K	10	2	727.267	-1.2161	282900000	315320000	171930000	15423000	0	23305000	45351000	96930000	31079000	55662000	0	0
2442	gi|475620003;gi|74048999;gi|74049022	77;4;4	>gi|475620003|gb|EMT30955.1| Eukaryotic translation initiation factor 5A-1 [Aegilops tauschii];>gi|74048999|gb|AAZ95171.1| eukaryotic translation initiation factor 5A1 [Triticum aestivum];>gi|74049022|gb|AAZ95172.1| eukaryotic translation initiation factor	0.999619	1	T	5.20034e-44	212.59	_(ac)SDT(ph)DEHHFESK_	SDT(1)DEHHFESK	S(-34.19)DT(34.19)DEHHFES(-100.72)K	3	2	727.267	0.056993	110230000	103740000	110400000	91272000	0	77904000	8977700	9870400	29206000	251470000	0	0
1964	gi|475620003;gi|74048999;gi|74049022	75;2;2	>gi|475620003|gb|EMT30955.1| Eukaryotic translation initiation factor 5A-1 [Aegilops tauschii];>gi|74048999|gb|AAZ95171.1| eukaryotic translation initiation factor 5A1 [Triticum aestivum];>gi|74049022|gb|AAZ95172.1| eukaryotic translation initiation factor	0.967367	1	S	1.36738e-56	238.13	_(ac)S(ph)DTDEHHFESK_	S(0.967)DT(0.033)DEHHFESK	S(14.72)DT(-14.72)DEHHFES(-152.23)K	1	2	727.267	0.1662	472000000	137660000	391620000	100210000	103940000	101220000	166170000	131540000	191170000	99799000	11999000	0
1962	gi|74026503	20	>gi|74026503|gb|AAZ94411.1| pyridoxine biosynthesis protein [Triticum aestivum]	0.999956	1	S	0.00510073	70.452	_AVVEPS(ph)AKPAAATFSVK_	AVVEPS(1)AKPAAATFSVK	AVVEPS(44.09)AKPAAAT(-44.09)FS(-52.73)VK	6	2	876.95	0.32113	0	0	21656000	0	0	0	0	0	0	30384000	14332000	13892000
1963	gi|74026503	29	>gi|74026503|gb|AAZ94411.1| pyridoxine biosynthesis protein [Triticum aestivum]	0.997834	1;2	S	0.00112178	101.71	_PAAATFS(ph)VK_	PAAAT(0.002)FS(0.998)VK	PAAAT(-26.63)FS(26.63)VK	7	2	486.234	0.95677	105740000	185720000	160450000	116520000	105190000	88940000	58206000	50274000	56636000	80085000	22935000	45677000
2441	gi|74026503	27	>gi|74026503|gb|AAZ94411.1| pyridoxine biosynthesis protein [Triticum aestivum]	0.997091	1;2	T	0.011687	79.82	_PAAAT(ph)FSVK_	PAAAT(0.997)FS(0.003)VK	PAAAT(25.35)FS(-25.35)VK	5	2	486.234	-0.41145	63477000	123040000	114850000	0	10021000	13168000	19951000	53577000	46302000	40363000	35463000	29628000
2440	gi|7381267	9	>gi|7381267|gb|AAF61463.1|AF139814_1 plasma membrane intrinsic protein 1 [Triticum aestivum]	1	1	T	3.25883e-06	132.65	_AKDEVMET(ph)GGGGDFAAK_	AKDEVMET(1)GGGGDFAAK	AKDEVMET(132.65)GGGGDFAAK	8	2	881.871	-2.5178	28694000	0	0	0	0	0	0	0	0	0	0	0
1961	gi|7381267;gi|474004948;gi|475624714	288;253;141	>gi|7381267|gb|AAF61463.1|AF139814_1 plasma membrane intrinsic protein 1 [Triticum aestivum];>gi|474004948|gb|EMS52371.1| Aquaporin PIP2-1 [Triticum urartu];>gi|475624714|gb|EMT32724.1| Aquaporin PIP2-1 [Aegilops tauschii]	0.997159	1	S	0.0170907	77.379	_ALGSFRS(ph)NA_	ALGS(0.003)FRS(0.997)NA	ALGS(-25.45)FRS(25.45)NA	7	2	501.724	0.026397	249680000	0	0	0	62934000	0	77398000	66879000	0	0	0	0
2439	gi|68036464;gi|475590177	198;174	>gi|68036464|gb|AAY84876.1| alternative splicing regulator [Triticum aestivum];>gi|475590177|gb|EMT21403.1| Putative RNA-binding protein [Aegilops tauschii]	0.999703	1	T	0.0101214	87.647	_ERT(ph)PTPGEYCGPR_	ERT(1)PTPGEYCGPR	ERT(35.28)PT(-35.28)PGEY(-75.94)CGPR	3	2	800.335	0.31538	0	0	0	0	12658000	0	0	0	0	0	0	0
2438	gi|63021412	66	>gi|63021412|gb|AAY26389.1| salt tolerant protein [Triticum aestivum]	1	1	T	0.00202024	98.943	_YTEGVPMVT(ph)FAK_	YTEGVPMVT(1)FAK	Y(-86.59)T(-65.19)EGVPMVT(65.19)FAK	9	2	711.822	0.9467	156320000	138060000	149230000	0	0	0	54889000	54271000	58715000	0	0	0
2437	gi|62820227;gi|90959771	136;136	>gi|62820227|emb|CAI84619.1| unnamed protein product [Triticum aestivum];>gi|90959771|dbj|BAE92726.1| multidomain cystatin [Triticum aestivum]	0.998468	1	T	3.58111e-147	247.79	_HTGDATSFT(ph)ISDLGAK_	HTGDATSFT(0.998)IS(0.001)DLGAK	HT(-133.23)GDAT(-63.56)S(-38.67)FT(28.55)IS(-28.55)DLGAK	9	2	850.88	0.33099	395230000	130300000	454320000	0	43928000	0	105690000	118470000	0	0	0	0
1959	gi|62820227;gi|90959771	134;134	>gi|62820227|emb|CAI84619.1| unnamed protein product [Triticum aestivum];>gi|90959771|dbj|BAE92726.1| multidomain cystatin [Triticum aestivum]	0.99074	1	S	1.69516e-64	238.05	_HTGDATS(ph)FTISDLGAK_	HTGDAT(0.009)S(0.991)FTISDLGAK	HT(-87.84)GDAT(-20.29)S(20.29)FT(-59.62)IS(-89.98)DLGAK	7	2	850.88	-0.026517	562060000	351530000	538370000	45347000	0	44643000	251340000	119760000	124250000	842950000	16070000	291030000
2436	gi|62820227;gi|90959771	133;133	>gi|62820227|emb|CAI84619.1| unnamed protein product [Triticum aestivum];>gi|90959771|dbj|BAE92726.1| multidomain cystatin [Triticum aestivum]	0.958718	1	T	3.85184e-94	260.38	_HTGDAT(ph)SFTISDLGAK_	HT(0.005)GDAT(0.959)S(0.034)FT(0.001)ISDLGAK	HT(-22.5)GDAT(14.44)S(-14.44)FT(-28.49)IS(-42.41)DLGAK	6	3	567.589	0.20243	0	169550000	0	17763000	69764000	47565000	0	0	61287000	27358000	166010000	0
1960	gi|62820227;gi|90959771	138;138	>gi|62820227|emb|CAI84619.1| unnamed protein product [Triticum aestivum];>gi|90959771|dbj|BAE92726.1| multidomain cystatin [Triticum aestivum]	0.906327	1	S	1.30602e-77	240.59	_HTGDATSFTIS(ph)DLGAK_	HTGDATSFT(0.094)IS(0.906)DLGAK	HT(-77.14)GDAT(-57.42)S(-44.45)FT(-9.86)IS(9.86)DLGAK	11	3	567.589	0.062229	128690000	418830000	112510000	30701000	0	0	22161000	39200000	0	0	0	0
1958	gi|62199070	28	>gi|62199070|gb|AAX76779.1| putative phytochrome B [Triticum aestivum]	0.862797	1	S	0.00838115	62.362	_PAAPHQNHTQS(ph)SGGSTSR_	PAAPHQNHT(0.008)QS(0.863)S(0.027)GGS(0.034)T(0.034)S(0.034)R	PAAPHQNHT(-20.19)QS(14.05)S(-15.04)GGS(-14.05)T(-14.05)S(-14.05)R	11	3	633.941	0.9001	0	2119200	0	0	0	0	0	0	0	0	0	0
2435	gi|532236397;gi|1169018;gi|157153570;gi|457389	145;145;145;145	>gi|532236397|gb|AGT95994.1| dehydrin WZY1-2 [Triticum aestivum];>gi|1169018|sp|P46524.1|CO410_WHEAT RecName: Full=Dehydrin COR410; AltName: Full=Cold-induced COR410 protein;>gi|157153570|gb|ABV24865.1| dehydrin WZY1-2 [Triticum aestivum];>gi|457389|gb|AAA	0.957297	1	T	9.80429e-62	164.11	_DTEGEHVTGLPAPAAPASVQT(ph)HGGHHDTDVVVEK_	DTEGEHVTGLPAPAAPAS(0.042)VQT(0.957)HGGHHDT(0.001)DVVVEK	DT(-118.83)EGEHVT(-107.95)GLPAPAAPAS(-13.58)VQT(13.58)HGGHHDT(-30.95)DVVVEK	21	5	708.531	-0.10281	972940000	1177500000	982260000	34281000	38363000	0	92977000	83452000	198850000	0	0	0
1957	gi|532236397	222	>gi|532236397|gb|AGT95994.1| dehydrin WZY1-2 [Triticum aestivum]	0.687757	1	S	1.04194e-21	95.097	_KPEDAAAVPVTHAAPAPVHAPAPAPEEVSS(ph)PDAK_	KPEDAAAVPVTHAAPAPVHAPAPAPEEVS(0.312)S(0.688)PDAK	KPEDAAAVPVT(-64.86)HAAPAPVHAPAPAPEEVS(-3.43)S(3.43)PDAK	30	4	851.919	0.40278	1044600000	0	0	0	0	0	0	355110000	0	1835700000	301770000	462590000
1956	gi|532236397	221	>gi|532236397|gb|AGT95994.1| dehydrin WZY1-2 [Triticum aestivum]	0.576636	1	S	1.0626e-22	105.72	_KPEDAAAVPVTHAAPAPVHAPAPAPEEVS(ph)SPDAK_	KPEDAAAVPVTHAAPAPVHAPAPAPEEVS(0.577)S(0.423)PDAK	KPEDAAAVPVT(-95.64)HAAPAPVHAPAPAPEEVS(1.34)S(-1.34)PDAK	29	4	851.919	-0.3305	5974600000	7428200000	7561000000	1291100000	1321600000	0	0	1985000000	0	0	0	152260000
1955	gi|532236397;gi|1169018;gi|157153570;gi|457389	142;142;142;142	>gi|532236397|gb|AGT95994.1| dehydrin WZY1-2 [Triticum aestivum];>gi|1169018|sp|P46524.1|CO410_WHEAT RecName: Full=Dehydrin COR410; AltName: Full=Cold-induced COR410 protein;>gi|157153570|gb|ABV24865.1| dehydrin WZY1-2 [Triticum aestivum];>gi|457389|gb|AAA	0.530061	1	S	8.27904e-15	88.616	_DTEGEHVTGLPAPAAPAS(ph)VQTHGGHHDTDVVVEK_	DTEGEHVTGLPAPAAPAS(0.53)VQT(0.445)HGGHHDT(0.025)DVVVEK	DT(-67.45)EGEHVT(-57.55)GLPAPAAPAS(0.76)VQT(-0.76)HGGHHDT(-13.32)DVVVEK	18	4	885.411	-0.062552	0	0	0	0	0	0	148620000	0	0	0	0	0
1953	gi|524456011	30	>gi|524456011|dbj|BAN63108.1| wheat cold induced 16 [Triticum aestivum]	1	1	S	0.00444856	92.112	_S(ph)VEGIDKEK_	S(1)VEGIDKEK	S(68.13)VEGIDKEK	1	2	542.75	-0.78842	48614000	0	45454000	0	29191000	0	0	0	0	0	0	0
1954	gi|524456011	43	>gi|524456011|dbj|BAN63108.1| wheat cold induced 16 [Triticum aestivum]	0.999997	1	S	0.00281577	94.639	_VAAAS(ph)ADILDSAAK_	VAAAS(1)ADILDSAAK	VAAAS(55.29)ADILDS(-55.29)AAK	5	2	691.832	0.084371	163600000	158290000	145110000	20930000	27102000	0	30881000	29922000	32933000	20705000	0	23475000
1951	gi|516282521;gi|474142427;gi|473880406	18;18;25	>gi|516282521|gb|AGO81700.1| chaperonin family theta subunit [Triticum aestivum];>gi|474142427|gb|EMS56612.1| T-complex protein 1 subunit theta [Triticum urartu];>gi|473880406|gb|EMS47960.1| T-complex protein 1 subunit theta [Triticum urartu]	1	1	S	3.16592e-27	192.14	_HLS(ph)GLDEAVLK_	HLS(1)GLDEAVLK	HLS(88.09)GLDEAVLK	3	2	631.313	4.8789	268920000	315940000	342290000	33604000	19055000	38435000	94648000	93977000	102130000	125320000	0	25660000
1952	gi|516282521;gi|474142427	8;8	>gi|516282521|gb|AGO81700.1| chaperonin family theta subunit [Triticum aestivum];>gi|474142427|gb|EMS56612.1| T-complex protein 1 subunit theta [Triticum urartu]	1	1	S	0.00107112	107.39	_VGYGIQS(ph)M(ox)LK_	VGYGIQS(1)MLK	VGY(-79.38)GIQS(79.38)MLK	7	2	596.278	-0.21815	394520000	391420000	388020000	36127000	38611000	38894000	96049000	161580000	136070000	154520000	74644000	76040000
1950	gi|51556875;gi|51556889	43;43	>gi|51556875|gb|AAU06208.1| phytochrome C [Triticum aestivum];>gi|51556889|gb|AAU06215.1| phytochrome C [Triticum aestivum]	1	1	S	0.00036119	117.23	_LHAEFEGS(ph)HR_	LHAEFEGS(1)HR	LHAEFEGS(84.29)HR	8	3	421.515	-1.0881	31899000	70959000	69791000	0	0	0	13543000	29482000	21766000	27322000	0	0
1949	gi|47834699;gi|47834693	9;9	>gi|47834699|gb|AAT39003.1| AML15 [Triticum aestivum];>gi|47834693|gb|AAT39000.1| AML1 [Aegilops speltoides]	1	1	S	1.14259e-09	144.75	_SPAPLS(ph)PPGFAVPLAVK_	SPAPLS(1)PPGFAVPLAVK	S(-73.84)PAPLS(73.84)PPGFAVPLAVK	6	2	864.46	0.65903	102070000	0	0	38585000	0	0	0	0	60429000	0	35241000	0
1947	gi|47834699	67	>gi|47834699|gb|AAT39003.1| AML15 [Triticum aestivum]	0.828139	1	S	0.000443739	112.58	_AGDTSIFSTS(ph)LPVLPHEK_	AGDTSIFS(0.032)T(0.14)S(0.828)LPVLPHEK	AGDT(-59.52)S(-52.55)IFS(-14.14)T(-7.72)S(7.72)LPVLPHEK	10	3	660.322	2.6782	0	0	0	0	0	0	0	0	0	0	0	0
1948	gi|47834699;gi|47834693	493;492	>gi|47834699|gb|AAT39003.1| AML15 [Triticum aestivum];>gi|47834693|gb|AAT39000.1| AML1 [Aegilops speltoides]	0.375822		S	8.98503e-05	71.506	_KSEHMSSS(ph)PGTLTGPEFLWGSPK_	KS(0.004)EHMS(0.071)S(0.296)S(0.376)PGT(0.249)LT(0.004)GPEFLWGSPK	KS(-19.97)EHMS(-7.22)S(-1.04)S(1.04)PGT(-1.79)LT(-19.45)GPEFLWGS(-60.38)PK	8	3	847.389	-1.8365	0	0	0	0	0	0	0	0	0	0	0	0
1946	gi|475628032	248	>gi|475628032|gb|EMT33864.1| hypothetical protein F775_04866 [Aegilops tauschii]	1	1	S	0.00207875	100.88	_VAS(ph)VAPHQK_	VAS(1)VAPHQK	VAS(76.93)VAPHQK	3	2	508.75	-1.7198	89596000	80576000	44638000	0	18889000	0	11664000	12790000	13539000	18259000	17112000	19852000
1945	gi|475627763	418	>gi|475627763|gb|EMT33771.1| Polyadenylate-binding protein 2-B [Aegilops tauschii]	1	1	S	0.00122023	109.35	_VKS(ph)LPASASEPAR_	VKS(1)LPASASEPAR	VKS(66.05)LPAS(-66.05)AS(-72.71)EPAR	3	2	696.848	-0.21474	0	176610000	174740000	45261000	40681000	35855000	93956000	93723000	102540000	57323000	23784000	19196000
2434	gi|475627657;gi|474144079;gi|475605560;gi|347597801;gi|461682295;gi|188474275;gi|347597803;gi|475620462;gi|474386475;gi|474403237	443;495;489;465;465;461;412;388;377;286	>gi|475627657|gb|EMT33739.1| Somatic embryogenesis receptor kinase 1 [Aegilops tauschii];>gi|474144079|gb|EMS56669.1| Somatic embryogenesis receptor kinase 1 [Triticum urartu];>gi|475605560|gb|EMT26123.1| Somatic embryogenesis receptor kinase 1 [Aegilops t	0.912606	1	T	0.00749187	86.243	_DTHVT(ph)TAVR_	DT(0.054)HVT(0.913)T(0.034)AVR	DT(-12.29)HVT(12.29)T(-14.35)AVR	5	2	540.248	0.21339	74944000	0	0	0	0	0	80496000	0	10331000	0	0	0
1944	gi|475627621	199	>gi|475627621|gb|EMT33717.1| Far upstream element-binding protein 3 [Aegilops tauschii]	1	1	S	2.56301e-22	174.04	_SVIAEAEAGGS(ph)PALIAK_	SVIAEAEAGGS(1)PALIAK	S(-117.11)VIAEAEAGGS(117.11)PALIAK	11	2	832.419	0.2365	500900000	443690000	483310000	60665000	71797000	50361000	115200000	119890000	156250000	0	0	10986000
1943	gi|475627621	662	>gi|475627621|gb|EMT33717.1| Far upstream element-binding protein 3 [Aegilops tauschii]	0.983	1	S	0.00368826	68.291	_GVS(ph)PQPATAAGYGGQWTA_	GVS(0.983)PQPAT(0.017)AAGYGGQWTA	GVS(17.64)PQPAT(-17.64)AAGY(-45.35)GGQWT(-44.88)A	3	2	899.893	-0.82339	110930000	110210000	107600000	26039000	23529000	22165000	0	0	29570000	23796000	0	0
1942	gi|475627436	26	>gi|475627436|gb|EMT33654.1| Lateral signaling target 2-like protein [Aegilops tauschii]	1	1	S	0.00883848	78.903	_RGEHS(ph)PPPAPK_	RGEHS(1)PPPAPK	RGEHS(39.75)PPPAPK	5	2	626.795	0.68905	109300000	239210000	244370000	327560000	240720000	211130000	80806000	39089000	50843000	23232000	43893000	45903000
1941	gi|475627435	696	>gi|475627435|gb|EMT33653.1| 1-phosphatidylinositol-3-phosphate 5-kinase [Aegilops tauschii]	1	1	S	2.66871e-36	207.31	_DHLDHQGS(ph)IIGVR_	DHLDHQGS(1)IIGVR	DHLDHQGS(169.25)IIGVR	8	3	509.575	0.98399	108480000	99563000	121790000	49200000	55857000	52721000	70592000	75211000	61350000	93218000	0	21344000
1940	gi|475627332	194	>gi|475627332|gb|EMT33625.1| BTB/POZ domain-containing protein [Aegilops tauschii]	0.999518	1	S	7.87474e-24	139.28	_EHGIMQS(ph)PGGSVLWNGISTGAR_	EHGIMQS(1)PGGSVLWNGISTGAR	EHGIMQS(33.17)PGGS(-33.17)VLWNGIS(-109.55)T(-110.77)GAR	7	3	778.695	-0.42824	31419000	0	43318000	0	0	0	0	0	0	0	0	0
2433	gi|475627204	486	>gi|475627204|gb|EMT33593.1| Meiosis protein mei2 [Aegilops tauschii]	0.999971	1	T	7.15515e-12	160.18	_IATAVT(ph)HNNR_	IATAVT(1)HNNR	IAT(-45.32)AVT(45.32)HNNR	6	2	588.78	0.77574	58643000	72358000	51293000	0	0	61791000	20774000	63113000	28188000	8253000	42301000	0
1939	gi|475626814	14	>gi|475626814|gb|EMT33482.1| hypothetical protein F775_43234 [Aegilops tauschii]	0.999745	1	S	0.000583459	114.56	_LASAS(ph)APALSR_	LASAS(1)APALSR	LAS(-36.08)AS(36.08)APALS(-50.8)R	5	2	562.279	-0.45585	64043000	0	56354000	23393000	0	28361000	0	0	26909000	33514000	0	0
1938	gi|475626814	12	>gi|475626814|gb|EMT33482.1| hypothetical protein F775_43234 [Aegilops tauschii]	0.998551	1	S	0.00538655	89.507	_LAS(ph)ASAPALSR_	LAS(0.999)AS(0.001)APALSR	LAS(28.38)AS(-28.38)APALS(-66.77)R	3	2	562.279	1.3086	0	58494000	263070000	109380000	0	123530000	149560000	159330000	148690000	0	0	11817000
2432	gi|475626769	893	>gi|475626769|gb|EMT33468.1| Dynamin-2B [Aegilops tauschii]	1	1	T	5.12956e-05	125.28	_T(ph)PGRPGEDWR_	T(1)PGRPGEDWR	T(59.54)PGRPGEDWR	1	3	417.515	-0.34094	552960000	563480000	505940000	145460000	170450000	135830000	151550000	130650000	165200000	130130000	0	51554000
1937	gi|475626742	323	>gi|475626742|gb|EMT33457.1| Actin-related protein 2/3 complex subunit 2 [Aegilops tauschii]	1	1	S	0.0027159	100.58	_LVHGGS(ph)FRR_	LVHGGS(1)FRR	LVHGGS(59.54)FRR	6	3	370.185	-0.32519	5302900000	5754600000	5818200000	2517400000	2832800000	2664300000	2705900000	2873800000	2613600000	2252400000	800420000	1040800000
1935	gi|475626677	82	>gi|475626677|gb|EMT33436.1| hypothetical protein F775_26102 [Aegilops tauschii]	0.98752	1	S	0.00110696	110.56	_EM(ox)TGS(ph)GIFAEK_	EMT(0.012)GS(0.988)GIFAEK	EMT(-18.98)GS(18.98)GIFAEK	5	2	633.26	0.046299	270090000	741320000	358670000	31481000	10792000	28782000	145150000	132930000	144280000	270670000	172200000	121330000
1933	gi|475626677	168	>gi|475626677|gb|EMT33436.1| hypothetical protein F775_26102 [Aegilops tauschii]	0.973491	1	S	1.16313e-06	95.666	_ELS(ph)GSNIFGPPPETPARPLAAR_	ELS(0.973)GS(0.027)NIFGPPPETPARPLAAR	ELS(15.65)GS(-15.65)NIFGPPPET(-79.46)PARPLAAR	3	3	786.393	-0.17776	60520000	0	0	0	0	0	0	0	0	0	0	0
1936	gi|475626677	133	>gi|475626677|gb|EMT33436.1| hypothetical protein F775_26102 [Aegilops tauschii]	0.893588	1	S	4.25158e-05	123.95	_KPSS(ph)IPEVAK_	KPS(0.106)S(0.894)IPEVAK	KPS(-9.24)S(9.24)IPEVAK	4	2	568.292	0.16801	239360000	225560000	293540000	31390000	31218000	32959000	42200000	47496000	42916000	129510000	90711000	108640000
2431	gi|475626677	80	>gi|475626677|gb|EMT33436.1| hypothetical protein F775_26102 [Aegilops tauschii]	0.782139	1	T	0.00823483	84.365	_EMT(ph)GSGIFAEK_	EMT(0.782)GS(0.218)GIFAEK	EMT(5.55)GS(-5.55)GIFAEK	3	2	625.262	0.90907	0	0	643790000	0	0	0	0	0	0	0	0	0
1934	gi|475626677	170	>gi|475626677|gb|EMT33436.1| hypothetical protein F775_26102 [Aegilops tauschii]	0.5	1	S	2.11218e-06	75.71	_ELS(ph)GSNIFGPPPETPARPLAAR_	ELS(0.5)GS(0.5)NIFGPPPETPARPLAAR	ELS(0)GS(0)NIFGPPPET(-61.25)PARPLAAR	5	3	786.393	0.76017	0	0	0	0	0	0	0	0	0	0	0	0
1929	gi|475626663;gi|473780933	375;183	>gi|475626663|gb|EMT33434.1| Putative S-acyltransferase [Aegilops tauschii];>gi|473780933|gb|EMS46058.1| hypothetical protein TRIUR3_05485 [Triticum urartu]	0.99997	1	S	0.0108382	114.99	_HSS(ph)WDRR_	HSS(1)WDRR	HS(-45.18)S(45.18)WDRR	3	2	512.211	-0.85067	115590000	73857000	87173000	54461000	41713000	41298000	37075000	44335000	25597000	33720000	0	0
1931	gi|475626663;gi|473780933	360;168	>gi|475626663|gb|EMT33434.1| Putative S-acyltransferase [Aegilops tauschii];>gi|473780933|gb|EMS46058.1| hypothetical protein TRIUR3_05485 [Triticum urartu]	0.99701	1	S	1.5201e-06	114.88	_LAAGSGS(ph)QIPAVGSEVR_	LAAGS(0.002)GS(0.997)QIPAVGS(0.001)EVR	LAAGS(-27.66)GS(27.66)QIPAVGS(-28.92)EVR	7	2	839.912	0.68749	0	74477000	55261000	12944000	0	0	0	0	0	0	0	0
1932	gi|475626663	403	>gi|475626663|gb|EMT33434.1| Putative S-acyltransferase [Aegilops tauschii]	0.990874	1	S	2.10424e-05	130.1	_SAS(ph)LTEAAPR_	S(0.009)AS(0.991)LTEAAPR	S(-20.38)AS(20.38)LT(-43.98)EAAPR	3	2	541.748	-0.88335	0	83443000	90220000	0	38316000	40692000	0	0	33218000	0	0	0
1930	gi|475626663;gi|473780933	358;166	>gi|475626663|gb|EMT33434.1| Putative S-acyltransferase [Aegilops tauschii];>gi|473780933|gb|EMS46058.1| hypothetical protein TRIUR3_05485 [Triticum urartu]	0.901951	1	S	8.18667e-11	137.13	_LAAGS(ph)GSQIPAVGSEVR_	LAAGS(0.902)GS(0.098)QIPAVGSEVR	LAAGS(9.64)GS(-9.64)QIPAVGS(-50.99)EVR	5	2	839.912	1.1609	55984000	0	0	0	0	0	0	0	0	0	0	0
1927	gi|475626660	228	>gi|475626660|gb|EMT33432.1| Ankyrin repeat and zinc finger domain-containing protein 1 [Aegilops tauschii]	0.996005	1	S	0.000937775	109.24	_VAHS(ph)AGSSLR_	VAHS(0.996)AGS(0.002)S(0.002)LR	VAHS(26.98)AGS(-26.98)S(-26.98)LR	4	2	532.748	0.30887	79559000	73466000	7533500	0	0	0	0	0	0	42939000	30969000	36828000
1928	gi|475626660	231	>gi|475626660|gb|EMT33432.1| Ankyrin repeat and zinc finger domain-containing protein 1 [Aegilops tauschii]	0.46505		S	0.0041891	88.803	_VAHSAGS(ph)SLR_	VAHS(0.404)AGS(0.465)S(0.131)LR	VAHS(-0.62)AGS(0.62)S(-5.49)LR	7	2	532.748	0.39462	0	0	0	0	0	0	0	0	0	0	0	0
1926	gi|475626573;gi|474216404;gi|3393067	10;10;10	>gi|475626573|gb|EMT33394.1| Sucrose synthase 1 [Aegilops tauschii];>gi|474216404|gb|EMS59092.1| Sucrose synthase 1 [Triticum urartu];>gi|3393067|emb|CAA04543.1| sucrose synthase type I [Triticum aestivum]	1	1	S	0.0188289	110.88	_LHS(ph)LRER_	LHS(1)LRER	LHS(84.61)LRER	3	2	495.748	0.83383	12981000000	13496000000	11200000000	9655300000	10320000000	8665200000	13424000000	14102000000	11622000000	7042300000	5424300000	6407400000
1924	gi|475626393	192	>gi|475626393|gb|EMT33326.1| Dual specificity protein phosphatase 4 [Aegilops tauschii]	0.999988	1	S	2.14862e-12	158.81	_VHAIPLS(ph)PNSVLR_	VHAIPLS(1)PNSVLR	VHAIPLS(49.38)PNS(-49.38)VLR	7	3	494.932	-0.0517	266560000	267170000	298310000	127190000	109970000	128280000	167280000	173510000	206170000	102520000	0	45691000
1925	gi|475626393;gi|40641575	377;29	>gi|475626393|gb|EMT33326.1| Dual specificity protein phosphatase 4 [Aegilops tauschii];>gi|40641575|emb|CAE54267.1| putative MAP kinase phosphatase [Triticum aestivum]	0.999511	1	S	0.00035391	123.96	_VYS(ph)DSALIR_	VYS(1)DSALIR	VY(-55.59)S(33.13)DS(-33.13)ALIR	3	2	552.26	-0.1712	361500000	318650000	330200000	68807000	73112000	65904000	172080000	189510000	185510000	26230000	0	0
2430	gi|475626175	70	>gi|475626175|gb|EMT33228.1| Sorting nexin-4 [Aegilops tauschii]	0.71387	1	T	5.97347e-29	161.58	_FNPAITAASPTAVTTPTT(ph)PTK_	FNPAITAASPTAVT(0.003)T(0.02)PT(0.143)T(0.714)PT(0.12)K	FNPAIT(-48.39)AAS(-48.7)PT(-38.12)AVT(-24.15)T(-15.52)PT(-6.98)T(6.98)PT(-7.74)K	18	3	723.028	-0.0758	0	0	0	137920000	127690000	162200000	34916000	46885000	80786000	141360000	97989000	78385000
1923	gi|475626114	224	>gi|475626114|gb|EMT33206.1| hypothetical protein F775_17074 [Aegilops tauschii]	0.999944	1	S	2.77466e-29	202.18	_IGLHS(ph)PTQTK_	IGLHS(1)PTQTK	IGLHS(42.54)PT(-42.54)QT(-90.33)K	5	2	581.287	0.054809	473070000	513190000	489200000	197380000	166060000	196850000	200980000	214580000	238680000	205680000	155810000	127900000
1919	gi|475625278	1133	>gi|475625278|gb|EMT32909.1| Zinc finger CCCH domain-containing protein 44 [Aegilops tauschii]	1	1	S	4.59425e-08	146.3	_KDINPVS(ph)PGKGEGR_	KDINPVS(1)PGKGEGR	KDINPVS(117.18)PGKGEGR	7	2	767.375	-0.38357	1200600000	1051000000	1119500000	104970000	112030000	106680000	339810000	445630000	346300000	158150000	70282000	56998000
1920	gi|475625278	1164	>gi|475625278|gb|EMT32909.1| Zinc finger CCCH domain-containing protein 44 [Aegilops tauschii]	0.999999	1	S	6.42488e-19	174.35	_NTWSSTQLES(ph)PHGR_	NTWSSTQLES(1)PHGR	NT(-114.74)WS(-71.22)S(-62.65)T(-60.54)QLES(60.54)PHGR	10	2	840.362	0.52114	68816000	70160000	73631000	0	0	0	29701000	23991000	35644000	0	0	0
1922	gi|475625278	1727	>gi|475625278|gb|EMT32909.1| Zinc finger CCCH domain-containing protein 44 [Aegilops tauschii]	0.924541	1	S	0.00281635	104.95	_RPSS(ph)NERPQHDR_	RPS(0.075)S(0.925)NERPQHDR	RPS(-10.88)S(10.88)NERPQHDR	4	3	520.234	-0.5635	133600000	151160000	0	13238000	7722500	11028000	11841000	19666000	0	0	12433000	9331900
1921	gi|475625278	1726	>gi|475625278|gb|EMT32909.1| Zinc finger CCCH domain-containing protein 44 [Aegilops tauschii]	0.5	1	S	0.00281635	104.95	_RPS(ph)SNERPQHDR_	RPS(0.5)S(0.5)NERPQHDR	RPS(0)S(0)NERPQHDR	3	2	779.847	-1.4756	133600000	0	0	0	0	0	0	0	0	0	0	0
2492	gi|475624990	72	>gi|475624990|gb|EMT32814.1| Glucan endo-1,3-beta-glucosidase 3 [Aegilops tauschii]	1	2	Y	0.0250718	68.069	_IT(ph)HVRLY(ph)DADPR_	IT(1)HVRLY(1)DADPR	IT(48)HVRLY(48)DADPR	7	2	808.355	2.1672	0	0	0	19122000	17835000	18351000	0	0	0	0	0	19112000
2429	gi|475624951	628	>gi|475624951|gb|EMT32802.1| Lipase 4 [Aegilops tauschii]	1	1	T	0.00059172	110.12	_EPVDNHPGPVT(ph)PGR_	EPVDNHPGPVT(1)PGR	EPVDNHPGPVT(96.45)PGR	11	2	776.351	-0.29695	0	0	0	0	0	0	31646000	26470000	33866000	0	0	22500000
1918	gi|475624778	594	>gi|475624778|gb|EMT32747.1| Putative LRR receptor-like serine/threonine-protein kinase [Aegilops tauschii]	0.999237	1	S	9.66926e-05	116.96	_LGSYFS(ph)EVATETAHR_	LGSYFS(0.999)EVATETAHR	LGS(-35.61)Y(-33.23)FS(33.23)EVAT(-48.83)ET(-63.45)AHR	6	3	583.261	0.01855	34864000	28132000	34970000	0	0	0	20519000	13826000	16171000	0	0	0
1917	gi|475624774	355	>gi|475624774|gb|EMT32745.1| hypothetical protein F775_15548 [Aegilops tauschii]	1	1	S	0.00102507	106.58	_RPS(ph)LHVEEIR_	RPS(1)LHVEEIR	RPS(95.65)LHVEEIR	3	3	439.222	-0.4852	138740000	110960000	152640000	90219000	90556000	83715000	10934000	0	1883700	157910000	128660000	117210000
1916	gi|475624658	155	>gi|475624658|gb|EMT32703.1| Putative GTP-binding protein [Aegilops tauschii]	0.991205	1	S	2.97027e-36	195.23	_RVS(ph)SGNLIDVAR_	RVS(0.991)S(0.009)GNLIDVAR	RVS(20.52)S(-20.52)GNLIDVAR	3	2	683.846	-0.11148	138840000	135550000	173360000	53782000	65043000	52730000	85177000	83152000	103380000	27512000	0	0
1915	gi|475624288	12	>gi|475624288|gb|EMT32549.1| Hyoscyamine 6-dioxygenase [Aegilops tauschii]	0.989181	1	S	0.000315837	79.511	_(ac)MELLSNRPAHAS(ph)VPDK_	MELLS(0.011)NRPAHAS(0.989)VPDK	MELLS(-19.61)NRPAHAS(19.61)VPDK	12	3	629.633	2.2237	68007000	38901000	43638000	0	0	0	0	0	0	22985000	0	0
2491	gi|475624287	114	>gi|475624287|gb|EMT32548.1| hypothetical protein F775_25913 [Aegilops tauschii]	0.999962	1;2	Y	0.0454624	64.675	_S(ph)MLLGLMQIGY(ph)SR_	S(1)MLLGLMQIGY(1)SR	S(48.49)MLLGLMQIGY(44.25)S(-44.25)R	11	3	543.571	0.068235	0	0	0	33079000	34872000	22909000	451170000	257200000	0	1325100000	2672100	0
1914	gi|475623977;gi|474151206	256;250	>gi|475623977|gb|EMT32430.1| hypothetical protein F775_05747 [Aegilops tauschii];>gi|474151206|gb|EMS56983.1| hypothetical protein TRIUR3_25580 [Triticum urartu]	0.999987	1	S	0.0112377	93.178	_DLS(ph)LSIAR_	DLS(1)LSIAR	DLS(48.86)LS(-48.86)IAR	3	2	477.736	0.02364	19799000	0	0	0	0	0	0	12569000	13524000	0	0	0
1913	gi|475623886	542	>gi|475623886|gb|EMT32406.1| hypothetical protein F775_32642 [Aegilops tauschii]	1	1	S	0.00803904	85.734	_VGS(ph)APDLAGLAAK_	VGS(1)APDLAGLAAK	VGS(68.26)APDLAGLAAK	3	2	625.313	-0.54537	129350000	121710000	135980000	28765000	25853000	21800000	76765000	92733000	82780000	15307000	0	0
1912	gi|475623773	560	>gi|475623773|gb|EMT32359.1| DnaJ homolog subfamily C member 2 [Aegilops tauschii]	1	1	S	0.0197024	85.355	_AFNS(ph)FLEK_	AFNS(1)FLEK	AFNS(85.35)FLEK	4	2	518.231	0.016504	18045000	0	28658000	0	0	0	0	0	0	0	0	0
1903	gi|475623630;gi|474440607	570;1043	>gi|475623630|gb|EMT32297.1| Nuclear-interacting partner of ALK [Aegilops tauschii];>gi|474440607|gb|EMS68378.1| CBL-interacting protein kinase 23 [Triticum urartu]	0.999884	1	S	0.0098209	80.706	_FEPS(ph)KEGPSTLR_	FEPS(1)KEGPSTLR	FEPS(42.02)KEGPS(-42.77)T(-42.02)LR	4	3	476.557	-0.049652	99837000	107130000	81738000	0	0	0	18097000	33597000	24073000	0	0	0
1908	gi|475623630;gi|474440607	802;1275	>gi|475623630|gb|EMT32297.1| Nuclear-interacting partner of ALK [Aegilops tauschii];>gi|474440607|gb|EMS68378.1| CBL-interacting protein kinase 23 [Triticum urartu]	0.999123	1	S	2.36631e-19	169.67	_GQESNIQHSLS(ph)CNAR_	GQESNIQHS(0.001)LS(0.999)CNAR	GQES(-46.4)NIQHS(-30.68)LS(30.68)CNAR	11	2	890.875	-0.44329	200790000	197000000	210660000	16304000	17159000	40625000	26950000	40199000	26061000	49345000	0	13318000
1909	gi|475623630;gi|474440607	507;980	>gi|475623630|gb|EMT32297.1| Nuclear-interacting partner of ALK [Aegilops tauschii];>gi|474440607|gb|EMS68378.1| CBL-interacting protein kinase 23 [Triticum urartu]	0.992562	1	S	0.00730402	77.468	_LQPADS(ph)IEGTVIDR_	LQPADS(0.993)IEGT(0.007)VIDR	LQPADS(21.25)IEGT(-21.25)VIDR	6	2	797.38	0.64411	29749000	0	26270000	0	0	0	0	0	0	0	0	0
1911	gi|475623630	295	>gi|475623630|gb|EMT32297.1| Nuclear-interacting partner of ALK [Aegilops tauschii]	0.991923	1	S	5.54046e-11	141.53	_WLPNVQDWEENSTHS(ph)AK_	WLPNVQDWEENS(0.001)T(0.007)HS(0.992)AK	WLPNVQDWEENS(-32.31)T(-21.22)HS(21.22)AK	15	3	707.641	0.69635	73924000	74480000	77428000	0	0	0	0	0	6749300	0	0	0
1910	gi|475623630;gi|474440607	493;966	>gi|475623630|gb|EMT32297.1| Nuclear-interacting partner of ALK [Aegilops tauschii];>gi|474440607|gb|EMS68378.1| CBL-interacting protein kinase 23 [Triticum urartu]	0.949575	1	S	0.00011056	117.53	_NLEEGGS(ph)TADKPINR_	NLEEGGS(0.95)T(0.05)ADKPINR	NLEEGGS(12.75)T(-12.75)ADKPINR	7	2	840.883	0.65606	23106000	34709000	0	0	6001700	0	0	0	0	39382000	85632000	14163000
1907	gi|475623630;gi|474440607	800;1273	>gi|475623630|gb|EMT32297.1| Nuclear-interacting partner of ALK [Aegilops tauschii];>gi|474440607|gb|EMS68378.1| CBL-interacting protein kinase 23 [Triticum urartu]	0.89626	1	S	1.51799e-19	173.37	_GQESNIQHS(ph)LSCNAR_	GQESNIQHS(0.896)LS(0.104)CNAR	GQES(-73.98)NIQHS(9.36)LS(-9.36)CNAR	9	2	890.875	-0.59161	83526000	102800000	90372000	0	10748000	0	0	0	55367000	25080000	0	0
1905	gi|475623630;gi|474440607	547;1020	>gi|475623630|gb|EMT32297.1| Nuclear-interacting partner of ALK [Aegilops tauschii];>gi|474440607|gb|EMS68378.1| CBL-interacting protein kinase 23 [Triticum urartu]	0.696491	1	S	1.94643e-06	95.122	_GFNLFDVNRPSS(ph)SGAGPSR_	GFNLFDVNRPS(0.135)S(0.696)S(0.163)GAGPS(0.005)R	GFNLFDVNRPS(-7.11)S(6.29)S(-6.29)GAGPS(-21.76)R	12	2	1022.97	-1.2932	0	0	29658000	0	8152600	0	0	0	0	0	0	0
1906	gi|475623630;gi|474440607	548;1021	>gi|475623630|gb|EMT32297.1| Nuclear-interacting partner of ALK [Aegilops tauschii];>gi|474440607|gb|EMS68378.1| CBL-interacting protein kinase 23 [Triticum urartu]	0.403133		S	1.01748e-06	100.76	_GFNLFDVNRPSSS(ph)GAGPSR_	GFNLFDVNRPS(0.276)S(0.276)S(0.403)GAGPS(0.045)R	GFNLFDVNRPS(-1.65)S(-1.65)S(1.65)GAGPS(-9.48)R	13	3	682.313	-0.43848	0	0	0	0	0	0	0	0	0	0	0	0
1904	gi|475623630;gi|474440607	546;1019	>gi|475623630|gb|EMT32297.1| Nuclear-interacting partner of ALK [Aegilops tauschii];>gi|474440607|gb|EMS68378.1| CBL-interacting protein kinase 23 [Triticum urartu]	0.310879		S	0.00356701	67.864	_GFNLFDVNRPS(ph)SSGAGPSR_	GFNLFDVNRPS(0.311)S(0.311)S(0.311)GAGPS(0.067)R	GFNLFDVNRPS(0)S(0)S(0)GAGPS(-6.64)R	11	3	682.313	1.4835	0	0	0	0	0	0	0	0	0	0	0	0
1902	gi|475623455	164	>gi|475623455|gb|EMT32223.1| RanBP2-type zinc finger protein [Aegilops tauschii]	0.999998	1	S	1.04546e-08	138.66	_YGLGS(ph)PAGPGAMGTR_	YGLGS(1)PAGPGAMGTR	Y(-58.03)GLGS(58.03)PAGPGAMGT(-113.47)R	5	2	736.324	0.13783	258560000	233060000	259140000	106910000	110730000	112310000	123810000	141520000	112440000	91266000	50624000	39378000
2428	gi|475623455	239	>gi|475623455|gb|EMT32223.1| RanBP2-type zinc finger protein [Aegilops tauschii]	0.999997	1	T	0.000885158	117.09	_PKT(ph)PEGSWK_	PKT(1)PEGSWK	PKT(55.04)PEGS(-55.04)WK	3	2	555.255	0.29589	0	103530000	114020000	66951000	56898000	70302000	55761000	51383000	54315000	42127000	34208000	37624000
1901	gi|475623345	209	>gi|475623345|gb|EMT32177.1| hypothetical protein F775_27391 [Aegilops tauschii]	0.997291	1	S	3.19056e-13	154.72	_RDS(ph)FSAVQPGNISSR_	RDS(0.997)FS(0.003)AVQPGNISSR	RDS(25.66)FS(-25.66)AVQPGNIS(-111.83)S(-115.16)R	3	2	850.891	-1.4307	122970000	45245000	46095000	16070000	13420000	19603000	18556000	39566000	23250000	11655000	0	11975000
1900	gi|475623156;gi|474423650	243;137	>gi|475623156|gb|EMT32124.1| hypothetical protein F775_52446 [Aegilops tauschii];>gi|474423650|gb|EMS67636.1| hypothetical protein TRIUR3_19911 [Triticum urartu]	0.994266	1	S	8.31729e-11	136.96	_KGQELTGIDS(ph)PTLSHLK_	KGQELTGIDS(0.994)PT(0.006)LSHLK	KGQELT(-68.08)GIDS(22.5)PT(-22.5)LS(-38.26)HLK	10	3	635.322	0.22768	49647000	69344000	62787000	17078000	16058000	0	28861000	0	0	23158000	0	0
1899	gi|475622972	15	>gi|475622972|gb|EMT32045.1| Phosphoenolpyruvate carboxylase 1 [Aegilops tauschii]	1	1	S	0.000246973	128.28	_HQS(ph)IDAQLR_	HQS(1)IDAQLR	HQS(38.18)IDAQLR	3	2	574.266	-4.9287	37052000	1715900000	1317200000	128000000	132110000	131230000	446160000	495860000	510090000	353470000	75680000	68233000
1898	gi|475622878	1034	>gi|475622878|gb|EMT32010.1| Calmodulin-binding transcription activator 3 [Aegilops tauschii]	1	1	S	1.47583e-08	140.1	_VKS(ph)MVQYPEAR_	VKS(1)MVQYPEAR	VKS(80.2)MVQY(-80.2)PEAR	3	2	694.326	0.51066	352810000	300760000	272530000	97816000	79696000	92846000	179430000	138710000	134530000	70920000	45035000	48134000
1897	gi|475622878	838	>gi|475622878|gb|EMT32010.1| Calmodulin-binding transcription activator 3 [Aegilops tauschii]	0.999795	1	S	6.7362e-51	185.18	_IAS(ph)PSAGQGLQAGSMGDSLGAVR_	IAS(1)PSAGQGLQAGSMGDSLGAVR	IAS(36.89)PS(-36.89)AGQGLQAGS(-149.11)MGDS(-162.8)LGAVR	3	2	1105.52	-0.85357	151990000	132290000	159830000	0	0	0	56533000	31131000	45237000	0	0	0
1896	gi|475622862	945	>gi|475622862|gb|EMT32003.1| Histone-lysine N-methyltransferase NSD3 [Aegilops tauschii]	0.998954	1	S	0.0194647	77.912	_EVS(ph)PSDDHLVK_	EVS(0.999)PS(0.001)DDHLVK	EVS(29.8)PS(-29.8)DDHLVK	3	2	653.29	0.53626	23912000	105970000	0	0	0	0	0	0	0	0	0	0
2427	gi|475622777	679	>gi|475622777|gb|EMT31973.1| Phosphatidylinositol 4-kinase type 2-beta [Aegilops tauschii]	1	1	T	3.36394e-08	141.85	_T(ph)ANEQLPTSASFVK_	T(1)ANEQLPTSASFVK	T(92.81)ANEQLPT(-92.81)S(-97.2)AS(-109.1)FVK	1	2	786.869	-0.37338	111770000	136160000	93272000	0	0	0	28270000	0	0	0	0	0
1895	gi|475622777	194	>gi|475622777|gb|EMT31973.1| Phosphatidylinositol 4-kinase type 2-beta [Aegilops tauschii]	0.999999	1	S	0.00873327	83.573	_NDS(ph)PLLLTK_	NDS(1)PLLLTK	NDS(62.83)PLLLT(-62.83)K	3	2	540.77	0.16505	132430000	384990000	379260000	47625000	49671000	58912000	54662000	50744000	172890000	51527000	13248000	0
1893	gi|475622777	642	>gi|475622777|gb|EMT31973.1| Phosphatidylinositol 4-kinase type 2-beta [Aegilops tauschii]	0.910609	1	S	2.74155e-05	129.38	_LSTS(ph)LSSVSLMDK_	LST(0.088)S(0.911)LS(0.001)SVSLMDK	LS(-39.17)T(-10.14)S(10.14)LS(-29.69)S(-38.38)VS(-56.28)LMDK	4	2	724.341	0.99623	45209000	261820000	280630000	60538000	72435000	91864000	80914000	96795000	153560000	84944000	18278000	18124000
1894	gi|475622777	644	>gi|475622777|gb|EMT31973.1| Phosphatidylinositol 4-kinase type 2-beta [Aegilops tauschii]	0.902397	1	S	1.1723e-08	149.3	_LSTSLS(ph)SVSLMDK_	LST(0.002)S(0.015)LS(0.902)S(0.079)VS(0.001)LMDK	LS(-62.98)T(-26.82)S(-17.65)LS(10.57)S(-10.57)VS(-28.86)LMDK	6	2	724.341	0.66145	709310000	709680000	768800000	250760000	299170000	224130000	293180000	213750000	235840000	202320000	0	0
2426	gi|475622777	641	>gi|475622777|gb|EMT31973.1| Phosphatidylinositol 4-kinase type 2-beta [Aegilops tauschii]	0.855624	1	T	0.00207387	104.41	_LST(ph)SLSSVSLM(ox)DK_	LS(0.008)T(0.856)S(0.136)LSSVSLMDK	LS(-20.37)T(7.98)S(-7.98)LS(-35.36)S(-39.41)VS(-46.92)LMDK	3	2	732.339	0.65614	0	57525000	0	145620000	71872000	42089000	30984000	31452000	43571000	0	39387000	20893000
1892	gi|475622657	6	>gi|475622657|gb|EMT31945.1| Putative ribose-5-phosphate isomerase [Aegilops tauschii]	0.999999	1	S	0.00543994	77.192	_(ac)GSAAS(ph)PPR_	GSAAS(1)PPR	GS(-59.13)AAS(59.13)PPR	5	2	432.684	1.5032	0	17900000	0	0	0	0	18823000	17040000	18246000	18914000	13689000	0
1891	gi|475622638;gi|474431999;gi|475616370;gi|474139642;gi|473898781;gi|475614172	1053;175;196;177;182;119	>gi|475622638|gb|EMT31935.1| Putative methionyl-tRNA synthetase [Aegilops tauschii];>gi|474431999|gb|EMS68031.1| Serine/threonine-protein kinase SAPK9 [Triticum urartu];>gi|475616370|gb|EMT29739.1| Serine/threonine-protein kinase SAPK10 [Aegilops tauschii]	0.49988		S	0.00320635	104.47	_S(ph)TVGTPAYIAPEVLLK_	S(0.5)T(0.5)VGTPAYIAPEVLLK	S(0)T(0)VGT(-33.2)PAY(-84.71)IAPEVLLK	1	2	869.955	2.7868	0	0	0	0	0	0	0	0	0	0	0	0
2425	gi|475622638;gi|474431999;gi|475616370;gi|474139642;gi|473898781;gi|475614172	1054;176;197;178;183;120	>gi|475622638|gb|EMT31935.1| Putative methionyl-tRNA synthetase [Aegilops tauschii];>gi|474431999|gb|EMS68031.1| Serine/threonine-protein kinase SAPK9 [Triticum urartu];>gi|475616370|gb|EMT29739.1| Serine/threonine-protein kinase SAPK10 [Aegilops tauschii]	0.49988		T	0.00320635	104.47	_S(ph)TVGTPAYIAPEVLLK_	S(0.5)T(0.5)VGTPAYIAPEVLLK	S(0)T(0)VGT(-33.2)PAY(-84.71)IAPEVLLK	2	2	869.955	2.7868	0	0	0	0	0	0	0	0	0	0	0	0
2424	gi|475622543	284	>gi|475622543|gb|EMT31914.1| RNA and export factor-binding protein 2 [Aegilops tauschii]	0.898583	1	T	0.0078965	87.566	_YHAQGTT(ph)PMQTTE_	YHAQGT(0.101)T(0.899)PMQTTE	Y(-71.3)HAQGT(-9.5)T(9.5)PMQT(-32.87)T(-42.31)E	7	2	772.808	-0.41183	0	18251000	0	16104000	24151000	24163000	0	0	0	24191000	0	0
2423	gi|475622400	35	>gi|475622400|gb|EMT31860.1| Alpha,alpha-trehalose-phosphate synthase (UDP-forming) 6 [Aegilops tauschii]	0.999974	1	T	1.85302e-08	148.57	_VMT(ph)ASGIVPGLDR_	VMT(1)ASGIVPGLDR	VMT(45.89)AS(-45.89)GIVPGLDR	3	2	698.339	-0.046453	367380000	2725300000	2599800000	486680000	471660000	465770000	1231200000	1287900000	1241400000	679590000	187950000	282650000
1890	gi|475622400	37	>gi|475622400|gb|EMT31860.1| Alpha,alpha-trehalose-phosphate synthase (UDP-forming) 6 [Aegilops tauschii]	0.536611	1	S	9.23738e-08	139.21	_VMTAS(ph)GIVPGLDR_	VMT(0.463)AS(0.537)GIVPGLDR	VMT(-0.64)AS(0.64)GIVPGLDR	5	2	698.339	-0.36353	2200800000	0	0	0	0	0	0	0	0	0	0	0
1889	gi|475622327	632	>gi|475622327|gb|EMT31840.1| hypothetical protein F775_31931 [Aegilops tauschii]	0.664086	1	S	0.0112787	77.324	_EPPVFEAATS(ph)THR_	EPPVFEAAT(0.168)S(0.664)T(0.168)HR	EPPVFEAAT(-5.97)S(5.97)T(-5.97)HR	10	3	507.896	0.93538	41640000	43108000	0	0	0	0	12218000	0	0	27659000	8586700	0
1887	gi|475621990	576	>gi|475621990|gb|EMT31700.1| Molybdenum cofactor sulfurase [Aegilops tauschii]	1	1	S	1.53373e-36	198.15	_LFGVEEAERVPS(ph)MGR_	LFGVEEAERVPS(1)MGR	LFGVEEAERVPS(165.75)MGR	12	3	586.274	0.49972	134810000	148800000	132270000	13346000	5486800	14202000	73522000	69563000	80730000	0	0	0
1888	gi|475621990	404	>gi|475621990|gb|EMT31700.1| Molybdenum cofactor sulfurase [Aegilops tauschii]	1	1	S	2.20178e-05	130.72	_LGS(ph)PLPASWFAGR_	LGS(1)PLPASWFAGR	LGS(76.04)PLPAS(-76.04)WFAGR	3	2	719.848	0.39852	185530000	269710000	224470000	60232000	38821000	66873000	126460000	141140000	141940000	0	0	0
1886	gi|475621990	582	>gi|475621990|gb|EMT31700.1| Molybdenum cofactor sulfurase [Aegilops tauschii]	0.998936	1	S	1.20461e-15	167.73	_KVS(ph)FTMEDSK_	KVS(0.999)FT(0.001)MEDSK	KVS(29.73)FT(-29.73)MEDS(-99.58)K	3	2	626.27	-0.70807	165030000	164390000	158400000	10515000	36266000	37574000	0	82092000	12752000	61005000	0	0
1882	gi|475621829;gi|473940269	75;137	>gi|475621829|gb|EMT31639.1| hypothetical protein F775_16425 [Aegilops tauschii];>gi|473940269|gb|EMS50326.1| hypothetical protein TRIUR3_18313 [Triticum urartu]	1	1;3	S	5.32352e-13	156.6	_VGS(ph)PISLSSGLR_	VGS(1)PISLSSGLR	VGS(69.95)PIS(-69.95)LS(-90.07)S(-95.32)GLR	3	2	626.818	0.059741	227540000	226980000	220590000	125590000	115000000	113720000	134410000	0	161750000	102450000	57968000	55218000
1883	gi|475621829;gi|473940269	78;140	>gi|475621829|gb|EMT31639.1| hypothetical protein F775_16425 [Aegilops tauschii];>gi|473940269|gb|EMS50326.1| hypothetical protein TRIUR3_18313 [Triticum urartu]	0.999011	1;3	S	4.69624e-19	170.26	_VGSPIS(ph)LSSGLR_	VGSPIS(0.999)LSSGLR	VGS(-33.04)PIS(33.04)LS(-33.91)S(-40.62)GLR	6	2	626.818	0.21281	440020000	457880000	575240000	78398000	52861000	68908000	222740000	231310000	244070000	117710000	57786000	62122000
1885	gi|475621829;gi|473940269	81;143	>gi|475621829|gb|EMT31639.1| hypothetical protein F775_16425 [Aegilops tauschii];>gi|473940269|gb|EMS50326.1| hypothetical protein TRIUR3_18313 [Triticum urartu]	0.993486	1;3	S	4.30171e-19	171.08	_VGSPISLSS(ph)GLR_	VGSPISLS(0.007)S(0.993)GLR	VGS(-91.84)PIS(-62.81)LS(-21.83)S(21.83)GLR	9	2	626.818	0.39968	288590000	317500000	228820000	17004000	16756000	15035000	110760000	229670000	97652000	40019000	0	0
2422	gi|475621829	88	>gi|475621829|gb|EMT31639.1| hypothetical protein F775_16425 [Aegilops tauschii]	0.960081	1	T	9.68806e-06	123.83	_RST(ph)AQMEVGPSSHER_	RS(0.04)T(0.96)AQMEVGPSSHER	RS(-13.81)T(13.81)AQMEVGPS(-50.8)S(-50.8)HER	3	2	876.38	0.26991	77237000	408500000	399870000	66242000	53744000	78484000	38258000	11349000	46284000	15094000	13214000	8664600
1884	gi|475621829;gi|473940269	80;142	>gi|475621829|gb|EMT31639.1| hypothetical protein F775_16425 [Aegilops tauschii];>gi|473940269|gb|EMS50326.1| hypothetical protein TRIUR3_18313 [Triticum urartu]	0.844965	1;3	S	3.34791e-09	146.77	_VGSPISLS(ph)SGLR_	VGSPIS(0.001)LS(0.845)S(0.154)GLR	VGS(-76.97)PIS(-31.48)LS(7.38)S(-7.38)GLR	8	2	626.818	-0.74168	40044000	0	48318000	0	0	0	0	14120000	11875000	0	0	0
1881	gi|475621829	87	>gi|475621829|gb|EMT31639.1| hypothetical protein F775_16425 [Aegilops tauschii]	0.5	1	S	0.000908791	96.238	_RS(ph)TAQMEVGPSSHER_	RS(0.5)T(0.5)AQMEVGPSSHER	RS(0)T(0)AQMEVGPS(-82.48)S(-84.81)HER	2	3	584.589	-0.10138	61476000	0	0	0	0	0	0	0	0	0	0	0
2421	gi|475621771	16	>gi|475621771|gb|EMT31619.1| Tyrosine/DOPA decarboxylase 3 [Aegilops tauschii]	0.656621	1	T	0.000663776	59.359	_(ac)M(ox)GSAAADAVLPLDAST(ph)FAAESR_	MGSAAADAVLPLDAS(0.166)T(0.657)FAAES(0.177)R	MGS(-33.31)AAADAVLPLDAS(-5.98)T(5.69)FAAES(-5.69)R	16	3	763.675	-2.2648	0	0	0	17540000	21115000	16487000	11480000	0	0	167710000	98435000	0
1880	gi|475621771	15	>gi|475621771|gb|EMT31619.1| Tyrosine/DOPA decarboxylase 3 [Aegilops tauschii]	0.478745		S	0.000663776	59.359	_(ac)MGSAAADAVLPLDAS(ph)TFAAESR_	MGS(0.008)AAADAVLPLDAS(0.479)T(0.479)FAAES(0.035)R	MGS(-17.83)AAADAVLPLDAS(0)T(0)FAAES(-11.41)R	15	2	1137.01	-1.0094	0	0	0	0	0	0	0	0	0	0	0	0
1879	gi|475621756	885	>gi|475621756|gb|EMT31609.1| Putative serine/threonine-protein kinase [Aegilops tauschii]	1	1	S	0.00149899	102.97	_LSNLGDS(ph)ARK_	LSNLGDS(1)ARK	LS(-75.63)NLGDS(75.63)ARK	7	2	570.774	0.54322	37412000	33819000	37632000	10259000	5730200	7587100	10704000	10241000	9809100	9494700	0	0
1878	gi|475621735	876	>gi|475621735|gb|EMT31601.1| hypothetical protein F775_07603 [Aegilops tauschii]	1	1	S	2.36795e-11	177.78	_KFADDIS(ph)PR_	KFADDIS(1)PR	KFADDIS(90.43)PR	7	2	564.758	0.46278	3072000000	2998900000	3042300000	537950000	597720000	606690000	1376600000	1428300000	1529200000	414690000	49098000	43970000
1877	gi|475621350	144	>gi|475621350|gb|EMT31443.1| hypothetical protein F775_29635 [Aegilops tauschii]	1	1	S	1.11713e-05	125.97	_S(ph)AFQGVGR_	S(1)AFQGVGR	S(93.32)AFQGVGR	1	2	451.2	-0.91026	40020000	129830000	58145000	40606000	42961000	44806000	23428000	15358000	59578000	10290000	17386000	23322000
1876	gi|475620818	161	>gi|475620818|gb|EMT31245.1| hypothetical protein F775_25916 [Aegilops tauschii]	0.868411	1	S	0.00802607	84.718	_DVLLATS(ph)PK_	DVLLAT(0.132)S(0.868)PK	DVLLAT(-8.2)S(8.2)PK	7	2	512.26	0.12393	0	12883000	0	9072500	11902000	12732000	0	0	0	0	0	0
1875	gi|475620601;gi|475620600;gi|474410298;gi|474410299	127;153;127;127	>gi|475620601|gb|EMT31168.1| Vesicle transport v-SNARE 11 [Aegilops tauschii];>gi|475620600|gb|EMT31167.1| Vesicle transport v-SNARE 13 [Aegilops tauschii];>gi|474410298|gb|EMS66770.1| Vesicle transport v-SNARE 13 [Triticum urartu];>gi|474410299|gb|EMS6677	0.993238	1	S	0.0164245	108.98	_LMMTS(ph)ER_	LMMT(0.007)S(0.993)ER	LMMT(-21.67)S(21.67)ER	5	2	474.19	-0.52994	0	0	56385000	0	4330900	6837800	0	0	0	0	0	0
1873	gi|475620379;gi|474076929	96;21	>gi|475620379|gb|EMT31085.1| hypothetical protein F775_12512 [Aegilops tauschii];>gi|474076929|gb|EMS54574.1| hypothetical protein TRIUR3_28919 [Triticum urartu]	0.999694	1	S	1.76775e-13	162.46	_HGNLPDS(ph)VTNAK_	HGNLPDS(1)VTNAK	HGNLPDS(35.14)VT(-35.14)NAK	7	2	666.801	0.61418	0	25725000	42130000	0	10043000	0	0	0	14399000	8698300	0	0
1874	gi|475620379	75	>gi|475620379|gb|EMT31085.1| hypothetical protein F775_12512 [Aegilops tauschii]	0.97003	1	S	0.00958159	77.644	_IDAGGGS(ph)MSR_	IDAGGGS(0.97)MS(0.03)R	IDAGGGS(15.1)MS(-15.1)R	7	2	515.705	0.53397	87119000	94435000	97032000	31685000	33640000	0	50298000	53032000	59394000	36068000	7496900	7144600
2420	gi|475620310	132	>gi|475620310|gb|EMT31065.1| hypothetical protein F775_10786 [Aegilops tauschii]	1	1	T	0.0201496	106.04	_LIGT(ph)AVR_	LIGT(1)AVR	LIGT(94.11)AVR	4	2	405.218	0.33957	23212000	0	20250000	0	7309200	0	18131000	21937000	22913000	0	0	0
1871	gi|475620046	157	>gi|475620046|gb|EMT30974.1| Proteasomal ubiquitin receptor ADRM1 [Aegilops tauschii]	0.975264	1	S	1.08007e-28	167.73	_ILS(ph)SIQPSDATADPDAGLR_	ILS(0.975)S(0.025)IQPSDATADPDAGLR	ILS(15.96)S(-15.96)IQPS(-88.41)DAT(-105.71)ADPDAGLR	3	2	1003.98	-0.3722	973380000	962230000	1069300000	54520000	0	56899000	206830000	436000000	339960000	9083700	0	0
1872	gi|475620046	158	>gi|475620046|gb|EMT30974.1| Proteasomal ubiquitin receptor ADRM1 [Aegilops tauschii]	0.592056	1	S	4.4563e-14	125.73	_ILSS(ph)IQPSDATADPDAGLR_	ILS(0.408)S(0.592)IQPSDATADPDAGLR	ILS(-1.62)S(1.62)IQPS(-73.11)DAT(-85)ADPDAGLR	4	2	1003.98	0.049313	212040000	197500000	0	0	55256000	0	0	80590000	0	0	0	0
1870	gi|475619995	684	>gi|475619995|gb|EMT30953.1| DEAD-box ATP-dependent RNA helicase 40 [Aegilops tauschii]	0.999168	1	S	1.67188e-13	163.23	_VDLDRS(ph)PSLQER_	VDLDRS(0.999)PS(0.001)LQER	VDLDRS(30.79)PS(-30.79)LQER	6	3	498.903	-0.35736	373510000	478770000	413600000	21561000	27615000	35894000	113410000	81110000	113530000	32914000	0	0
1867	gi|475619995	637	>gi|475619995|gb|EMT30953.1| DEAD-box ATP-dependent RNA helicase 40 [Aegilops tauschii]	0.952404	1	S	0.000525545	90.464	_ADS(ph)GSARPDSAHPVEK_	ADS(0.952)GS(0.047)ARPDS(0.001)AHPVEK	ADS(13.09)GS(-13.09)ARPDS(-30.66)AHPVEK	3	3	568.584	0.4572	106980000	177170000	224260000	9821300	6599800	5409500	19286000	0	26123000	11601000	0	0
1869	gi|475619995	644	>gi|475619995|gb|EMT30953.1| DEAD-box ATP-dependent RNA helicase 40 [Aegilops tauschii]	0.940909	1	S	0.00152737	81.356	_ADSGSARPDS(ph)AHPVEK_	ADS(0.03)GS(0.03)ARPDS(0.941)AHPVEK	ADS(-15.03)GS(-15.03)ARPDS(15.03)AHPVEK	10	2	852.373	0.13964	67168000	19987000	25271000	0	0	0	5356000	12627000	15841000	0	0	0
1868	gi|475619995	639	>gi|475619995|gb|EMT30953.1| DEAD-box ATP-dependent RNA helicase 40 [Aegilops tauschii]	0.559339	1	S	0.0193178	64.87	_RADSGS(ph)ARPDSAHPVEK_	RADS(0.43)GS(0.559)ARPDS(0.011)AHPVEK	RADS(-1.14)GS(1.14)ARPDS(-17.12)AHPVEK	6	4	465.715	0.31292	37666000	0	0	0	0	0	0	0	0	0	0	0
1866	gi|475619783	315	>gi|475619783|gb|EMT30879.1| hypothetical protein F775_24918 [Aegilops tauschii]	0.930879	1	S	0.00319204	90.926	_VGQAVPS(ph)SPR_	VGQAVPS(0.931)S(0.069)PR	VGQAVPS(11.29)S(-11.29)PR	7	2	539.258	-0.61075	27034000	34939000	34964000	0	0	0	22743000	22761000	27476000	59797000	0	0
1865	gi|475619490	309	>gi|475619490|gb|EMT30788.1| hypothetical protein F775_27911 [Aegilops tauschii]	1	1	S	0.00583553	120.31	_RLDS(ph)IGR_	RLDS(1)IGR	RLDS(67.33)IGR	4	2	448.721	-0.63627	161900000	176810000	197080000	18207000	5939000	4878700	69983000	53179000	56364000	12162000	0	12996000
1864	gi|475619363	212	>gi|475619363|gb|EMT30749.1| Glucose and ribitol dehydrogenase-like protein [Aegilops tauschii]	1	1	S	0.00215231	100.38	_ALS(ph)MQLAEK_	ALS(1)MQLAEK	ALS(81.71)MQLAEK	3	2	535.751	0.31659	37288000	41217000	52219000	16703000	23004000	20390000	24000000	24922000	20114000	59698000	18999000	20437000
1863	gi|475619070	275	>gi|475619070|gb|EMT30651.1| hypothetical protein F775_14383 [Aegilops tauschii]	0.999785	1	S	0.00356666	91.937	_IDS(ph)VSNLPK_	IDS(1)VSNLPK	IDS(36.68)VS(-36.68)NLPK	3	2	526.755	-1.3049	120430000	131620000	109820000	53633000	66476000	55003000	71240000	0	65359000	34112000	0	14651000
1861	gi|475619032;gi|474440109	472;287	>gi|475619032|gb|EMT30638.1| Microtubule-associated protein TORTIFOLIA1 [Aegilops tauschii];>gi|474440109|gb|EMS68350.1| Microtubule-associated protein TORTIFOLIA1 [Triticum urartu]	1	1	S	0.01205	82.543	_ARPS(ph)DVEDR_	ARPS(1)DVEDR	ARPS(35.52)DVEDR	4	2	562.74	3.7457	0	16830000	0	0	0	11850000	0	0	0	0	0	0
1862	gi|475619032;gi|474440109	684;499	>gi|475619032|gb|EMT30638.1| Microtubule-associated protein TORTIFOLIA1 [Aegilops tauschii];>gi|474440109|gb|EMS68350.1| Microtubule-associated protein TORTIFOLIA1 [Triticum urartu]	1	1	S	0.00427673	116.52	_FGEGPS(ph)AR_	FGEGPS(1)AR	FGEGPS(116.52)AR	6	2	450.684	0.25585	151760000	176820000	204320000	0	0	0	38637000	32449000	37306000	20708000	0	0
2419	gi|475618860	6	>gi|475618860|gb|EMT30575.1| Putative disease resistance RPP13-like protein 2 [Aegilops tauschii]	1	1	T	0.00716587	65.956	_(ac)M(ox)GRGVT(ph)EGGIVK_	MGRGVT(1)EGGIVK	MGRGVT(48.4)EGGIVK	6	2	671.315	4.8999	0	115780000	122210000	63999000	133490000	0	71965000	141790000	127200000	53878000	0	0
1860	gi|475618850	209	>gi|475618850|gb|EMT30568.1| hypothetical protein F775_13330 [Aegilops tauschii]	0.624755	1	S	4.43187e-15	120.91	_FAEELPHDESQCAPELLHSASLS(ph)R_	FAEELPHDESQCAPELLHS(0.045)AS(0.33)LS(0.625)R	FAEELPHDES(-44.21)QCAPELLHS(-11.42)AS(-2.77)LS(2.77)R	23	3	935.085	0.23556	35699000	0	59880000	0	0	0	0	0	0	0	0	0
1858	gi|475618366;gi|473810122	917;329	>gi|475618366|gb|EMT30429.1| Serine/threonine-protein kinase CTR1 [Aegilops tauschii];>gi|473810122|gb|EMS46798.1| hypothetical protein TRIUR3_09885 [Triticum urartu]	1	1	S	0.00100694	90.22	_KGEPLADDVNIRS(ph)FHR_	KGEPLADDVNIRS(1)FHR	KGEPLADDVNIRS(90.22)FHR	13	4	484.237	-1.8923	0	25198000	18946000	0	0	0	13724000	0	10068000	30056000	14356000	9364000
1859	gi|475618366;gi|473810122	774;210	>gi|475618366|gb|EMT30429.1| Serine/threonine-protein kinase CTR1 [Aegilops tauschii];>gi|473810122|gb|EMS46798.1| hypothetical protein TRIUR3_09885 [Triticum urartu]	1	1	S	1.01996e-08	127.87	_LDTLNS(ph)RPR_	LDTLNS(1)RPR	LDT(-67.23)LNS(67.23)RPR	6	2	576.282	-0.1386	0	0	0	0	0	0	0	0	0	0	0	0
1857	gi|475618366	948	>gi|475618366|gb|EMT30429.1| Serine/threonine-protein kinase CTR1 [Aegilops tauschii]	0.999408	1	S	2.92001e-05	127.78	_FGHPTS(ph)QDRR_	FGHPT(0.001)S(0.999)QDRR	FGHPT(-32.28)S(32.28)QDRR	6	2	640.78	-0.82694	0	0	18747000	2736900	2841100	4277200	0	0	0	7719700	0	0
1855	gi|475618239	350	>gi|475618239|gb|EMT30391.1| hypothetical protein F775_07589 [Aegilops tauschii]	0.999996	1	S	0.00131837	102.5	_ASGNS(ph)DVNLHLK_	ASGNS(1)DVNLHLK	AS(-54.1)GNS(54.1)DVNLHLK	5	2	667.809	-0.084565	810530000	1678500000	1966600000	474550000	466740000	518630000	732600000	692930000	805810000	510330000	37278000	20302000
1856	gi|475618239	383	>gi|475618239|gb|EMT30391.1| hypothetical protein F775_07589 [Aegilops tauschii]	0.998319	1	S	0.000897512	109.84	_VQS(ph)ISDLEKK_	VQS(0.998)IS(0.002)DLEKK	VQS(27.74)IS(-27.74)DLEKK	3	2	613.805	1.1777	105900000	359900000	414710000	54429000	95935000	54110000	101950000	98221000	178930000	162820000	0	19824000
1851	gi|475618147;gi|474262570	1500;1413	>gi|475618147|gb|EMT30362.1| hypothetical protein F775_10031 [Aegilops tauschii];>gi|474262570|gb|EMS60602.1| BEACH domain-containing protein lvsC [Triticum urartu]	1	1	S	1.02933e-36	204.35	_AGS(ph)EHMDTGLSR_	AGS(1)EHMDTGLSR	AGS(86.82)EHMDT(-86.82)GLS(-103.7)R	3	2	670.769	-0.71222	3408500000	3194000000	3283300000	798810000	826820000	847240000	1243800000	1291300000	1351700000	1117200000	287860000	296660000
1852	gi|475618147;gi|474262570	1508;1421	>gi|475618147|gb|EMT30362.1| hypothetical protein F775_10031 [Aegilops tauschii];>gi|474262570|gb|EMS60602.1| BEACH domain-containing protein lvsC [Triticum urartu]	0.999928	1	S	1.34098e-19	177.21	_AGSEHMDTGLS(ph)R_	AGSEHMDTGLS(1)R	AGS(-132.24)EHMDT(-41.4)GLS(41.4)R	11	2	670.769	1.8221	0	44917000	56601000	64781000	93514000	51332000	43954000	45191000	64596000	8958700	37274000	0
2418	gi|475618147;gi|474262570	1881;1779	>gi|475618147|gb|EMT30362.1| hypothetical protein F775_10031 [Aegilops tauschii];>gi|474262570|gb|EMS60602.1| BEACH domain-containing protein lvsC [Triticum urartu]	0.999893	1	T	1.01614e-11	179.09	_HDT(ph)SLPER_	HDT(1)SLPER	HDT(39.7)S(-39.7)LPER	3	2	517.719	0.10638	243110000	293630000	250660000	191170000	197140000	214060000	113960000	147370000	163750000	157090000	50794000	123370000
1854	gi|475618147	1480	>gi|475618147|gb|EMT30362.1| hypothetical protein F775_10031 [Aegilops tauschii]	0.989265	1;5	S	5.14858e-33	189.47	_VLNSVFS(ph)SASIASSAPSR_	VLNS(0.002)VFS(0.989)S(0.008)ASIASSAPSR	VLNS(-26.62)VFS(20.69)S(-20.69)AS(-38.64)IAS(-65.47)S(-74.63)APS(-97.88)R	7	2	930.449	1.3972	84297000	95083000	90999000	0	0	0	0	0	0	0	0	0
1853	gi|475618147;gi|474262570	1694;1607	>gi|475618147|gb|EMT30362.1| hypothetical protein F775_10031 [Aegilops tauschii];>gi|474262570|gb|EMS60602.1| BEACH domain-containing protein lvsC [Triticum urartu]	0.871631	1;6	S	1.15262e-05	72.11	_NTS(ph)IKDVISEGSLVPFDGNSHSSTR_	NT(0.128)S(0.872)IKDVIS(0.001)EGSLVPFDGNSHSSTR	NT(-8.34)S(8.34)IKDVIS(-31.96)EGS(-37.99)LVPFDGNS(-69.42)HS(-71.81)S(-71.79)T(-71.79)R	3	3	909.759	0.28849	43212000	0	62146000	0	0	0	0	0	0	0	0	0
2417	gi|475618147;gi|474262570	1505;1418	>gi|475618147|gb|EMT30362.1| hypothetical protein F775_10031 [Aegilops tauschii];>gi|474262570|gb|EMS60602.1| BEACH domain-containing protein lvsC [Triticum urartu]	0.5	1	T	0.00699956	90.367	_AGSEHMDT(ph)GLSRR_	AGSEHMDT(0.5)GLS(0.5)RR	AGS(-74.18)EHMDT(0)GLS(0)RR	8	3	499.549	0.18308	0	0	0	14856000	15752000	0	0	0	0	0	0	0
1850	gi|475618080	233	>gi|475618080|gb|EMT30338.1| Putative methionyl-tRNA synthetase [Aegilops tauschii]	1	1	S	0.00674068	103.75	_VADKSDVAADS(ph)KK_	VADKSDVAADS(1)KK	VADKS(-66.57)DVAADS(66.57)KK	11	3	471.892	0.7887	22441000	12194000	22848000	5970700	5214800	7149000	11022000	9910900	0	7827300	0	0
1849	gi|475617726	367	>gi|475617726|gb|EMT30228.1| Auxin-induced protein [Aegilops tauschii]	0.997227	1	S	1.32945e-06	126.95	_LVDSLS(ph)DQDFR_	LVDS(0.003)LS(0.997)DQDFR	LVDS(-25.56)LS(25.56)DQDFR	6	2	687.8	-1.1526	0	0	0	0	0	0	0	0	0	0	0	0
1846	gi|475617722;gi|474405941	1835;1810	>gi|475617722|gb|EMT30227.1| hypothetical protein F775_02685 [Aegilops tauschii];>gi|474405941|gb|EMS66482.1| hypothetical protein TRIUR3_23097 [Triticum urartu]	0.90539	1	S	1.06916e-15	163.45	_LSESSLS(ph)SGSHGHDHR_	LSES(0.001)S(0.013)LS(0.905)S(0.074)GS(0.006)HGHDHR	LS(-73.96)ES(-28.1)S(-18.32)LS(10.91)S(-10.91)GS(-21.52)HGHDHR	7	3	591.583	-0.11921	116560000	92323000	133810000	12211000	0	0	0	0	0	0	0	8655800
1848	gi|475617722;gi|474405941	1838;1813	>gi|475617722|gb|EMT30227.1| hypothetical protein F775_02685 [Aegilops tauschii];>gi|474405941|gb|EMS66482.1| hypothetical protein TRIUR3_23097 [Triticum urartu]	0.765583	1	S	0.000109586	94.057	_LSESSLSSGS(ph)HGHDHR_	LSESSLS(0.117)S(0.117)GS(0.766)HGHDHR	LS(-51.45)ES(-41.97)S(-32.2)LS(-8.16)S(-8.16)GS(8.16)HGHDHR	10	4	443.939	0.11487	58099000	0	0	0	9559200	0	0	0	0	26326000	0	0
1844	gi|475617722;gi|474405941	1832;1807	>gi|475617722|gb|EMT30227.1| hypothetical protein F775_02685 [Aegilops tauschii];>gi|474405941|gb|EMS66482.1| hypothetical protein TRIUR3_23097 [Triticum urartu]	0.708241	1	S	0.00100314	83.253	_LSES(ph)SLSSGSHGHDHR_	LS(0.095)ES(0.708)S(0.112)LS(0.014)S(0.069)GS(0.003)HGHDHR	LS(-8.73)ES(8.01)S(-8.01)LS(-17.13)S(-10.14)GS(-23.97)HGHDHR	4	2	886.871	0.70553	0	0	0	0	0	0	0	0	9604400	0	0	0
1847	gi|475617722;gi|474405941	1836;1811	>gi|475617722|gb|EMT30227.1| hypothetical protein F775_02685 [Aegilops tauschii];>gi|474405941|gb|EMS66482.1| hypothetical protein TRIUR3_23097 [Triticum urartu]	0.501756	1	S	1.06916e-15	163.45	_LSESSLSS(ph)GSHGHDHR_	LSESSLS(0.123)S(0.502)GS(0.374)HGHDHR	LS(-39.65)ES(-40.1)S(-30.82)LS(-6.1)S(1.27)GS(-1.27)HGHDHR	8	4	443.939	-1.3432	0	41370000	61796000	0	0	0	9207900	10305000	8390800	7617000	0	0
1845	gi|475617722;gi|474405941	1833;1808	>gi|475617722|gb|EMT30227.1| hypothetical protein F775_02685 [Aegilops tauschii];>gi|474405941|gb|EMS66482.1| hypothetical protein TRIUR3_23097 [Triticum urartu]	0.470997		S	1.66691e-29	187.75	_LSESS(ph)LSSGSHGHDHR_	LSES(0.011)S(0.471)LS(0.426)S(0.057)GS(0.035)HGHDHR	LS(-47.59)ES(-16.23)S(0.43)LS(-0.43)S(-9.18)GS(-11.33)HGHDHR	5	2	886.871	-1.0668	0	0	0	0	0	0	0	0	0	0	0	0
1843	gi|475617498	84	>gi|475617498|gb|EMT30132.1| hypothetical protein F775_12288 [Aegilops tauschii]	0.999784	1	S	3.84343e-10	138.46	_KHS(ph)VDTEGALAVAEHR_	KHS(1)VDTEGALAVAEHR	KHS(36.65)VDT(-36.65)EGALAVAEHR	3	4	450.716	-0.45055	77799000	151030000	133610000	77787000	66715000	70083000	81687000	110560000	36009000	63712000	10162000	35350000
2416	gi|475617429;gi|474264748	195;168	>gi|475617429|gb|EMT30106.1| Eukaryotic translation initiation factor 3 subunit G [Aegilops tauschii];>gi|474264748|gb|EMS60656.1| Eukaryotic translation initiation factor 3 subunit G [Triticum urartu]	1	1	T	2.89589e-18	169.98	_AGAVHT(ph)DAGHDMR_	AGAVHT(1)DAGHDMR	AGAVHT(109.79)DAGHDMR	6	3	473.194	-0.018043	702730000	583600000	354840000	30457000	27056000	39708000	67041000	55489000	66024000	142280000	0	0
1842	gi|475617429	86	>gi|475617429|gb|EMT30106.1| Eukaryotic translation initiation factor 3 subunit G [Aegilops tauschii]	0.999904	1	S	0.00320204	100.68	_FGDAAS(ph)GDDASAR_	FGDAAS(1)GDDASAR	FGDAAS(40.17)GDDAS(-40.17)AR	6	2	660.249	-0.0079226	162790000	159500000	149940000	40527000	38475000	36981000	58323000	70144000	81127000	24021000	0	0
2415	gi|475617328	992	>gi|475617328|gb|EMT30078.1| VHS domain-containing protein [Aegilops tauschii]	0.992007	1	T	0.00432485	117.7	_SLT(ph)TETDR_	SLT(0.992)T(0.008)ETDR	S(-47.4)LT(20.95)T(-20.95)ET(-48.76)DR	3	2	501.711	-0.23074	242950000	263480000	282490000	43020000	41242000	33700000	94860000	95261000	91769000	45132000	0	0
1841	gi|475617284	76	>gi|475617284|gb|EMT30065.1| hypothetical protein F775_31415 [Aegilops tauschii]	1	1	S	0.00944726	82.417	_AM(ox)QGWHS(ph)QR_	AMQGWHS(1)QR	AMQGWHS(57.02)QR	7	2	598.737	2.4018	250500000	294400000	399850000	0	0	0	81831000	48168000	58626000	130480000	55653000	46025000
2414	gi|475617284	116	>gi|475617284|gb|EMT30065.1| hypothetical protein F775_31415 [Aegilops tauschii]	0.999945	1	T	8.40901e-16	177.36	_KRT(ph)PTLEDEK_	KRT(1)PTLEDEK	KRT(42.58)PT(-42.58)LEDEK	3	2	648.813	-0.29342	201560000	245250000	211830000	105340000	106420000	84915000	113480000	115140000	108950000	75061000	34615000	52257000
1840	gi|475617205	532	>gi|475617205|gb|EMT30036.1| Poly(A) polymerase [Aegilops tauschii]	0.999812	1	S	0.0141965	77.062	_ASIS(ph)PVHPK_	ASIS(1)PVHPK	AS(-37.26)IS(37.26)PVHPK	4	2	508.252	0.24859	675040000	685340000	609130000	269710000	348300000	292900000	508580000	19556000	482990000	221860000	205340000	194290000
1839	gi|475617133	6	>gi|475617133|gb|EMT30011.1| Formate dehydrogenase, mitochondrial [Aegilops tauschii]	1	1	S	4.26736e-06	129.34	_(ac)AAHM(ox)S(ph)AGGKK_	AAHMS(1)AGGKK	AAHMS(35.65)AGGKK	5	2	548.236	0.031801	129630000	268250000	380800000	21872000	10367000	2932200	15544000	19264000	51549000	378390000	300160000	261630000
1838	gi|475616996	143	>gi|475616996|gb|EMT29952.1| Cytochrome P450 71A9 [Aegilops tauschii]	1	1	S	0.00198763	101.56	_RADS(ph)FAPVR_	RADS(1)FAPVR	RADS(101.56)FAPVR	4	2	549.758	1.1338	0	0	0	0	0	0	0	0	0	28055000	0	0
1836	gi|475616638	265	>gi|475616638|gb|EMT29839.1| Putative S-acyltransferase [Aegilops tauschii]	1	1	S	5.61358e-06	103.5	_GFMS(ph)PNMGKPVGDLELGR_	GFMS(1)PNMGKPVGDLELGR	GFMS(85.35)PNMGKPVGDLELGR	4	3	662.306	-1.4298	29057000	38916000	29465000	0	0	0	13004000	10421000	27534000	0	0	0
1837	gi|475616638	313	>gi|475616638|gb|EMT29839.1| Putative S-acyltransferase [Aegilops tauschii]	0.999993	1	S	5.84654e-08	140.16	_ITHAS(ph)PDLSR_	ITHAS(1)PDLSR	IT(-51.55)HAS(51.55)PDLS(-64.94)R	5	3	392.852	-0.12743	42597000	30606000	349020000	14530000	12213000	13184000	18786000	30986000	261980000	12293000	7070100	34769000
2413	gi|475616638	310	>gi|475616638|gb|EMT29839.1| Putative S-acyltransferase [Aegilops tauschii]	0.972976	1	T	0.000475143	116.01	_IT(ph)HASPDLSR_	IT(0.973)HAS(0.027)PDLSR	IT(15.56)HAS(-15.56)PDLS(-53.94)R	2	2	588.774	-0.93044	0	255030000	0	0	0	0	188640000	0	0	0	0	0
1835	gi|475616490;gi|474237059	129;130	>gi|475616490|gb|EMT29776.1| hypothetical protein F775_02610 [Aegilops tauschii];>gi|474237059|gb|EMS59627.1| hypothetical protein TRIUR3_26720 [Triticum urartu]	0.855144	1	S	0.00380082	89.629	_TGS(ph)LVEDEAR_	T(0.145)GS(0.855)LVEDEAR	T(-7.71)GS(7.71)LVEDEAR	3	2	578.748	-0.70718	0	223840000	224260000	0	0	0	0	0	0	0	0	0
1834	gi|475616364	180	>gi|475616364|gb|EMT29736.1| FK506-binding protein 4 [Aegilops tauschii]	0.999936	1	S	1.0751e-21	179.93	_IADS(ph)PSKPAAR_	IADS(1)PSKPAAR	IADS(41.91)PS(-41.91)KPAAR	4	2	596.79	0.68322	80956000	48532000	82058000	0	0	0	18582000	16534000	25026000	8034700	0	60010000
1833	gi|475616005	95	>gi|475616005|gb|EMT29621.1| hypothetical protein F775_27151 [Aegilops tauschii]	0.991759	1	S	0.00049984	115.5	_GVS(ph)PTSSSHMQER_	GVS(0.992)PT(0.007)S(0.001)SSHMQER	GVS(21.28)PT(-21.28)S(-31.31)S(-39.7)S(-47.87)HMQER	3	2	741.806	-0.45579	64837000	52205000	58766000	0	0	14133000	14609000	15493000	0	0	0	0
1831	gi|475615870;gi|474091527	31;31	>gi|475615870|gb|EMT29590.1| Serine/threonine-protein kinase CTR1 [Aegilops tauschii];>gi|474091527|gb|EMS54897.1| hypothetical protein TRIUR3_23115 [Triticum urartu]	1	1	S	0.00961584	97.277	_IES(ph)VALAR_	IES(1)VALAR	IES(90.7)VALAR	3	2	469.739	0.16521	58576000	65488000	68403000	0	0	0	18862000	18132000	21747000	47425000	0	0
1832	gi|475615870	401	>gi|475615870|gb|EMT29590.1| Serine/threonine-protein kinase CTR1 [Aegilops tauschii]	0.999671	1	S	4.95701e-14	165.02	_SIS(ph)ITPEIGDDIVR_	SIS(1)ITPEIGDDIVR	S(-39.66)IS(36.55)IT(-36.55)PEIGDDIVR	3	2	797.89	0.11179	312480000	271500000	274840000	41296000	48666000	47792000	85314000	125360000	127770000	0	0	0
1830	gi|475615801	348	>gi|475615801|gb|EMT29564.1| Exosome complex exonuclease RRP45 [Aegilops tauschii]	0.999639	1	S	3.83618e-14	164.88	_S(ph)PESLVDAVKPK_	S(1)PESLVDAVKPK	S(34.43)PES(-34.43)LVDAVKPK	1	2	675.339	0.90981	42267000	34120000	38648000	192370000	17517000	309500000	0	161170000	11389000	204540000	0	0
2412	gi|475615590	190	>gi|475615590|gb|EMT29490.1| hypothetical protein F775_07857 [Aegilops tauschii]	0.995629	1	T	0.000628631	111.94	_GAIAVST(ph)FIR_	GAIAVS(0.004)T(0.996)FIR	GAIAVS(-23.58)T(23.58)FIR	7	2	557.786	-0.32453	0	33804000	41486000	39506000	32624000	0	46106000	86503000	57380000	0	0	0
1829	gi|475614417	6	>gi|475614417|gb|EMT29076.1| hypothetical protein F775_27433 [Aegilops tauschii]	1	1	S	2.25687e-05	145.91	_LQS(ph)FKEEHK_	LQS(1)FKEEHK	LQS(100.69)FKEEHK	3	2	613.284	0.019784	341940000	347130000	398810000	58817000	97686000	89370000	116360000	90430000	97116000	83014000	64688000	54154000
1828	gi|475614322	199	>gi|475614322|gb|EMT29037.1| hypothetical protein F775_05562 [Aegilops tauschii]	1	1	S	0.00856173	79.492	_PADAPS(ph)PIPK_	PADAPS(1)PIPK	PADAPS(53.03)PIPK	6	2	536.757	-0.15111	223910000	289760000	198830000	96778000	83735000	85128000	127800000	133620000	115030000	88829000	60173000	56666000
1827	gi|475614274	416	>gi|475614274|gb|EMT29020.1| Putative 3,4-dihydroxy-2-butanone kinase [Aegilops tauschii]	0.932062	1	S	1.05904e-06	101.6	_FPVAVPPS(ph)PSMKDDEILSER_	FPVAVPPS(0.932)PS(0.068)MKDDEILSER	FPVAVPPS(11.37)PS(-11.37)MKDDEILS(-49.63)ER	8	3	765.364	-0.052265	31775000	39535000	22750000	0	0	0	0	0	0	0	0	0
1826	gi|475613854	208	>gi|475613854|gb|EMT28899.1| hypothetical protein F775_23793 [Aegilops tauschii]	1	1	S	0.0139948	114.89	_IRS(ph)PEER_	IRS(1)PEER	IRS(75.29)PEER	3	2	483.724	0.84774	0	127370000	130250000	47204000	54133000	36470000	45429000	49397000	41085000	48175000	18157000	19210000
1824	gi|475613678;gi|474204437	1125;1119	>gi|475613678|gb|EMT28831.1| Transcription initiation factor TFIID subunit 2 [Aegilops tauschii];>gi|474204437|gb|EMS58620.1| Transcription initiation factor TFIID subunit 2 [Triticum urartu]	1	1	S	2.40095e-13	141.55	_FVAPS(ph)PLVQEISVDQHTK_	FVAPS(1)PLVQEISVDQHTK	FVAPS(75.7)PLVQEIS(-75.7)VDQHT(-102)K	5	3	692.345	-0.53218	165200000	178990000	193680000	20849000	22661000	23179000	82213000	94071000	104520000	32246000	12422000	11975000
1825	gi|475613678	1299	>gi|475613678|gb|EMT28831.1| Transcription initiation factor TFIID subunit 2 [Aegilops tauschii]	1	1	S	1.07331e-05	114.34	_LDAVPKDEFS(ph)PAVNVR_	LDAVPKDEFS(1)PAVNVR	LDAVPKDEFS(84.49)PAVNVR	10	2	918.948	1.9435	26462000	49664000	31040000	8217000	0	0	0	24538000	0	0	0	0
2411	gi|475613513	655	>gi|475613513|gb|EMT28794.1| hypothetical protein F775_16633 [Aegilops tauschii]	1	1	T	0.00888247	84.169	_KEHGIT(ph)MEK_	KEHGIT(1)MEK	KEHGIT(84.17)MEK	6	3	384.842	-1.0734	0	9871100	6795200	0	0	0	0	0	0	22963000	0	9754200
1823	gi|475613269	71	>gi|475613269|gb|EMT28709.1| MORC family CW-type zinc finger protein 4 [Aegilops tauschii]	1	1	S	0.0110443	93.667	_S(ph)PLLPHTR_	S(1)PLLPHTR	S(85.18)PLLPHT(-85.18)R	1	2	500.752	-0.32715	32356000	34040000	41800000	31086000	35953000	32097000	18942000	26397000	18360000	20509000	14595000	0
1822	gi|475612566	2	>gi|475612566|gb|EMT28452.1| Acyl-protein thioesterase 2 [Aegilops tauschii]	0.999999	1	S	0.000604785	85.734	_(ac)S(ph)FGGASSVAAGGK_	S(1)FGGASSVAAGGK	S(60.18)FGGAS(-60.18)S(-70.85)VAAGGK	1	2	609.264	0.16527	305470000	353260000	346700000	65286000	68670000	21193000	142720000	169010000	147280000	91697000	0	0
1821	gi|475612558;gi|32400802;gi|133872360;gi|133872362;gi|133872364;gi|133872366;gi|133872368;gi|133872370;gi|133872372;gi|133872374;gi|133872376;gi|133872378;gi|133872380;gi|133872382;gi|133872384;gi|133872386;gi|133872388;gi|133872390;gi|133872392;gi|133872394;gi|133872396;gi|133872398;gi|133872436;gi|133872438;gi|133872440;gi|133872442;gi|133872444;gi|133872446;gi|133872448;gi|133872450;gi|1338724…	366;178;132;132;132;132;132;132;132;132;132;132;132;132;132;132;132;132;132;132;132;132;132;132;132;132;132;132;132;132;132;132;132;132;132;132;132;132;132;132;132;132;132;132;132;132;132;132;132;132;132;132;132;132;132;132;132;132;132;132;132;132;132;132;132;132;132;132;132;132;132;132;132;132	>gi|475612558|gb|EMT28450.1| 2,3-bisphosphoglycerate-independent phosphoglycerate mutase [Aegilops tauschii];>gi|32400802|gb|AAP80633.1|AF475111_1 phosphoglycerate mutase, partial [Triticum aestivum];>gi|133872360|gb|ABO40247.1| Bp2A protein, partial [Trit	1	1	S	0.000912792	102.62	_YLVS(ph)PPLIER_	YLVS(1)PPLIER	Y(-63.47)LVS(63.47)PPLIER	4	2	633.828	2.1786	0	0	0	0	0	0	0	0	0	0	0	0
1820	gi|475612440	723	>gi|475612440|gb|EMT28410.1| Dolichyl-diphosphooligosaccharide--protein glycosyltransferase subunit STT3 [Aegilops tauschii]	0.997388	1	S	0.0139706	77.776	_EVTESVS(ph)VKPK_	EVTES(0.003)VS(0.997)VKPK	EVT(-40.35)ES(-25.97)VS(25.97)VKPK	7	2	641.818	0.19209	52378000	46972000	47831000	0	0	0	11781000	15518000	12556000	14071000	0	0
1819	gi|475612423	10	>gi|475612423|gb|EMT28406.1| hypothetical protein F775_30151 [Aegilops tauschii]	0.937868	1	S	0.0017789	79.771	_(ac)AAAHAAEAS(ph)PTHR_	AAAHAAEAS(0.938)PT(0.062)HR	AAAHAAEAS(11.79)PT(-11.79)HR	9	3	471.209	-1.8117	0	12793000	15270000	8050100	30329000	33487000	11956000	5061700	0	8055600	26776000	10657000
1817	gi|475612040	390	>gi|475612040|gb|EMT28285.1| Putative serine/threonine-protein kinase [Aegilops tauschii]	0.899667	1	S	5.00933e-63	229.62	_NPLFDEEPIKPSPS(ph)SK_	NPLFDEEPIKPS(0.003)PS(0.9)S(0.097)K	NPLFDEEPIKPS(-24.84)PS(9.66)S(-9.66)K	14	2	932.94	0.59365	253850000	221690000	0	0	0	0	41907000	0	0	0	0	0
1816	gi|475612040	388	>gi|475612040|gb|EMT28285.1| Putative serine/threonine-protein kinase [Aegilops tauschii]	0.719088	1	S	1.63722e-21	174.29	_NPLFDEEPIKPS(ph)PSSK_	NPLFDEEPIKPS(0.719)PS(0.244)S(0.037)K	NPLFDEEPIKPS(4.7)PS(-4.7)S(-12.85)K	12	2	932.94	0.69771	0	0	222580000	0	0	0	0	0	0	0	0	0
1818	gi|475612040	391	>gi|475612040|gb|EMT28285.1| Putative serine/threonine-protein kinase [Aegilops tauschii]	0.465392		S	4.16098e-11	149.72	_NPLFDEEPIKPSPS(ph)SK_	NPLFDEEPIKPS(0.069)PS(0.465)S(0.465)K	NPLFDEEPIKPS(-8.28)PS(0)S(0)K	15	3	622.296	0.55894	0	0	0	0	0	0	0	0	0	0	0	0
1815	gi|475611957;gi|474114398	623;505	>gi|475611957|gb|EMT28262.1| DnaJ homolog subfamily C member 13 [Aegilops tauschii];>gi|474114398|gb|EMS55805.1| DnaJ homolog subfamily C member 13 [Triticum urartu]	0.904166	1	S	5.11267e-06	129.25	_HTS(ph)VGPYGGADVNQR_	HT(0.096)S(0.904)VGPYGGADVNQR	HT(-9.75)S(9.75)VGPY(-92.59)GGADVNQR	3	2	819.357	0.85419	0	2515100000	33752000	0	0	0	2151400000	2346100000	7162700	71595000	36095000	60193000
1814	gi|475611938	10	>gi|475611938|gb|EMT28256.1| RuvB-like protein 2 [Aegilops tauschii]	0.997452	1	S	0.0135753	80.623	_LSES(ph)RDLTR_	LS(0.001)ES(0.997)RDLT(0.002)R	LS(-30.51)ES(27.79)RDLT(-27.79)R	4	2	578.772	-0.099289	118860000	98537000	104650000	0	0	0	14125000	15990000	9886200	45560000	0	0
1813	gi|475611762	1110	>gi|475611762|gb|EMT28208.1| Ubiquitin carboxyl-terminal hydrolase 12 [Aegilops tauschii]	1	1	S	0.00677784	105.2	_HS(ph)FERPVK_	HS(1)FERPVK	HS(75.74)FERPVK	2	3	360.506	-0.65976	1158600000	1213600000	1207900000	142660000	209510000	180540000	357760000	317440000	368920000	452250000	179920000	216390000
1812	gi|475611736	461	>gi|475611736|gb|EMT28197.1| Casein kinase I isoform delta-like protein [Aegilops tauschii]	1	1	S	0.00584024	106.88	_LTIS(ph)ADRR_	LTIS(1)ADRR	LT(-63.39)IS(63.39)ADRR	4	2	506.253	0.52781	0	176380000	156580000	0	0	0	0	23174000	0	10341000	0	8992600
1811	gi|475611736	429	>gi|475611736|gb|EMT28197.1| Casein kinase I isoform delta-like protein [Aegilops tauschii]	0.865408	1	S	0.0188724	76.522	_LHQS(ph)TGLEAR_	LHQS(0.865)T(0.135)GLEAR	LHQS(8.08)T(-8.08)GLEAR	4	2	596.28	0.02628	0	10311000	10469000	0	0	0	0	0	0	0	0	0
1810	gi|475611611	258	>gi|475611611|gb|EMT28154.1| Flap endonuclease 1a [Aegilops tauschii]	0.999995	1	S	1.69863e-05	109.83	_LES(ph)FFKPTVSTSVPLK_	LES(1)FFKPTVSTSVPLK	LES(54.2)FFKPT(-54.2)VS(-66.05)T(-64.04)S(-61.97)VPLK	3	2	930.481	-0.1129	24375000	61308000	60883000	0	0	7342400	17792000	16714000	15143000	0	0	0
1809	gi|475611541	242	>gi|475611541|gb|EMT28121.1| hypothetical protein F775_09591 [Aegilops tauschii]	1	1	S	1.02499e-07	140.8	_S(ph)PFRPSYLDEPLR_	S(1)PFRPSYLDEPLR	S(76.26)PFRPS(-76.26)Y(-106.62)LDEPLR	1	2	828.893	0.0068578	115890000	157670000	174660000	97563000	81711000	94434000	120410000	140960000	95651000	20987000	0	0
1808	gi|475611189	45	>gi|475611189|gb|EMT28009.1| hypothetical protein F775_09345 [Aegilops tauschii]	0.984789	1	S	0.000801739	111.12	_S(ph)HTHEVHCSR_	S(0.985)HT(0.015)HEVHCSR	S(18.11)HT(-18.11)HEVHCS(-98.17)R	1	2	665.261	-1.1834	0	0	0	0	0	0	4619600	0	0	0	0	0
1807	gi|475610805	533	>gi|475610805|gb|EMT27856.1| hypothetical protein F775_02228 [Aegilops tauschii]	1	1	S	0.000575418	112.55	_AGS(ph)RPEQAESTALK_	AGS(1)RPEQAESTALK	AGS(67.81)RPEQAES(-67.81)T(-80.61)ALK	3	2	762.856	-0.56107	76190000	71995000	79131000	0	0	0	0	0	0	19371000	13709000	0
1805	gi|475610606	9	>gi|475610606|gb|EMT27794.1| Putative protein yeiA [Aegilops tauschii]	0.998086	1	S	0.0132978	75.462	_AS(ph)PSSTASPLLR_	AS(0.998)PS(0.002)STASPLLR	AS(27.29)PS(-27.29)S(-43)T(-59.08)AS(-59.08)PLLR	2	2	633.808	0.066566	137190000	0	144860000	0	0	0	42506000	45947000	46721000	0	0	0
1806	gi|475610606	11	>gi|475610606|gb|EMT27794.1| Putative protein yeiA [Aegilops tauschii]	0.832914	1	S	0.017435	73.386	_ASPS(ph)STASPLLR_	AS(0.162)PS(0.833)S(0.005)TASPLLR	AS(-7.1)PS(7.1)S(-22.58)T(-40.86)AS(-40.86)PLLR	4	2	633.808	-0.95781	0	148420000	0	0	0	0	0	0	0	0	0	0
1804	gi|475610406	117	>gi|475610406|gb|EMT27730.1| DnaJ homolog subfamily C member 2 [Aegilops tauschii]	0.992044	1	S	1.35878e-13	112.8	_GSLLPDQEPSQEPTPDPIAPS(ph)RR_	GSLLPDQEPSQEPT(0.008)PDPIAPS(0.992)RR	GS(-108.32)LLPDQEPS(-36.6)QEPT(-21.08)PDPIAPS(21.08)RR	21	3	856.409	1.1667	75433000	82531000	78385000	0	0	0	34094000	0	0	0	0	0
1803	gi|475610121	521	>gi|475610121|gb|EMT27630.1| Pyrophosphate-energized vacuolar membrane proton pump [Aegilops tauschii]	1	1	S	1.3851e-05	128.73	_ALGPKGS(ph)DAHK_	ALGPKGS(1)DAHK	ALGPKGS(36.29)DAHK	7	2	580.777	-3.2711	175490000	394040000	112550000	9032000	7131000	3833500	80924000	46240000	34599000	31513000	19401000	15131000
1802	gi|475609742	73	>gi|475609742|gb|EMT27490.1| Adenylyltransferase and sulfurtransferase MOCS3 2 [Aegilops tauschii]	1	1	S	1.85609e-29	186.97	_PGLAHADS(ph)LPADMIYR_	PGLAHADS(1)LPADMIYR	PGLAHADS(115.84)LPADMIY(-115.84)R	8	3	602.946	-0.30097	261020000	269340000	253690000	58337000	54160000	40852000	50212000	61275000	78842000	0	0	0
1799	gi|475609723	943	>gi|475609723|gb|EMT27481.1| E3 ubiquitin-protein ligase UPL3 [Aegilops tauschii]	0.659233	1	S	0.00944579	90.412	_AVVKS(ph)TSDEPK_	AVVKS(0.659)T(0.125)S(0.215)DEPK	AVVKS(4.86)T(-7.21)S(-4.86)DEPK	5	2	620.795	0.94128	0	0	0	0	0	0	0	0	0	0	0	0
1798	gi|475609632;gi|474125143	50;50	>gi|475609632|gb|EMT27455.1| Putative membrane protein [Aegilops tauschii];>gi|474125143|gb|EMS56195.1| hypothetical protein TRIUR3_24213 [Triticum urartu]	0.990898	1	S	0.0139851	76.143	_QS(ph)PSHGGAFVR_	QS(0.991)PS(0.009)HGGAFVR	QS(20.37)PS(-20.37)HGGAFVR	2	2	611.772	2.7025	1031500000	196630000	206110000	63948000	46782000	66553000	46895000	45401000	46258000	67443000	48304000	65218000
1797	gi|475609308	393	>gi|475609308|gb|EMT27332.1| UDP-glucose 6-dehydrogenase [Aegilops tauschii]	0.976695	1	S	1.43581e-06	86.479	_FDWDHPM(ox)HLQPTS(ph)PSAIK_	FDWDHPMHLQPT(0.012)S(0.977)PS(0.012)AIK	FDWDHPMHLQPT(-19.23)S(19.23)PS(-19.23)AIK	13	2	1101.99	-0.98561	2488000000	3985500000	31914000000	9288700000	1157300000	259900000	630630000	2328100000	2860700000	6049300000	2310200000	493760000
2490	gi|475609265	210	>gi|475609265|gb|EMT27323.1| hypothetical protein F775_10494 [Aegilops tauschii]	1	1	Y	0.0352477	94.692	_ITEY(ph)ALDLM(ox)R_	ITEY(1)ALDLMR	IT(-85.4)EY(85.4)ALDLMR	4	2	660.799	0.6689	0	195960000	134700000	0	62603000	78967000	87771000	118370000	99556000	75697000	31031000	60991000
1796	gi|475609053	369	>gi|475609053|gb|EMT27247.1| Auxin-induced protein 5NG4 [Aegilops tauschii]	1	1	S	0.00522595	110.53	_MVGVS(ph)LAR_	MVGVS(1)LAR	MVGVS(94.31)LAR	5	2	456.722	0.28361	28350000	31550000	29593000	10629000	11163000	12478000	25782000	30332000	21478000	0	0	0
2410	gi|475608633	427	>gi|475608633|gb|EMT27099.1| hypothetical protein F775_11970 [Aegilops tauschii]	0.973575	1	T	0.00756757	88.561	_VHSNT(ph)FHQDLGNR_	VHS(0.026)NT(0.974)FHQDLGNR	VHS(-15.66)NT(15.66)FHQDLGNR	5	3	535.57	-0.8516	0	78394000	92836000	0	0	0	27990000	23425000	27827000	44600000	0	0
1795	gi|475608497	181	>gi|475608497|gb|EMT27055.1| hypothetical protein F775_14785 [Aegilops tauschii]	0.999993	1	S	0.00102932	107.97	_AHTAAS(ph)IHGK_	AHTAAS(1)IHGK	AHT(-51.76)AAS(51.76)IHGK	6	3	358.169	0.45978	0	0	0	0	0	0	3628400	0	5101600	81958000	110440000	94648000
1794	gi|475608469;gi|473942198	661;626	>gi|475608469|gb|EMT27046.1| Chloride channel protein CLC-c [Aegilops tauschii];>gi|473942198|gb|EMS50378.1| Chloride channel protein CLC-c [Triticum urartu]	0.999734	1	S	0.0141054	90.15	_TSGS(ph)FVLR_	TSGS(1)FVLR	T(-40.78)S(-37.39)GS(37.39)FVLR	4	2	473.723	1.0971	24218000	16874000	22842000	9113100	0	0	8583900	10311000	0	0	0	0
2409	gi|475608218	5	>gi|475608218|gb|EMT26959.1| hypothetical protein F775_32079 [Aegilops tauschii]	0.999256	1	T	1.10937e-26	140.55	_(ac)SGVT(ph)ADEDKKPAGDGGGAHINLK_	S(0.001)GVT(0.999)ADEDKKPAGDGGGAHINLK	S(-31.28)GVT(31.28)ADEDKKPAGDGGGAHINLK	4	3	787.036	0.32488	430180000	481240000	477150000	0	0	0	47943000	45431000	48453000	0	0	17757000
1793	gi|475608218	2	>gi|475608218|gb|EMT26959.1| hypothetical protein F775_32079 [Aegilops tauschii]	0.995834	1	S	5.78309e-52	193.14	_(ac)S(ph)GVTADEDKKPAGDGGGAHINLK_	S(0.996)GVT(0.004)ADEDKKPAGDGGGAHINLK	S(23.79)GVT(-23.79)ADEDKKPAGDGGGAHINLK	1	3	787.036	0.19471	2502600000	2486500000	2536500000	107570000	98524000	122850000	314310000	290770000	313030000	504450000	85251000	114880000
1791	gi|475607547;gi|473903679	786;759	>gi|475607547|gb|EMT26747.1| hypothetical protein F775_31174 [Aegilops tauschii];>gi|473903679|gb|EMS49252.1| hypothetical protein TRIUR3_15768 [Triticum urartu]	1	1	S	0.0147786	92.538	_FKFS(ph)GLLK_	FKFS(1)GLLK	FKFS(57.17)GLLK	4	2	510.27	-0.51937	88199000	97692000	99029000	5762400	6588500	5250000	14344000	18726000	17762000	17562000	10299000	0
2407	gi|475607547;gi|473903679	71;44	>gi|475607547|gb|EMT26747.1| hypothetical protein F775_31174 [Aegilops tauschii];>gi|473903679|gb|EMS49252.1| hypothetical protein TRIUR3_15768 [Triticum urartu]	0.948674	1	T	0.00768601	88.203	_ANAAHGT(ph)PPSAPR_	ANAAHGT(0.949)PPS(0.051)APR	ANAAHGT(12.67)PPS(-12.67)APR	7	2	663.801	0.096647	0	27691000	36874000	0	0	0	10171000	0	8857600	0	17480000	10751000
2408	gi|475607547	103	>gi|475607547|gb|EMT26747.1| hypothetical protein F775_31174 [Aegilops tauschii]	0.944865	1;2	T	0.00847975	83.869	_ITATT(ph)PPPPEK_	ITAT(0.055)T(0.945)PPPPEK	IT(-50.03)AT(-12.34)T(12.34)PPPPEK	5	2	616.302	0.23158	40467000	42289000	34241000	6194400	0	5643500	0	12514000	0	0	0	69151000
1792	gi|475607547	771	>gi|475607547|gb|EMT26747.1| hypothetical protein F775_31174 [Aegilops tauschii]	0.904318	1	S	0.00636519	84.169	_MNNGITS(ph)PTK_	MNNGIT(0.067)S(0.904)PT(0.029)K	MNNGIT(-11.3)S(11.3)PT(-15)K	7	2	571.749	-0.56299	48036000	50612000	50493000	13972000	13235000	13998000	21060000	29305000	19371000	9905900	0	0
2406	gi|475607385	71	>gi|475607385|gb|EMT26692.1| Chalcone synthase 1 [Aegilops tauschii]	1	1	T	0.00182135	103.31	_LCGMT(ph)GIGR_	LCGMT(1)GIGR	LCGMT(103.31)GIGR	5	2	522.722	0.0013757	0	33748000	24932000	0	0	0	0	0	0	0	0	0
1790	gi|475607385;gi|475568988	6;6	>gi|475607385|gb|EMT26692.1| Chalcone synthase 1 [Aegilops tauschii];>gi|475568988|gb|EMT15644.1| Chalcone synthase [Aegilops tauschii]	0.869518	1	S	0.000187223	104.17	_(ac)ASSSS(ph)IPATTVR_	AS(0.001)S(0.003)S(0.127)S(0.87)IPATTVR	AS(-32.35)S(-24.02)S(-8.37)S(8.37)IPAT(-49.49)T(-56.17)VR	5	2	649.803	0.78618	0	75083000	63184000	0	0	0	24725000	0	0	0	0	0
1789	gi|475607385;gi|475568988	5;5	>gi|475607385|gb|EMT26692.1| Chalcone synthase 1 [Aegilops tauschii];>gi|475568988|gb|EMT15644.1| Chalcone synthase [Aegilops tauschii]	0.552403	1	S	0.00123989	82.55	_(ac)ASSS(ph)SIPATTVR_	ASS(0.001)S(0.552)S(0.446)IPATTVR	AS(-32.45)S(-25.95)S(0.93)S(-0.93)IPAT(-40.58)T(-47.2)VR	4	2	649.803	0.6696	54279000	0	0	0	0	0	0	0	0	0	0	0
1788	gi|475607320	298	>gi|475607320|gb|EMT26675.1| Hydroxysteroid 11-beta-dehydrogenase 1-like protein [Aegilops tauschii]	0.988219	1	S	0.000360973	123.67	_WFTQTAS(ph)LR_	WFTQT(0.012)AS(0.988)LR	WFT(-81.46)QT(-19.24)AS(19.24)LR	7	2	595.274	1.1685	0	0	0	31640000	33794000	0	14615000	0	0	101460000	15043000	0
2405	gi|475607320	296	>gi|475607320|gb|EMT26675.1| Hydroxysteroid 11-beta-dehydrogenase 1-like protein [Aegilops tauschii]	0.678684	1	T	0.00293664	96.113	_WFTQT(ph)ASLR_	WFTQT(0.679)AS(0.321)LR	WFT(-55.39)QT(3.25)AS(-3.25)LR	5	2	595.274	1.171	0	0	0	0	0	37541000	0	0	0	0	0	0
1787	gi|475607319	396	>gi|475607319|gb|EMT26674.1| Hydroxysteroid 11-beta-dehydrogenase 1-like protein [Aegilops tauschii]	0.99696	1	S	0.00746676	87.566	_VLQPPS(ph)LHTSDIK_	VLQPPS(0.997)LHT(0.003)SDIK	VLQPPS(25.92)LHT(-25.92)S(-33.07)DIK	6	2	757.884	-0.71976	0	0	0	0	0	8508700	0	0	0	226330000	119240000	59042000
1786	gi|475607256	323	>gi|475607256|gb|EMT26644.1| hypothetical protein F775_02664 [Aegilops tauschii]	1	1	S	1.94534e-35	195.38	_AIVQEEHVAS(ph)LPR_	AIVQEEHVAS(1)LPR	AIVQEEHVAS(127.29)LPR	10	2	764.88	1.2689	306980000	611590000	677700000	175650000	159470000	196120000	288600000	291200000	312530000	261880000	158420000	130430000
1785	gi|475607249	49	>gi|475607249|gb|EMT26642.1| hypothetical protein F775_31812 [Aegilops tauschii]	0.986318	1;2	S	0.00830776	84.874	_ATTPAS(ph)IEFLDAK_	AT(0.007)T(0.007)PAS(0.986)IEFLDAK	AT(-21.59)T(-21.59)PAS(21.59)IEFLDAK	6	2	722.342	0.082109	82752000	118000000	70114000	133430000	77124000	84375000	114730000	75176000	123920000	48928000	57796000	39545000
2404	gi|475607249	46	>gi|475607249|gb|EMT26642.1| hypothetical protein F775_31812 [Aegilops tauschii]	0.836177	1;2	T	0.0026945	102.65	_ATT(ph)PASIEFLDAK_	AT(0.164)T(0.836)PASIEFLDAK	AT(-7.08)T(7.08)PAS(-52)IEFLDAK	3	2	722.342	1.398	132250000	145790000	180170000	75976000	110980000	117080000	72177000	116490000	72838000	48928000	57796000	39545000
1784	gi|475606996	238	>gi|475606996|gb|EMT26557.1| hypothetical protein F775_30145 [Aegilops tauschii]	0.999999	1	S	0.00166035	102.45	_LRS(ph)IFATSER_	LRS(1)IFATSER	LRS(58.9)IFAT(-58.9)S(-69.25)ER	3	2	630.311	1.7914	0	0	0	0	0	0	0	0	0	0	0	0
2489	gi|475606936	1063	>gi|475606936|gb|EMT26541.1| Putative disease resistance protein RGA3 [Aegilops tauschii]	1	3	Y	0.0608759	52.254	_LLDKLEY(ph)S(ph)KNS(ph)FVGGR_	LLDKLEY(1)S(1)KNS(1)FVGGR	LLDKLEY(52.25)S(52.25)KNS(52.25)FVGGR	7	2	1033.44	-4.8735	39869000	0	0	0	0	0	0	0	0	0	0	0
1778	gi|475606781	644	>gi|475606781|gb|EMT26509.1| hypothetical protein F775_29401 [Aegilops tauschii]	0.999758	1	S	1.30862e-19	177.88	_IVREDS(ph)PVSSAK_	IVREDS(1)PVSSAK	IVREDS(37.1)PVS(-37.1)S(-43.31)AK	6	3	456.557	0.37109	0	1796500000	4144800000	655000000	631000000	562860000	567240000	708410000	1077400000	510850000	201580000	120010000
1780	gi|475606781	479	>gi|475606781|gb|EMT26509.1| hypothetical protein F775_29401 [Aegilops tauschii]	0.996976	1	S	0.00633063	84.297	_KQPTAS(ph)PDLR_	KQPT(0.003)AS(0.997)PDLR	KQPT(-25.18)AS(25.18)PDLR	6	2	596.79	-1.0326	956640000	709620000	725140000	185770000	184200000	184490000	187990000	240320000	170300000	191300000	47221000	0
1783	gi|475606781	256	>gi|475606781|gb|EMT26509.1| hypothetical protein F775_29401 [Aegilops tauschii]	0.906531	1	S	1.57224e-26	186.43	_VVASSVESSS(ph)DAGR_	VVASSVES(0.001)S(0.093)S(0.907)DAGR	VVAS(-83.08)S(-72.26)VES(-31.32)S(-9.9)S(9.9)DAGR	10	2	715.812	0.44653	43499000	50642000	39773000	6790700	0	0	0	0	6766700	0	0	0
1781	gi|475606781	254	>gi|475606781|gb|EMT26509.1| hypothetical protein F775_29401 [Aegilops tauschii]	0.839301	1	S	0.000394913	124.43	_VVASSVES(ph)SSDAGR_	VVAS(0.001)S(0.008)VES(0.839)S(0.13)S(0.021)DAGR	VVAS(-28.27)S(-19.98)VES(8.09)S(-8.09)S(-16.1)DAGR	8	2	715.812	0.65017	13018000	17577000	23600000	0	0	0	0	6770100	8261500	0	0	0
1779	gi|475606781	647	>gi|475606781|gb|EMT26509.1| hypothetical protein F775_29401 [Aegilops tauschii]	0.645664	1	S	9.79844e-06	128.95	_IVREDSPVS(ph)SAK_	IVREDS(0.343)PVS(0.646)S(0.012)AK	IVREDS(-2.75)PVS(2.75)S(-17.38)AK	9	2	684.332	0.35118	1571300000	0	0	0	0	0	0	505910000	0	551410000	0	0
1782	gi|475606781	255	>gi|475606781|gb|EMT26509.1| hypothetical protein F775_29401 [Aegilops tauschii]	0.400934		S	0.0158837	71.354	_VVASSVES(ph)SSDAGR_	VVASS(0.005)VES(0.401)S(0.401)S(0.193)DAGR	VVAS(-31.17)S(-18.98)VES(0)S(0)S(-3.18)DAGR	9	2	715.812	0.85439	0	0	0	0	0	0	0	0	0	0	0	0
2403	gi|475606564;gi|2055374;gi|474366962;gi|473895765;gi|474154143;gi|87312440;gi|87312444;gi|474264432;gi|170664;gi|416564;gi|475587035;gi|475614000	155;162;162;162;162;162;162;188;152;152;129;71	>gi|475606564|gb|EMT26436.1| Serine/threonine-protein kinase SAPK2 [Aegilops tauschii];>gi|2055374|gb|AAB58348.1| serine-threonine protein kinase [Triticum aestivum];>gi|474366962|gb|EMS63561.1| Serine/threonine-protein kinase SAPK7 [Triticum urartu];>gi|4	0.550637	1	T	8.68689e-06	101.89	_PKSTVGT(ph)PAYIAPEVLSR_	PKS(0.225)T(0.225)VGT(0.551)PAYIAPEVLSR	PKS(-3.89)T(-3.89)VGT(3.89)PAY(-63.88)IAPEVLS(-97.19)R	7	3	656.006	-0.46232	70956000	0	0	0	0	0	0	0	0	0	0	0
1777	gi|475606564;gi|2055374;gi|474366962;gi|473895765;gi|474154143;gi|87312440;gi|87312444;gi|474264432;gi|170664;gi|416564;gi|475587035;gi|475614000	151;158;158;158;158;158;158;184;148;148;125;67	>gi|475606564|gb|EMT26436.1| Serine/threonine-protein kinase SAPK2 [Aegilops tauschii];>gi|2055374|gb|AAB58348.1| serine-threonine protein kinase [Triticum aestivum];>gi|474366962|gb|EMS63561.1| Serine/threonine-protein kinase SAPK7 [Triticum urartu];>gi|4	0.499989	1	S	5.43182e-08	125.18	_S(ph)TVGTPAYIAPEVLSR_	S(0.5)T(0.5)VGTPAYIAPEVLSR	S(0)T(0)VGT(-43.56)PAY(-66.86)IAPEVLS(-93.66)R	1	2	870.932	-0.3089	0	128570000	137000000	0	0	10129000	0	0	48397000	0	0	0
2402	gi|475606564;gi|2055374;gi|474366962;gi|473895765;gi|474154143;gi|87312440;gi|87312444;gi|474264432;gi|170664;gi|416564;gi|475587035;gi|475614000	152;159;159;159;159;159;159;185;149;149;126;68	>gi|475606564|gb|EMT26436.1| Serine/threonine-protein kinase SAPK2 [Aegilops tauschii];>gi|2055374|gb|AAB58348.1| serine-threonine protein kinase [Triticum aestivum];>gi|474366962|gb|EMS63561.1| Serine/threonine-protein kinase SAPK7 [Triticum urartu];>gi|4	0.499989	1	T	5.43182e-08	125.18	_S(ph)TVGTPAYIAPEVLSR_	S(0.5)T(0.5)VGTPAYIAPEVLSR	S(0)T(0)VGT(-43.56)PAY(-66.86)IAPEVLS(-93.66)R	2	2	870.932	-0.3089	0	128570000	137000000	0	0	10129000	0	0	48397000	0	0	0
1776	gi|475606372	229	>gi|475606372|gb|EMT26378.1| hypothetical protein F775_26647 [Aegilops tauschii]	0.97335	1	S	0.00995265	84.468	_YYDEGKS(ph)LSVR_	YYDEGKS(0.973)LS(0.027)VR	Y(-41.49)Y(-51.61)DEGKS(15.64)LS(-15.64)VR	7	2	698.811	-0.069057	0	15997000	0	0	0	0	0	0	0	0	0	0
1768	gi|475606341	2620	>gi|475606341|gb|EMT26370.1| E3 ubiquitin-protein ligase UPL1 [Aegilops tauschii]	1	1	S	0.00342672	121.8	_DIS(ph)LESVR_	DIS(1)LESVR	DIS(76.93)LES(-76.93)VR	3	2	499.731	0.1626	272070000	273760000	275330000	0	6697000	0	64318000	69322000	86120000	0	0	0
1769	gi|475606341	3353	>gi|475606341|gb|EMT26370.1| E3 ubiquitin-protein ligase UPL1 [Aegilops tauschii]	1	1	S	0.00808352	83.729	_HQHDHHHS(ph)PVR_	HQHDHHHS(1)PVR	HQHDHHHS(69.46)PVR	8	3	489.544	-3.2526	0	7992600	5346400	0	0	0	2644900	0	0	27110000	438880	27004000
1767	gi|475606341	2529	>gi|475606341|gb|EMT26370.1| E3 ubiquitin-protein ligase UPL1 [Aegilops tauschii]	0.999994	1	S	4.99096e-07	123.53	_DAS(ph)NASEHVADMQYER_	DAS(1)NASEHVADMQYER	DAS(52.54)NAS(-52.54)EHVADMQY(-118.53)ER	3	2	951.87	-0.27239	0	20942000	35873000	0	0	0	0	0	0	0	0	0
1775	gi|475606341	2790	>gi|475606341|gb|EMT26370.1| E3 ubiquitin-protein ligase UPL1 [Aegilops tauschii]	0.999979	1	S	0.00131588	147.35	_YHSGSLFGMNS(ph)R_	YHSGSLFGMNS(1)R	Y(-69.87)HS(-54.41)GS(-47.68)LFGMNS(47.68)R	11	3	479.199	0.11453	164920000	408810000	369690000	24612000	33656000	27629000	117980000	141130000	131580000	0	0	0
1771	gi|475606341	1841	>gi|475606341|gb|EMT26370.1| E3 ubiquitin-protein ligase UPL1 [Aegilops tauschii]	0.999902	1	S	2.67883e-13	156.39	_ITSGDMVMASPVS(ph)AK_	ITSGDMVMASPVS(1)AK	IT(-136.46)S(-121.67)GDMVMAS(-40.1)PVS(40.1)AK	13	2	787.354	0.25228	909400000	924750000	1383200000	26978000	26501000	9527700	389090000	416690000	152920000	177800000	18642000	20562000
2400	gi|475606341	2593	>gi|475606341|gb|EMT26370.1| E3 ubiquitin-protein ligase UPL1 [Aegilops tauschii]	0.999651	1	T	4.8296e-05	96.848	_HGASDRT(ph)PLGDVQAATR_	HGASDRT(1)PLGDVQAATR	HGAS(-34.71)DRT(34.71)PLGDVQAAT(-49.41)R	7	3	611.286	-0.077777	31920000	39627000	81222000	17228000	18186000	20112000	22633000	16751000	15806000	35693000	0	16663000
1774	gi|475606341	2784	>gi|475606341|gb|EMT26370.1| E3 ubiquitin-protein ligase UPL1 [Aegilops tauschii]	0.994521	1	S	4.23836e-19	171.21	_YHSGS(ph)LFGMNSR_	YHS(0.005)GS(0.995)LFGMNSR	Y(-69.5)HS(-22.59)GS(22.59)LFGMNS(-69.9)R	5	2	718.295	-0.22647	296830000	70052000	193630000	126110000	93752000	90680000	0	62175000	71508000	113340000	27587000	51874000
1770	gi|475606341	1838	>gi|475606341|gb|EMT26370.1| E3 ubiquitin-protein ligase UPL1 [Aegilops tauschii]	0.982721	1	S	4.48017e-06	130.11	_ITSGDMVMAS(ph)PVSAK_	ITSGDMVMAS(0.983)PVS(0.017)AK	IT(-101.64)S(-85.72)GDMVMAS(17.55)PVS(-17.55)AK	10	2	787.354	-0.52201	462240000	520650000	38283000	153890000	156770000	153190000	0	0	222060000	219660000	63778000	60836000
2401	gi|475606341	1830	>gi|475606341|gb|EMT26370.1| E3 ubiquitin-protein ligase UPL1 [Aegilops tauschii]	0.953142	1	T	0.0110428	69.878	_IT(ph)SGDMVMASPVSAK_	IT(0.953)S(0.047)GDMVMASPVSAK	IT(13.09)S(-13.09)GDMVMAS(-49.28)PVS(-56.05)AK	2	2	787.354	1.3163	56509000	0	0	0	0	0	0	0	0	0	0	0
1772	gi|475606341	1822	>gi|475606341|gb|EMT26370.1| E3 ubiquitin-protein ligase UPL1 [Aegilops tauschii]	0.950408	1	S	9.27043e-05	128.74	_LVDKDKS(ph)SGVATK_	LVDKDKS(0.95)S(0.048)GVAT(0.002)K	LVDKDKS(13)S(-13)GVAT(-26.85)K	7	2	714.361	-0.11503	13950000	15620000	12583000	0	0	0	0	0	0	4128500	0	0
1773	gi|475606341	2782	>gi|475606341|gb|EMT26370.1| E3 ubiquitin-protein ligase UPL1 [Aegilops tauschii]	0.933302	1	S	6.16114e-27	186.29	_YHS(ph)GSLFGM(ox)NSR_	YHS(0.933)GS(0.067)LFGMNSR	Y(-60.88)HS(11.46)GS(-11.46)LFGMNS(-51.72)R	3	2	726.292	-0.7431	0	184680000	108420000	0	35059000	0	123800000	60398000	117120000	0	0	0
1766	gi|475606275	6	>gi|475606275|gb|EMT26353.1| Serine/threonine-protein kinase CTR1 [Aegilops tauschii]	1	1	S	6.23432e-07	159.83	_RLS(ph)QEGERR_	RLS(1)QEGERR	RLS(58.68)QEGERR	3	3	404.194	0.59236	586010000	723310000	1779900000	198050000	111290000	14823000	528260000	338820000	399340000	311410000	140010000	179420000
1764	gi|475606151	437	>gi|475606151|gb|EMT26300.1| Nuclear pore complex protein [Aegilops tauschii]	1	1	S	1.07972e-36	204.13	_KGS(ph)CNEAVAEEK_	KGS(1)CNEAVAEEK	KGS(146.16)CNEAVAEEK	3	2	701.289	0.69497	31981000	30954000	12359000	0	0	0	0	0	0	0	0	0
1765	gi|475606151	463	>gi|475606151|gb|EMT26300.1| Nuclear pore complex protein [Aegilops tauschii]	0.956189	1	S	5.27487e-13	156.72	_RVSS(ph)EAWGAGDR_	RVS(0.044)S(0.956)EAWGAGDR	RVS(-13.39)S(13.39)EAWGAGDR	4	2	685.796	-1.1651	36175000	38683000	55605000	0	0	0	0	0	0	0	0	0
1763	gi|475606110	650	>gi|475606110|gb|EMT26286.1| CLIP-associating protein 1 [Aegilops tauschii]	1	1	S	4.72636e-07	124.2	_HVS(ph)DGHNNAAFTTVGK_	HVS(1)DGHNNAAFTTVGK	HVS(101.99)DGHNNAAFT(-101.99)T(-107.46)VGK	3	3	578.925	-1.4273	37260000	33449000	30300000	0	0	0	0	0	0	0	0	0
2399	gi|475605828	26	>gi|475605828|gb|EMT26207.1| Serine/threonine-protein kinase CTR1 [Aegilops tauschii]	0.782038	1	T	0.00636266	75.018	_AMHAPLVSSST(ph)APPR_	AMHAPLVS(0.001)S(0.012)S(0.205)T(0.782)APPR	AMHAPLVS(-30.6)S(-18.22)S(-5.8)T(5.8)APPR	11	3	534.588	1.1963	0	33276000	32564000	17424000	24525000	21815000	0	0	0	0	7093000	12234000
2398	gi|475605825	553	>gi|475605825|gb|EMT26204.1| hypothetical protein F775_01959 [Aegilops tauschii]	0.966286	1	T	4.05489e-05	104.06	_RRET(ph)TGNMDDPILLSER_	RRET(0.966)T(0.034)GNMDDPILLSER	RRET(14.57)T(-14.57)GNMDDPILLS(-87.55)ER	4	3	694.993	-1.5557	0	32646000	0	0	0	0	0	0	0	0	0	0
1762	gi|475605818	1098	>gi|475605818|gb|EMT26203.1| Transcription factor bHLH140 [Aegilops tauschii]	0.850095	1	S	2.38914e-26	182.18	_LLPSILTSS(ph)QHHER_	LLPSILT(0.014)S(0.136)S(0.85)QHHER	LLPS(-78.23)ILT(-17.73)S(-7.97)S(7.97)QHHER	9	3	566.617	-0.037697	23879000	161300000	51222000	0	7067300	0	63740000	59120000	77180000	57933000	0	10741000
1761	gi|475605818	1097	>gi|475605818|gb|EMT26203.1| Transcription factor bHLH140 [Aegilops tauschii]	0.495161		S	4.23316e-08	138.91	_LLPSILTS(ph)SQHHER_	LLPSILT(0.01)S(0.495)S(0.495)QHHER	LLPS(-72.88)ILT(-17.09)S(0)S(0)QHHER	8	3	566.617	-0.28023	0	0	0	0	0	0	0	0	0	0	0	0
1758	gi|475605779	7	>gi|475605779|gb|EMT26197.1| Glucose-1-phosphate adenylyltransferase small subunit, chloroplastic/amyloplastic [Aegilops tauschii]	1	1	S	0.0024287	90.653	_(ac)MDMPLAS(ph)K_	MDMPLAS(1)K	MDMPLAS(72.65)K	7	2	507.705	0.054137	46666000	47330000	44770000	0	0	0	0	0	10274000	0	0	0
2397	gi|475605779	9	>gi|475605779|gb|EMT26197.1| Glucose-1-phosphate adenylyltransferase small subunit, chloroplastic/amyloplastic [Aegilops tauschii]	0.999999	1	T	1.40342e-40	206.71	_T(ph)FPSPSPSK_	T(1)FPSPSPSK	T(62.97)FPS(-62.97)PS(-82.92)PS(-99.8)K	1	2	514.228	0.83767	4030200000	5820000000	5022500000	788560000	717860000	737720000	2618900000	2647200000	2898400000	1420200000	663370000	713140000
1760	gi|475605779	16	>gi|475605779|gb|EMT26197.1| Glucose-1-phosphate adenylyltransferase small subunit, chloroplastic/amyloplastic [Aegilops tauschii]	0.982575	1	S	0.00142198	103.75	_TFPSPSPS(ph)KR_	TFPSPS(0.017)PS(0.983)KR	T(-57.54)FPS(-34.55)PS(-17.6)PS(17.6)KR	8	2	592.279	0.046059	0	0	0	63984000	55655000	53385000	0	145040000	138680000	0	9582300	122350000
1759	gi|475605779	14	>gi|475605779|gb|EMT26197.1| Glucose-1-phosphate adenylyltransferase small subunit, chloroplastic/amyloplastic [Aegilops tauschii]	0.926231	1	S	0.00211303	96.745	_TFPSPS(ph)PSKR_	T(0.001)FPS(0.001)PS(0.926)PS(0.072)KR	T(-30.68)FPS(-28.78)PS(11.11)PS(-11.11)KR	6	2	592.279	0.047461	354110000	0	436140000	0	0	0	132500000	0	0	163670000	118240000	0
1756	gi|475605485;gi|473728587	949;425	>gi|475605485|gb|EMT26086.1| Inositol hexakisphosphate and diphosphoinositol-pentakisphosphate kinase 1 [Aegilops tauschii];>gi|473728587|gb|EMS45118.1| Inositol hexakisphosphate and diphosphoinositol-pentakisphosphate kinase 1 [Triticum urartu]	1	1	S	0.00834721	84.198	_LAS(ph)FWPFHK_	LAS(1)FWPFHK	LAS(84.2)FWPFHK	3	2	606.784	0.71113	0	349920000	417780000	320480000	257490000	0	258090000	0	359530000	166190000	0	83255000
1757	gi|475605485;gi|473728586	320;131	>gi|475605485|gb|EMT26086.1| Inositol hexakisphosphate and diphosphoinositol-pentakisphosphate kinase 1 [Aegilops tauschii];>gi|473728586|gb|EMS45117.1| Inositol hexakisphosphate and diphosphoinositol-pentakisphosphate kinase 2 [Triticum urartu]	1	1	S	3.54059e-10	139.38	_QGS(ph)GIIGTFGQSEELR_	QGS(1)GIIGTFGQSEELR	QGS(91.9)GIIGT(-91.9)FGQS(-119.69)EELR	3	2	879.907	0.38595	46674000	47282000	49420000	5602200	4962100	2994800	0	0	0	0	0	0
1755	gi|475605485;gi|473728587	620;111	>gi|475605485|gb|EMT26086.1| Inositol hexakisphosphate and diphosphoinositol-pentakisphosphate kinase 1 [Aegilops tauschii];>gi|473728587|gb|EMS45118.1| Inositol hexakisphosphate and diphosphoinositol-pentakisphosphate kinase 1 [Triticum urartu]	0.976271	1	S	0.000233021	128.85	_LALTSS(ph)FSR_	LALTS(0.008)S(0.976)FS(0.016)R	LALT(-41.08)S(-20.95)S(17.91)FS(-17.91)R	6	2	531.255	-0.22336	139710000	160740000	139360000	0	0	0	38313000	47928000	49479000	31940000	0	0
1752	gi|475605268	287	>gi|475605268|gb|EMT26015.1| mRNA decapping complex subunit 2 [Aegilops tauschii]	1	1	S	0.00135922	102.26	_AGS(ph)DMQNPVISR_	AGS(1)DMQNPVISR	AGS(96.94)DMQNPVIS(-96.94)R	3	2	677.795	-1.5977	118590000	47363000	49821000	0	0	0	0	17749000	0	0	0	0
1754	gi|475605268	271	>gi|475605268|gb|EMT26015.1| mRNA decapping complex subunit 2 [Aegilops tauschii]	1	1	S	2.78398e-21	167.53	_NPS(ph)GVFVPVENPVITR_	NPS(1)GVFVPVENPVITR	NPS(78.13)GVFVPVENPVIT(-78.13)R	3	2	902.953	2.0177	1127100000	1380600000	1606000000	39809000	34914000	32744000	278890000	295840000	290970000	331270000	157140000	144340000
1753	gi|475605268	299	>gi|475605268|gb|EMT26015.1| mRNA decapping complex subunit 2 [Aegilops tauschii]	0.999861	1	S	6.24127e-60	225.7	_AGS(ph)GTQHVDNRPGK_	AGS(1)GTQHVDNRPGK	AGS(38.58)GT(-38.58)QHVDNRPGK	3	2	752.339	0.72714	516020000	1487500000	461140000	212660000	55906000	82526000	261490000	144910000	73648000	128700000	192420000	106630000
2395	gi|475605262	67	>gi|475605262|gb|EMT26009.1| hypothetical protein F775_13857 [Aegilops tauschii]	0.812441	1	T	6.85386e-05	97.59	_GPGALMPT(ph)TPTPTSAGLR_	GPGALMPT(0.812)T(0.184)PT(0.004)PTSAGLR	GPGALMPT(6.46)T(-6.46)PT(-23.48)PT(-37.17)S(-37.61)AGLR	8	2	902.937	0.38568	0	0	0	0	0	40749000	0	0	0	15290000	0	0
2396	gi|475605262	68	>gi|475605262|gb|EMT26009.1| hypothetical protein F775_13857 [Aegilops tauschii]	0.758219	1	T	0.000365931	83.948	_GPGALMPTT(ph)PTPTSAGLR_	GPGALMPT(0.229)T(0.758)PT(0.009)PT(0.002)S(0.002)AGLR	GPGALMPT(-5.2)T(5.2)PT(-19.45)PT(-25.01)S(-26.48)AGLR	9	2	902.937	-1.5943	25951000	22826000	0	47464000	0	0	30442000	30436000	33624000	0	0	0
1750	gi|475604843;gi|474074184	687;671	>gi|475604843|gb|EMT25857.1| hypothetical protein F775_04513 [Aegilops tauschii];>gi|474074184|gb|EMS54471.1| hypothetical protein TRIUR3_33736 [Triticum urartu]	0.993242	1	S	0.00555941	108.43	_LGVS(ph)THDR_	LGVS(0.993)T(0.007)HDR	LGVS(21.67)T(-21.67)HDR	4	2	482.716	-0.035151	1853800000	1822500000	2202300000	122700000	0	145310000	565220000	541160000	570550000	538190000	0	137480000
1751	gi|475604843;gi|474074184	76;76	>gi|475604843|gb|EMT25857.1| hypothetical protein F775_04513 [Aegilops tauschii];>gi|474074184|gb|EMS54471.1| hypothetical protein TRIUR3_33736 [Triticum urartu]	0.712627	1	S	0.000101512	90.193	_PGPTTPNAWNSSSLLS(ph)PK_	PGPTTPNAWNS(0.021)S(0.055)S(0.212)LLS(0.713)PK	PGPT(-52.31)T(-59.2)PNAWNS(-15.39)S(-11.11)S(-5.27)LLS(5.27)PK	16	2	967.456	-0.077176	40603000	41920000	59161000	16863000	15170000	8096700000	23568000	7137900000	16430000	0	40299000	79588000
1749	gi|475604709	13	>gi|475604709|gb|EMT25821.1| Putative transporter [Aegilops tauschii]	1	1	S	0.00282333	98.676	_ANS(ph)AFLHMEDR_	ANS(1)AFLHMEDR	ANS(65.47)AFLHMEDR	3	2	685.782	0.3656	0	20283000	27686000	35965000	29589000	34148000	17623000	12841000	0	23493000	0	0
1748	gi|475604325	65	>gi|475604325|gb|EMT25698.1| Reticulon-like protein B2 [Aegilops tauschii]	0.996954	1	S	0.000512347	115.14	_LLGEDTS(ph)VHK_	LLGEDT(0.003)S(0.997)VHK	LLGEDT(-25.15)S(25.15)VHK	7	3	393.52	-0.69949	1627400000	1758500000	1696000000	446670000	579820000	508140000	593990000	552550000	668350000	2916900000	1081100000	1243700000
2394	gi|475604325	64	>gi|475604325|gb|EMT25698.1| Reticulon-like protein B2 [Aegilops tauschii]	0.931448	1	T	0.0053251	87.001	_LLGEDT(ph)SVHK_	LLGEDT(0.931)S(0.069)VHK	LLGEDT(11.33)S(-11.33)VHK	6	3	393.52	-0.41564	187830000	56203000	202470000	25253000	513530000	0	62876000	0	0	334540000	72969000	68718000
1747	gi|475604117	25	>gi|475604117|gb|EMT25643.1| hypothetical protein F775_28167 [Aegilops tauschii]	1	1	S	1.07441e-08	135.86	_SPFAES(ph)LRGK_	SPFAES(1)LRGK	S(-83.27)PFAES(83.27)LRGK	6	2	586.279	-0.45068	30773000	38282000	43597000	0	5776700	0	0	0	6114300	0	0	0
1743	gi|475604109;gi|474346744	1092;1056	>gi|475604109|gb|EMT25637.1| hypothetical protein F775_52514 [Aegilops tauschii];>gi|474346744|gb|EMS62874.1| Protein furry homolog-like protein [Triticum urartu]	1	1	S	1.08468e-05	128.68	_APFGHS(ph)PVDPR_	APFGHS(1)PVDPR	APFGHS(79.89)PVDPR	6	2	630.282	-0.29993	754130000	662250000	593200000	569650000	518150000	610070000	507640000	519370000	538060000	471510000	125150000	166790000
1746	gi|475604109;gi|474346744	2090;2071	>gi|475604109|gb|EMT25637.1| hypothetical protein F775_52514 [Aegilops tauschii];>gi|474346744|gb|EMS62874.1| Protein furry homolog-like protein [Triticum urartu]	0.865339	1	S	0.000561484	118.77	_MLLPQSS(ph)FK_	MLLPQS(0.135)S(0.865)FK	MLLPQS(-8.08)S(8.08)FK	7	2	565.769	-0.2774	135980000	151840000	131000000	83255000	94916000	86930000	57868000	50444000	53057000	80987000	0	0
1744	gi|475604109	7	>gi|475604109|gb|EMT25637.1| hypothetical protein F775_52514 [Aegilops tauschii]	0.579394	1;2	S	0.0160261	58.981	_(ac)ESIEYS(ph)VRR_	ESIEY(0.421)S(0.579)VRR	ES(-47.77)IEY(-1.39)S(1.39)VRR	6	2	630.785	2.5182	487070000	0	0	0	0	0	0	0	0	24626000	16875000	21037000
1745	gi|475604109;gi|474346744	2089;2070	>gi|475604109|gb|EMT25637.1| hypothetical protein F775_52514 [Aegilops tauschii];>gi|474346744|gb|EMS62874.1| Protein furry homolog-like protein [Triticum urartu]	0.5	1	S	0.00253944	97.734	_MLLPQS(ph)SFK_	MLLPQS(0.5)S(0.5)FK	MLLPQS(0)S(0)FK	6	2	565.769	-0.45454	0	151840000	0	0	0	0	0	0	0	0	0	0
1742	gi|475603996;gi|474369328	1978;1791	>gi|475603996|gb|EMT25597.1| hypothetical protein F775_01082 [Aegilops tauschii];>gi|474369328|gb|EMS63708.1| hypothetical protein TRIUR3_20235 [Triticum urartu]	1	1	S	8.10767e-20	178.68	_NAAS(ph)FAAM(ox)KDEK_	NAAS(1)FAAMKDEK	NAAS(59.88)FAAMKDEK	4	2	689.789	2.2576	94392000	94108000	108070000	0	0	10553000	20984000	18091000	33775000	24247000	15575000	16177000
1741	gi|475603996	1764	>gi|475603996|gb|EMT25597.1| hypothetical protein F775_01082 [Aegilops tauschii]	0.999151	1;2	S	7.97376e-22	176.42	_DLGSMVPLS(ph)PTTAVDR_	DLGSMVPLS(0.999)PT(0.001)TAVDR	DLGS(-53.01)MVPLS(31.37)PT(-31.37)T(-39.37)AVDR	9	2	869.908	-0.18665	407400000	432900000	478200000	41824000	37790000	60011000	158220000	172570000	173400000	26989000	0	0
2393	gi|475603996	1766	>gi|475603996|gb|EMT25597.1| hypothetical protein F775_01082 [Aegilops tauschii]	0.499758	2	T	0.000376458	103.17	_DLGSM(ox)VPLSPT(ph)TAVDR_	DLGSMVPLS(0.411)PT(0.5)T(0.089)AVDR	DLGS(-53.2)MVPLS(-0.84)PT(0.84)T(-7.5)AVDR	11	2	877.905	0.059252	9866400	0	0	0	0	0	0	0	0	0	0	0
1740	gi|475603939	108	>gi|475603939|gb|EMT25576.1| Cytokinin-O-glucosyltransferase 2 [Aegilops tauschii]	1	1	S	9.70483e-08	160.15	_LRDFPS(ph)LIR_	LRDFPS(1)LIR	LRDFPS(105.03)LIR	6	2	598.813	1.6026	0	26981000	21626000	0	0	0	13758000	0	0	0	0	0
2392	gi|475603828	691	>gi|475603828|gb|EMT25545.1| hypothetical protein F775_31777 [Aegilops tauschii]	0.999993	1	T	0.00020799	111.62	_SDLSPSPIQAPVT(ph)PK_	SDLSPSPIQAPVT(1)PK	S(-81.08)DLS(-73.59)PS(-51.53)PIQAPVT(51.53)PK	13	2	808.9	0.14623	193130000	175020000	207760000	74322000	87390000	81949000	98059000	92043000	110400000	72034000	37517000	39717000
1739	gi|475603806	7	>gi|475603806|gb|EMT25536.1| hypothetical protein F775_27533 [Aegilops tauschii]	0.997137	1	S	0.000808663	96.773	_(ac)MDGETHS(ph)FNVVGK_	MDGET(0.003)HS(0.997)FNVVGK	MDGET(-25.42)HS(25.42)FNVVGK	7	2	771.818	-1.7269	43539000	38115000	46987000	0	0	0	0	0	0	0	0	0
1738	gi|475603702	208	>gi|475603702|gb|EMT25503.1| Calmodulin-binding transcription activator 4 [Aegilops tauschii]	0.893087	1	S	9.90221e-06	104.84	_ADAHSS(ph)PGLTSEIIAPR_	ADAHS(0.106)S(0.893)PGLTSEIIAPR	ADAHS(-9.24)S(9.24)PGLT(-33.29)S(-41.56)EIIAPR	6	3	601.288	-0.77183	42928000	72588000	33716000	41076000	33447000	27465000	10764000	14654000	11170000	66662000	30658000	16470000
1737	gi|475603398	316	>gi|475603398|gb|EMT25410.1| hypothetical protein F775_06984 [Aegilops tauschii]	1	1	S	4.03924e-73	237.95	_FSVSEISDDHGGGPVS(ph)PLRK_	FSVSEISDDHGGGPVS(1)PLRK	FS(-144.43)VS(-113.36)EIS(-89.46)DDHGGGPVS(89.46)PLRK	16	2	1082.51	2.6281	716870000	748650000	785230000	155930000	169610000	182860000	319520000	323220000	405430000	163230000	0	31653000
2391	gi|475603398	352	>gi|475603398|gb|EMT25410.1| hypothetical protein F775_06984 [Aegilops tauschii]	1	1	T	0.000397495	117.03	_DDVGLPLT(ph)PK_	DDVGLPLT(1)PK	DDVGLPLT(102.73)PK	8	2	567.776	-0.086052	405150000	437760000	474710000	356690000	369810000	340780000	386280000	436730000	410750000	192520000	55494000	55713000
1736	gi|475602936	131	>gi|475602936|gb|EMT25261.1| V-type proton ATPase subunit D [Aegilops tauschii]	0.756757	1	S	2.46815e-09	79.884	_FTHFVDPAGASSGGPSGASPS(ph)LTGLAR_	FTHFVDPAGASSGGPS(0.001)GAS(0.134)PS(0.757)LT(0.108)GLAR	FT(-78.62)HFVDPAGAS(-56.91)S(-56.91)GGPS(-29.56)GAS(-7.51)PS(7.51)LT(-8.44)GLAR	21	3	875.41	-0.52801	0	0	41403000	0	0	0	0	0	0	0	0	0
2390	gi|475602820	542	>gi|475602820|gb|EMT25229.1| Putative LRR receptor-like serine/threonine-protein kinase [Aegilops tauschii]	0.78894	1	T	0.000499421	112.01	_LLDHQETHVT(ph)TAVR_	LLDHQETHVT(0.789)T(0.211)AVR	LLDHQET(-32.04)HVT(5.74)T(-5.74)AVR	10	3	567.277	-0.64793	37413000	0	0	0	0	0	0	33003000	0	0	0	0
2389	gi|475602820	539	>gi|475602820|gb|EMT25229.1| Putative LRR receptor-like serine/threonine-protein kinase [Aegilops tauschii]	0.725495	1	T	2.87745e-08	143.14	_LLDHQET(ph)HVTTAVR_	LLDHQET(0.725)HVT(0.268)T(0.007)AVR	LLDHQET(4.33)HVT(-4.33)T(-20.29)AVR	7	3	567.277	-0.62444	0	0	37170000	21368000	55987000	0	44427000	0	33072000	33042000	0	67637000
1734	gi|475602414	647	>gi|475602414|gb|EMT25125.1| hypothetical protein F775_09017 [Aegilops tauschii]	0.999968	1	S	3.903e-28	194.3	_ANS(ph)SFIHDVMR_	ANS(1)SFIHDVMR	ANS(44.96)S(-44.96)FIHDVMR	3	2	678.792	0.44419	125560000	154120000	124680000	25448000	137590000	21992000	86894000	83255000	86452000	118970000	0	68765000
1735	gi|475602414;gi|474054604	632;632	>gi|475602414|gb|EMT25125.1| hypothetical protein F775_09017 [Aegilops tauschii];>gi|474054604|gb|EMS53757.1| hypothetical protein TRIUR3_20314 [Triticum urartu]	0.672649	1	S	0.00538743	58.92	_VPPPPVVTS(ph)MHGSAISASIQR_	VPPPPVVT(0.261)S(0.673)MHGS(0.052)AIS(0.01)AS(0.004)IQR	VPPPPVVT(-4.11)S(4.11)MHGS(-11.13)AIS(-18.16)AS(-21.8)IQR	9	3	737.705	3.5772	46076000	33162000	40872000	44765000	54857000	54163000	35990000	25777000	0	20815000	0	0
1733	gi|475602281;gi|475547878;gi|474408776	350;422;381	>gi|475602281|gb|EMT25086.1| Aldehyde dehydrogenase family 2 member C4 [Aegilops tauschii];>gi|475547878|gb|EMT10951.1| Aldehyde dehydrogenase family 2 member C4 [Aegilops tauschii];>gi|474408776|gb|EMS66676.1| Aldehyde dehydrogenase family 2 member C4 [Tr	0.999988	1	S	0.00626549	87.568	_VLS(ph)YIDHGK_	VLS(1)YIDHGK	VLS(49.29)Y(-49.29)IDHGK	3	2	556.263	-0.85528	0	86908000	83545000	21009000	13364000	15677000	32080000	37066000	40221000	30703000	0	0
1732	gi|475601819	692	>gi|475601819|gb|EMT24947.1| Putative LRR receptor-like serine/threonine-protein kinase [Aegilops tauschii]	0.984559	1	S	1.1844e-19	172.1	_LSGVGAFS(ph)PSK_	LSGVGAFS(0.985)PS(0.015)K	LS(-71.09)GVGAFS(18.05)PS(-18.05)K	8	2	565.268	-0.13447	56839000	70060000	62649000	47489000	49903000	50014000	42663000	41981000	47757000	42746000	23087000	20861000
2388	gi|475601799	438	>gi|475601799|gb|EMT24939.1| Putative serine/threonine-protein kinase [Aegilops tauschii]	0.859138	1	T	5.57135e-05	76.733	_APPSPT(ph)PQPQHPLSPMGEACSR_	APPS(0.141)PT(0.859)PQPQHPLSPMGEACSR	APPS(-7.85)PT(7.85)PQPQHPLS(-55.52)PMGEACS(-64.39)R	6	3	808.028	0.097928	81991000	59061000	0	16176000	11135000	0	28147000	0	0	0	0	0
1731	gi|475601799	436	>gi|475601799|gb|EMT24939.1| Putative serine/threonine-protein kinase [Aegilops tauschii]	0.839951	1	S	0.00921834	53.779	_APPS(ph)PTPQPQHPLSPMGEACSR_	APPS(0.84)PT(0.16)PQPQHPLSPMGEACSR	APPS(7.2)PT(-7.2)PQPQHPLS(-42.26)PMGEACS(-49.02)R	4	3	808.028	0.91576	0	0	80271000	0	0	0	0	0	0	0	0	0
1730	gi|475601733	252	>gi|475601733|gb|EMT24917.1| Serine/threonine-protein kinase CTR1 [Aegilops tauschii]	1	1	S	2.45817e-14	149.82	_ILPHAHS(ph)DNMIQEQGNPR_	ILPHAHS(1)DNMIQEQGNPR	ILPHAHS(144.57)DNMIQEQGNPR	7	3	712.993	-0.19719	88038000	98547000	98535000	0	0	0	0	0	19765000	0	0	0
1729	gi|475601663	16	>gi|475601663|gb|EMT24885.1| hypothetical protein F775_52531 [Aegilops tauschii]	1	1	S	1.21377e-60	199.12	_AVVETSADHVAPAAS(ph)DHGAAPYR_	AVVETSADHVAPAAS(1)DHGAAPYR	AVVET(-108.01)S(-101.78)ADHVAPAAS(101.78)DHGAAPY(-171.05)R	15	3	791.36	0.6871	425430000	418700000	437730000	112440000	133900000	160160000	171910000	169130000	160600000	85061000	0	0
1728	gi|475601314	139	>gi|475601314|gb|EMT24783.1| hypothetical protein F775_52518 [Aegilops tauschii]	0.779926	1	S	0.00454647	91.307	_LLLSANS(ph)SVTK_	LLLS(0.001)ANS(0.78)S(0.202)VT(0.017)K	LLLS(-30.96)ANS(5.86)S(-5.86)VT(-16.63)K	7	2	606.815	0.47546	32171000	32307000	25803000	0	0	0	0	0	0	0	0	0
1727	gi|475600603	64	>gi|475600603|gb|EMT24583.1| Putative serine/threonine-protein kinase [Aegilops tauschii]	0.999878	1	S	5.13446e-14	124.14	_APAAPVLHLATVAPS(ph)AHPK_	APAAPVLHLATVAPS(1)AHPK	APAAPVLHLAT(-39.14)VAPS(39.14)AHPK	15	4	482.759	0.067741	83922000	122660000	106850000	22305000	17706000	14773000	88524000	95923000	87991000	51463000	0	24082000
1726	gi|475600548	76	>gi|475600548|gb|EMT24565.1| hypothetical protein F775_43052 [Aegilops tauschii]	1	1	S	5.14649e-07	123.14	_PALPPAS(ph)PPPAHHHER_	PALPPAS(1)PPPAHHHER	PALPPAS(114.34)PPPAHHHER	7	4	448.468	0.015629	23268000	35913000	43962000	32892000	5012400	36926000	0	17872000	9185500	18877000	20624000	23207000
1724	gi|475600498	433	>gi|475600498|gb|EMT24550.1| Zinc finger protein MAGPIE [Aegilops tauschii]	0.998657	1	S	7.07943e-06	134.13	_GFVGSS(ph)PHAR_	GFVGS(0.001)S(0.999)PHAR	GFVGS(-28.71)S(28.71)PHAR	6	3	365.497	-0.63528	138320000	159240000	181250000	149490000	182470000	186150000	175580000	170100000	192640000	91837000	70235000	69499000
1725	gi|475600498	246	>gi|475600498|gb|EMT24550.1| Zinc finger protein MAGPIE [Aegilops tauschii]	0.730749	1	S	0.000840406	97.352	_LGGAAGGGSSS(ph)IAAR_	LGGAAGGGS(0.06)S(0.209)S(0.731)IAAR	LGGAAGGGS(-10.83)S(-5.44)S(5.44)IAAR	11	2	656.306	0.36564	0	19875000	19019000	0	0	0	0	0	0	22273000	11024000	0
1723	gi|475600498	432	>gi|475600498|gb|EMT24550.1| Zinc finger protein MAGPIE [Aegilops tauschii]	0.5	1	S	0.00447847	88.187	_GFVGS(ph)SPHAR_	GFVGS(0.5)S(0.5)PHAR	GFVGS(0)S(0)PHAR	5	2	547.743	-1.0738	138320000	0	0	0	0	0	0	0	0	0	65017000	0
1722	gi|475600190	281	>gi|475600190|gb|EMT24466.1| hypothetical protein F775_29115 [Aegilops tauschii]	0.99954	1	S	0.00690104	86.262	_HTES(ph)NVGQADR_	HTES(1)NVGQADR	HT(-33.37)ES(33.37)NVGQADR	4	2	647.265	-1.4518	14755000	14261000	16424000	7129900	0	3237300	0	0	0	1790100	0	0
1720	gi|475600164	764	>gi|475600164|gb|EMT24459.1| hypothetical protein F775_13189 [Aegilops tauschii]	0.999998	1	S	0.0103621	100.23	_ATPVRPKS(ph)PPAEK_	ATPVRPKS(1)PPAEK	AT(-57.41)PVRPKS(57.41)PPAEK	8	2	729.379	0.18816	12105000	18268000	13067000	17268000	15487000	19192000	13420000	12132000	9128400	15826000	6579000	9311100
1721	gi|475600164	982	>gi|475600164|gb|EMT24459.1| hypothetical protein F775_13189 [Aegilops tauschii]	0.537561	1	S	2.81446e-11	109.39	_VSEVAVTTSRPS(ph)SAPVFPTPR_	VSEVAVT(0.003)T(0.014)S(0.06)RPS(0.538)S(0.382)APVFPT(0.003)PR	VS(-52.7)EVAVT(-21.87)T(-15.75)S(-9.55)RPS(1.48)S(-1.48)APVFPT(-22.53)PR	12	3	755.714	0.086287	35598000	0	0	0	0	0	0	0	0	0	0	0
1719	gi|475600036	321	>gi|475600036|gb|EMT24410.1| hypothetical protein F775_19766 [Aegilops tauschii]	1	1	S	0.00040026	116.71	_RHS(ph)IGASSVR_	RHS(1)IGASSVR	RHS(71.65)IGAS(-71.65)S(-77.03)VR	3	3	383.856	0.00031498	89561000	161480000	166050000	62955000	30792000	51627000	97957000	104270000	80638000	103290000	69421000	61276000
1706	gi|475600033	795	>gi|475600033|gb|EMT24407.1| Putative LRR receptor-like serine/threonine-protein kinase [Aegilops tauschii]	1	1	S	0.00078722	114.21	_DGDGLRVS(ph)PLK_	DGDGLRVS(1)PLK	DGDGLRVS(55.82)PLK	8	2	618.803	0.14175	278930000	307250000	329970000	106260000	136980000	121770000	206800000	188370000	211250000	85654000	19335000	17879000
1712	gi|475600033	32	>gi|475600033|gb|EMT24407.1| Putative LRR receptor-like serine/threonine-protein kinase [Aegilops tauschii]	1	1	S	4.72448e-18	166.57	_VMRPEVEEVLKS(ph)PR_	VMRPEVEEVLKS(1)PR	VMRPEVEEVLKS(123.55)PR	12	3	583.63	0.29831	363650000	332390000	287860000	136230000	116680000	132610000	242590000	281700000	275860000	302690000	138490000	125410000
1707	gi|475600033	694	>gi|475600033|gb|EMT24407.1| Putative LRR receptor-like serine/threonine-protein kinase [Aegilops tauschii]	0.98906	1	S	4.16505e-13	150.69	_VAADDTPS(ph)KKR_	VAADDT(0.011)PS(0.989)KKR	VAADDT(-19.56)PS(19.56)KKR	8	2	634.306	2.2143	0	0	0	0	0	0	0	0	0	0	0	0
1704	gi|475600033	1478	>gi|475600033|gb|EMT24407.1| Putative LRR receptor-like serine/threonine-protein kinase [Aegilops tauschii]	0.976421	1	S	2.3254e-05	100.67	_AADEVSS(ph)PPADVETPEK_	AADEVS(0.024)S(0.976)PPADVETPEK	AADEVS(-16.17)S(16.17)PPADVET(-51.58)PEK	7	2	911.393	-0.34912	0	43494000	28365000	0	0	0	0	0	0	0	0	0
1711	gi|475600033	1373	>gi|475600033|gb|EMT24407.1| Putative LRR receptor-like serine/threonine-protein kinase [Aegilops tauschii]	0.967843	1	S	7.14011e-12	149.84	_VKEEVSS(ph)PLADEETLEK_	VKEEVS(0.032)S(0.968)PLADEETLEK	VKEEVS(-14.79)S(14.79)PLADEET(-56.57)LEK	7	2	991.964	0.09521	216980000	126040000	130980000	0	0	0	25812000	0	38162000	0	0	0
1714	gi|475600033	1461	>gi|475600033|gb|EMT24407.1| Putative LRR receptor-like serine/threonine-protein kinase [Aegilops tauschii]	0.958104	1	S	0.00542075	94.007	_VSS(ph)PHADEATPEK_	VS(0.042)S(0.958)PHADEATPEK	VS(-13.6)S(13.6)PHADEAT(-44.65)PEK	3	2	724.309	0.165	1678700000	1759300000	2034400000	311130000	226390000	199650000	986270000	710040000	880460000	0	236680000	297210000
1718	gi|475600033	1296	>gi|475600033|gb|EMT24407.1| Putative LRR receptor-like serine/threonine-protein kinase [Aegilops tauschii]	0.948672	1	S	0.0063896	87.148	_VSS(ph)PNADEVMPEK_	VS(0.051)S(0.949)PNADEVMPEK	VS(-12.67)S(12.67)PNADEVMPEK	3	2	741.813	-0.29898	0	0	0	11320000	0	12956000	0	30341000	44293000	0	0	0
1710	gi|475600033	1372	>gi|475600033|gb|EMT24407.1| Putative LRR receptor-like serine/threonine-protein kinase [Aegilops tauschii]	0.812245	1	S	8.24244e-05	92.098	_VKEEVS(ph)SPLADEETLEK_	VKEEVS(0.812)S(0.188)PLADEETLEK	VKEEVS(6.36)S(-6.36)PLADEET(-67.89)LEK	6	3	661.645	1.0675	118550000	146270000	120980000	0	8400900	0	22097000	51184000	26346000	0	0	0
1709	gi|475600033	1444	>gi|475600033|gb|EMT24407.1| Putative LRR receptor-like serine/threonine-protein kinase [Aegilops tauschii]	0.80074	1	S	9.07872e-08	126.9	_VKEEVSS(ph)PHADEAIPEK_	VKEEVS(0.199)S(0.801)PHADEAIPEK	VKEEVS(-6.04)S(6.04)PHADEAIPEK	7	3	648.97	0.14362	1175100000	957840000	263500000	144470000	152610000	139860000	443150000	478660000	96966000	175830000	80317000	75154000
1716	gi|475600033	1330	>gi|475600033|gb|EMT24407.1| Putative LRR receptor-like serine/threonine-protein kinase [Aegilops tauschii]	0.72864	1	S	1.23857e-06	116.21	_VSS(ph)PNADEVIPEEAAEK_	VS(0.271)S(0.729)PNADEVIPEEAAEK	VS(-4.29)S(4.29)PNADEVIPEEAAEK	3	2	932.914	-1.8747	0	0	57670000	0	18772000	0	0	17112000	0	0	0	0
1705	gi|475600033	1244	>gi|475600033|gb|EMT24407.1| Putative LRR receptor-like serine/threonine-protein kinase [Aegilops tauschii]	0.703568	1	S	0.00988276	54.855	_ATDNVSS(ph)PHADLEVPEEAADK_	AT(0.101)DNVS(0.195)S(0.704)PHADLEVPEEAADK	AT(-8.42)DNVS(-5.57)S(5.57)PHADLEVPEEAADK	7	3	758.997	0.94602	52457000	51644000	67034000	0	0	0	0	0	0	0	0	0
1713	gi|475600033	1460	>gi|475600033|gb|EMT24407.1| Putative LRR receptor-like serine/threonine-protein kinase [Aegilops tauschii]	0.573441	1	S	0.019198	73.219	_VS(ph)SPHADEATPEK_	VS(0.573)S(0.427)PHADEATPEK	VS(1.29)S(-1.29)PHADEAT(-42.11)PEK	2	2	724.309	0.42984	356400000	410470000	0	62372000	52587000	38668000	0	145380000	155060000	421930000	49099000	43999000
1717	gi|475600033	1295	>gi|475600033|gb|EMT24407.1| Putative LRR receptor-like serine/threonine-protein kinase [Aegilops tauschii]	0.563288	1	S	0.0104826	77.912	_VS(ph)SPNADEVMPEK_	VS(0.563)S(0.437)PNADEVMPEK	VS(1.11)S(-1.11)PNADEVMPEK	2	2	741.813	-0.44978	90414000	57350000	0	40157000	0	41554000	40975000	0	42729000	12857000	0	23266000
1708	gi|475600033	1443	>gi|475600033|gb|EMT24407.1| Putative LRR receptor-like serine/threonine-protein kinase [Aegilops tauschii]	0.546063	1	S	4.30211e-05	97.49	_VKEEVS(ph)SPHADEAIPEK_	VKEEVS(0.546)S(0.454)PHADEAIPEK	VKEEVS(0.8)S(-0.8)PHADEAIPEK	6	3	648.97	0.18822	1175100000	0	863520000	0	152610000	139860000	0	0	96966000	0	0	0
1715	gi|475600033	1329	>gi|475600033|gb|EMT24407.1| Putative LRR receptor-like serine/threonine-protein kinase [Aegilops tauschii]	0.544652	1	S	0.00273272	73.464	_VS(ph)SPNADEVIPEEAAEK_	VS(0.545)S(0.455)PNADEVIPEEAAEK	VS(0.78)S(-0.78)PNADEVIPEEAAEK	2	2	932.914	-1.1553	0	75185000	0	0	0	0	20296000	0	0	0	0	0
2387	gi|475599964	401	>gi|475599964|gb|EMT24382.1| hypothetical protein F775_02398 [Aegilops tauschii]	1	1	T	0.0189896	111.61	_VKT(ph)EGIK_	VKT(1)EGIK	VKT(78.1)EGIK	3	2	427.723	0.64031	16879000	20265000	10691000	0	0	2959500	10651000	10239000	5673500	13944000	0	29085000
1703	gi|475599964	465	>gi|475599964|gb|EMT24382.1| hypothetical protein F775_02398 [Aegilops tauschii]	0.981418	1	S	0.00285854	93.237	_GGFIDLQTHS(ph)IK_	GGFIDLQT(0.019)HS(0.981)IK	GGFIDLQT(-17.23)HS(17.23)IK	10	2	698.337	-0.14191	40596000	0	0	0	0	0	0	0	0	0	0	0
1701	gi|475599884	7	>gi|475599884|gb|EMT24354.1| Sphingoid long-chain bases kinase 1 [Aegilops tauschii]	0.905364	2	S	0.0117631	55.724	_(ac)MEVTASS(ph)GVAVVS(ph)AGR_	MEVT(0.002)AS(0.187)S(0.905)GVAVVS(0.905)AGR	MEVT(-29.54)AS(-9.39)S(9.39)GVAVVS(9.39)AGR	7	3	574.91	0.14673	138790000	0	0	3173100000	180610000	2089000000	430530000	127520000	141710000	1904000000	2805000000	762050000
1702	gi|475599884	13	>gi|475599884|gb|EMT24354.1| Sphingoid long-chain bases kinase 1 [Aegilops tauschii]	0.905118	2	S	0.0117631	55.724	_(ac)MEVTASS(ph)GVAVVS(ph)AGR_	MEVT(0.002)AS(0.187)S(0.905)GVAVVS(0.905)AGR	MEVT(-29.54)AS(-9.39)S(9.39)GVAVVS(9.39)AGR	13	3	574.91	0.14673	138790000	0	0	3173100000	180610000	2089000000	430530000	127520000	141710000	1904000000	2805000000	762050000
1700	gi|475599884	6	>gi|475599884|gb|EMT24354.1| Sphingoid long-chain bases kinase 1 [Aegilops tauschii]	0.731925	2	S	0.0117631	55.724	_(ac)MEVTAS(ph)S(ph)GVAVVSAGR_	MEVT(0.028)AS(0.732)S(0.62)GVAVVS(0.62)AGR	MEVT(-15.82)AS(1.61)S(0)GVAVVS(0)AGR	6	2	861.862	-0.4073	0	0	0	3173100000	115640000	2029600000	240320000	127520000	78091000	1842000000	1248800000	762050000
1699	gi|475599720	893	>gi|475599720|gb|EMT24310.1| hypothetical protein F775_17139 [Aegilops tauschii]	1	1	S	0.0185169	89.9	_LPVEKS(ph)PK_	LPVEKS(1)PK	LPVEKS(43.9)PK	6	2	489.257	1.6841	152150000	172670000	141540000	60742000	70554000	56339000	0	58258000	55240000	54331000	20532000	24850000
1698	gi|475599483	39	>gi|475599483|gb|EMT24247.1| Putative serine/threonine-protein kinase Cx32, chloroplastic [Aegilops tauschii]	0.992982	1	S	0.021035	103.56	_LISSS(ph)LR_	LIS(0.001)S(0.006)S(0.993)LR	LIS(-31.08)S(-22.02)S(22.02)LR	5	2	428.22	0.23938	0	0	0	0	0	45946000	40926000	17557000	0	0	0	0
1697	gi|475599483	235	>gi|475599483|gb|EMT24247.1| Putative serine/threonine-protein kinase Cx32, chloroplastic [Aegilops tauschii]	0.961386	1	S	0.00625129	91.457	_LGPTGS(ph)NSHITTR_	LGPT(0.018)GS(0.961)NS(0.021)HITTR	LGPT(-17.34)GS(16.67)NS(-16.67)HIT(-38.29)T(-45.14)R	6	2	710.833	2.0089	33741000	32046000	0	0	0	0	44184000	0	0	59775000	0	0
1693	gi|475599427;gi|474259225	192;166	>gi|475599427|gb|EMT24234.1| Ran-binding 1-c-like protein [Aegilops tauschii];>gi|474259225|gb|EMS60470.1| Ran-binding protein 1-like protein c [Triticum urartu]	0.997016	1	S	1.56757e-26	188.27	_LSVS(ph)ESKPEESAAK_	LS(0.002)VS(0.997)ES(0.001)KPEESAAK	LS(-27.07)VS(27.07)ES(-29.87)KPEES(-67.2)AAK	4	2	771.358	-0.21675	1130800000	1279600000	1011400000	34602000	67993000	34508000	126750000	128320000	142010000	308840000	24190000	0
1694	gi|475599427;gi|474259225	194;168	>gi|475599427|gb|EMT24234.1| Ran-binding 1-c-like protein [Aegilops tauschii];>gi|474259225|gb|EMS60470.1| Ran-binding protein 1-like protein c [Triticum urartu]	0.992815	1	S	0.000257593	75.695	_LSVSES(ph)KPEESAAKEESTDASK_	LS(0.001)VS(0.004)ES(0.993)KPEES(0.002)AAKEESTDASK	LS(-32.35)VS(-23.45)ES(23.45)KPEES(-26.94)AAKEES(-43.26)T(-43.26)DAS(-49.04)K	6	3	797.027	0.43489	70098000	55446000	64227000	0	0	0	0	0	0	0	0	0
1695	gi|475599427;gi|474259225	176;150	>gi|475599427|gb|EMT24234.1| Ran-binding 1-c-like protein [Aegilops tauschii];>gi|474259225|gb|EMS60470.1| Ran-binding protein 1-like protein c [Triticum urartu]	0.972101	1	S	0.0218063	56.424	_NEGGES(ph)EEGSSAAGLLEK_	NEGGES(0.972)EEGS(0.021)S(0.007)AAGLLEK	NEGGES(16.74)EEGS(-16.74)S(-21.23)AAGLLEK	6	2	922.383	0.84637	0	0	0	0	0	0	0	0	0	0	0	0
1692	gi|475599427;gi|474259225	190;164	>gi|475599427|gb|EMT24234.1| Ran-binding 1-c-like protein [Aegilops tauschii];>gi|474259225|gb|EMS60470.1| Ran-binding protein 1-like protein c [Triticum urartu]	0.885548	1	S	7.46197e-17	122.01	_LS(ph)VSESKPEESAAKEESTDASK_	LS(0.886)VS(0.112)ES(0.003)KPEESAAKEESTDASK	LS(8.99)VS(-8.99)ES(-25.21)KPEES(-49.61)AAKEES(-90.42)T(-90.15)DAS(-97.32)K	2	3	797.027	-0.59595	36874000	93112000	56924000	0	0	0	38478000	38092000	32757000	0	125550000	134610000
1696	gi|475599427;gi|474259225	180;154	>gi|475599427|gb|EMT24234.1| Ran-binding 1-c-like protein [Aegilops tauschii];>gi|474259225|gb|EMS60470.1| Ran-binding protein 1-like protein c [Triticum urartu]	0.846932	1	S	4.63046e-18	154.84	_NEGGESEEGS(ph)SAAGLLEK_	NEGGESEEGS(0.847)S(0.153)AAGLLEK	NEGGES(-45.67)EEGS(7.43)S(-7.43)AAGLLEK	10	2	922.383	0.57437	28593000	37372000	25701000	0	11863000	0	0	15614000	28592000	0	0	15769000
2488	gi|475598978	794	>gi|475598978|gb|EMT24103.1| Disease resistance protein RPM1 [Aegilops tauschii]	0.979671	3	Y	0.0750208	38.017	_DIFST(ph)M(ox)LLLKY(ph)LS(ph)LR_	DIFS(0.489)T(0.533)MLLLKY(0.98)LS(0.999)LR	DIFS(-0.39)T(0.39)MLLLKY(14.01)LS(26.76)LR	11	2	1034.97	-2.0063	65194000	48009000	0	0	0	0	0	0	0	0	0	0
1690	gi|475598294	106	>gi|475598294|gb|EMT23898.1| hypothetical protein F775_02538 [Aegilops tauschii]	1	1	S	0.000472067	109.79	_HAIS(ph)GENVNAER_	HAIS(1)GENVNAER	HAIS(88.56)GENVNAER	4	2	688.801	-0.15823	25856000	27394000	23047000	41988000	50532000	0	8735300	10121000	0	0	0	0
1691	gi|475598294	253	>gi|475598294|gb|EMT23898.1| hypothetical protein F775_02538 [Aegilops tauschii]	0.999957	1	S	0.000163323	115.34	_LYEDDGAKS(ph)INMVAR_	LYEDDGAKS(1)INMVAR	LY(-43.65)EDDGAKS(43.65)INMVAR	9	2	881.398	2.6546	0	0	36073000	0	0	0	0	0	0	0	16108000	0
1688	gi|475598188	147	>gi|475598188|gb|EMT23868.1| hypothetical protein F775_26642 [Aegilops tauschii]	1	1	S	1.93649e-18	172.91	_HHS(ph)AADQPDAFSK_	HHS(1)AADQPDAFSK	HHS(82.63)AADQPDAFS(-82.63)K	3	2	745.807	2.0024	89689000	90362000	84314000	0	6134800	0	22927000	34715000	26264000	0	0	0
1689	gi|475598188	140	>gi|475598188|gb|EMT23868.1| hypothetical protein F775_26642 [Aegilops tauschii]	0.991143	1	S	4.61818e-06	132.99	_LLSEETS(ph)FQKK_	LLSEET(0.009)S(0.991)FQKK	LLS(-60.37)EET(-20.49)S(20.49)FQKK	7	2	695.337	-1.9787	0	234950000	281710000	46239000	51646000	40539000	79728000	91915000	74697000	37209000	7803900	0
2386	gi|475598171	182	>gi|475598171|gb|EMT23858.1| hypothetical protein F775_11991 [Aegilops tauschii]	1	1	T	0.00281835	99.481	_FADMNAIVT(ph)PR_	FADMNAIVT(1)PR	FADMNAIVT(98.69)PR	9	2	657.799	0.035753	0	0	0	28934000	19912000	29817000	0	0	0	0	0	0
1687	gi|475598171	163	>gi|475598171|gb|EMT23858.1| hypothetical protein F775_11991 [Aegilops tauschii]	0.954974	1	S	0.00014492	70.704	_AIGTPVLASAAS(ph)PPPQTPTTPR_	AIGTPVLAS(0.042)AAS(0.955)PPPQT(0.001)PTTPR	AIGT(-33.09)PVLAS(-13.52)AAS(13.52)PPPQT(-28.31)PT(-34.51)T(-34.51)PR	12	2	1105.56	5.0015	74617000	46347000	45750000	101670000	0	90279000	49749000	51426000	0	71456000	54172000	53959000
1686	gi|475598171	160	>gi|475598171|gb|EMT23858.1| hypothetical protein F775_11991 [Aegilops tauschii]	0.668932	1	S	1.01519e-05	86.18	_AIGTPVLAS(ph)AASPPPQTPTTPR_	AIGT(0.017)PVLAS(0.669)AAS(0.311)PPPQT(0.002)PT(0.001)T(0.001)PR	AIGT(-15.86)PVLAS(3.33)AAS(-3.33)PPPQT(-25.32)PT(-31.01)T(-31.01)PR	9	2	1105.56	-0.14436	0	0	0	15170000	26444000	0	0	0	0	0	0	0
1685	gi|475598151	13	>gi|475598151|gb|EMT23848.1| Putative protein phosphatase 2C BIPP2C1 [Aegilops tauschii]	1	1	S	1.16534e-05	66.012	_(ac)AEVPGAAGAVGS(ph)PPREVVDAPER_	AEVPGAAGAVGS(1)PPREVVDAPER	AEVPGAAGAVGS(66.01)PPREVVDAPER	12	3	785.044	0.14035	0	0	0	0	0	0	0	0	0	0	0	0
2385	gi|475598111	8	>gi|475598111|gb|EMT23833.1| hypothetical protein F775_01275 [Aegilops tauschii]	1	1	T	0.017077	65.173	_(ac)MDAPAMLT(ph)RK_	MDAPAMLT(1)RK	MDAPAMLT(65.17)RK	8	2	628.282	-0.25969	0	0	0	74995000	0	0	0	0	5545100	146790000	63421000	0
2384	gi|475598111	171	>gi|475598111|gb|EMT23833.1| hypothetical protein F775_01275 [Aegilops tauschii]	0.968664	1	T	0.00038796	99.844	_GAVTSLT(ph)GGNR_	GAVT(0.004)S(0.027)LT(0.969)GGNR	GAVT(-23.52)S(-15.54)LT(15.54)GGNR	7	2	556.758	0.4961	0	0	0	0	2922000	0	0	0	0	21103000	10227000	0
1684	gi|475598111	147	>gi|475598111|gb|EMT23833.1| hypothetical protein F775_01275 [Aegilops tauschii]	0.783548	1	S	0.0019529	98.368	_KEGVGS(ph)TVAK_	KEGVGS(0.784)T(0.216)VAK	KEGVGS(5.59)T(-5.59)VAK	6	2	528.26	-0.62997	0	0	0	7592400	4374500	5531100	0	0	0	74144000	46504000	48355000
1683	gi|475598015	235	>gi|475598015|gb|EMT23799.1| hypothetical protein F775_30032 [Aegilops tauschii]	1	1	S	2.78378e-18	159.04	_LYVLPNHPS(ph)QQHLEPPER_	LYVLPNHPS(1)QQHLEPPER	LY(-91.42)VLPNHPS(91.42)QQHLEPPER	9	3	745.363	0.40901	104140000	796920000	717000000	0	34847000	0	150170000	172380000	125160000	725440000	464650000	510690000
1682	gi|475597987	13	>gi|475597987|gb|EMT23788.1| Chromodomain-helicase-DNA-binding 3-like protein [Aegilops tauschii]	1	1	S	1.11919e-05	125.61	_REPS(ph)PVAAAGER_	REPS(1)PVAAAGER	REPS(81.66)PVAAAGER	4	2	660.309	2.6233	123280000	125960000	137280000	51621000	52776000	53371000	53822000	66033000	46876000	27864000	32253000	32223000
1681	gi|475597760	190	>gi|475597760|gb|EMT23706.1| PHD finger protein [Aegilops tauschii]	0.999989	1	S	0.000454394	114.59	_LPS(ph)KHTVEAPPPPR_	LPS(1)KHTVEAPPPPR	LPS(49.48)KHT(-49.48)VEAPPPPR	3	2	803.411	0.68329	115060000	84047000	115990000	0	14335000	11780000	37252000	57657000	37805000	149510000	92750000	143510000
2383	gi|475597651	253	>gi|475597651|gb|EMT23678.1| hypothetical protein F775_31621 [Aegilops tauschii]	0.995882	1;2	T	6.99628e-18	163.96	_AFDLASKPEGEGT(ph)PTK_	AFDLASKPEGEGT(0.996)PT(0.004)K	AFDLAS(-46.07)KPEGEGT(23.86)PT(-23.86)K	13	2	864.398	-3.3385	452800000	230930000	288600000	176060000	181110000	135250000	176470000	191770000	137770000	126320000	50140000	68228000
1680	gi|475597163	322	>gi|475597163|gb|EMT23562.1| hypothetical protein F775_26083 [Aegilops tauschii]	0.802645	1	S	0.0202071	73.296	_GTPTVHQSS(ph)FGVK_	GTPT(0.001)VHQS(0.196)S(0.803)FGVK	GT(-39.23)PT(-30.13)VHQS(-6.11)S(6.11)FGVK	9	2	712.832	1.226	0	0	0	0	0	0	0	0	0	0	0	0
1679	gi|475596667	88	>gi|475596667|gb|EMT23424.1| hypothetical protein F775_29818 [Aegilops tauschii]	1	1	S	0.0060421	87.719	_GFDS(ph)AIERPR_	GFDS(1)AIERPR	GFDS(87.72)AIERPR	4	2	614.28	-0.31104	25072000	0	24993000	0	0	0	0	0	0	0	0	0
2382	gi|475596210	69	>gi|475596210|gb|EMT23301.1| hypothetical protein F775_33163 [Aegilops tauschii]	0.999998	1	T	0.00514426	112.94	_RDT(ph)PVPSR_	RDT(1)PVPSR	RDT(56.58)PVPS(-56.58)R	3	2	504.237	-1.0811	50461000	39061000	39703000	50776000	77843000	44747000	0	0	26864000	55049000	0	12269000
2381	gi|475596183	73	>gi|475596183|gb|EMT23291.1| hypothetical protein F775_14150 [Aegilops tauschii]	0.998107	1	T	3.83517e-10	139.11	_GGPAAVMQSAAT(ph)LNAR_	GGPAAVMQS(0.002)AAT(0.998)LNAR	GGPAAVMQS(-27.22)AAT(27.22)LNAR	12	2	797.874	0.46368	0	0	0	64346000	50194000	63754000	0	0	0	107970000	53097000	63742000
2380	gi|475596170	67	>gi|475596170|gb|EMT23287.1| hypothetical protein F775_06488 [Aegilops tauschii]	0.999604	1	T	0.00335696	96.666	_LTTGDAGNRT(ph)AAQK_	LTTGDAGNRT(1)AAQK	LT(-51.12)T(-34.11)GDAGNRT(34.11)AAQK	10	2	742.349	0.58085	11767000	18944000	15524000	0	0	0	0	0	0	8104600	0	0
1678	gi|475595849	324	>gi|475595849|gb|EMT23180.1| Putative membrane protein [Aegilops tauschii]	0.68395	2	S	0.0223906	63.337	_AAATPVVS(ph)AVSRFS(ph)RDQHMR_	AAAT(0.117)PVVS(0.6)AVS(0.6)RFS(0.684)RDQHMR	AAAT(-8.36)PVVS(0)AVS(0)RFS(1.13)RDQHMR	14	2	1173.53	1.9475	0	0	0	18818000	15993000	12696000	0	0	0	17346000	18298000	30766000
1676	gi|475595849	318	>gi|475595849|gb|EMT23180.1| Putative membrane protein [Aegilops tauschii]	0.651253	2	S	0.0223906	63.337	_AAATPVVS(ph)AVS(ph)RFSRDQHMR_	AAAT(0.046)PVVS(0.651)AVS(0.651)RFS(0.651)RDQHMR	AAAT(-13.14)PVVS(0)AVS(0)RFS(0)RDQHMR	8	2	1173.53	1.1301	0	0	0	18818000	15993000	12696000	0	0	0	17346000	18298000	30766000
1677	gi|475595849	321	>gi|475595849|gb|EMT23180.1| Putative membrane protein [Aegilops tauschii]	0.651253	2	S	0.0223906	63.337	_AAATPVVS(ph)AVS(ph)RFSRDQHMR_	AAAT(0.046)PVVS(0.651)AVS(0.651)RFS(0.651)RDQHMR	AAAT(-13.14)PVVS(0)AVS(0)RFS(0)RDQHMR	11	2	1173.53	1.1301	0	0	0	18818000	15993000	12696000	0	0	0	17346000	18298000	30766000
1675	gi|475595539	183	>gi|475595539|gb|EMT23068.1| Coatomer subunit delta-1 [Aegilops tauschii]	1	1	S	0.00220501	115.91	_RAS(ph)ELDKIR_	RAS(1)ELDKIR	RAS(115.91)ELDKIR	3	3	389.868	-0.13226	143130000	196120000	138360000	0	0	0	32240000	21606000	32462000	154080000	35511000	47211000
1673	gi|475595539	201	>gi|475595539|gb|EMT23068.1| Coatomer subunit delta-1 [Aegilops tauschii]	0.974634	1;4	S	5.83351e-06	134.49	_GGYS(ph)SISGPR_	GGYS(0.975)S(0.025)ISGPR	GGY(-35.62)S(15.89)S(-15.89)IS(-52.56)GPR	4	2	530.727	-0.083834	206570000	186430000	190760000	14929000	13847000	0	60361000	67650000	63084000	75765000	57457000	65998000
1674	gi|475595539	202	>gi|475595539|gb|EMT23068.1| Coatomer subunit delta-1 [Aegilops tauschii]	0.492809	4	S	0.00893742	78.692	_GGYS(ph)SISGPR_	GGY(0.003)S(0.493)S(0.493)IS(0.011)GPR	GGY(-21.89)S(0)S(0)IS(-16.44)GPR	5	2	530.727	-1.1557	0	0	0	0	0	0	0	0	0	0	0	0
1671	gi|475595461;gi|474004548	418;515	>gi|475595461|gb|EMT23044.1| hypothetical protein F775_09884 [Aegilops tauschii];>gi|474004548|gb|EMS52346.1| hypothetical protein TRIUR3_14988 [Triticum urartu]	1	1	S	6.65044e-13	154.46	_AAS(ph)GLEADSSR_	AAS(1)GLEADSSR	AAS(80.49)GLEADS(-80.49)S(-80.49)R	3	2	572.238	1.9512	69017000	65865000	62166000	0	4097000	0	5805400	0	0	72174000	20728000	9384400
1672	gi|475595461;gi|474004548	265;359	>gi|475595461|gb|EMT23044.1| hypothetical protein F775_09884 [Aegilops tauschii];>gi|474004548|gb|EMS52346.1| hypothetical protein TRIUR3_14988 [Triticum urartu]	1	1	S	1.83648e-39	188.59	_ALS(ph)IDSAEGLRDK_	ALS(1)IDSAEGLRDK	ALS(82.49)IDS(-82.49)AEGLRDK	3	2	727.848	0.8048	352980000	286340000	399900000	53419000	54870000	34163000	97558000	134510000	145050000	21215000	0	0
1670	gi|475595461	412	>gi|475595461|gb|EMT23044.1| hypothetical protein F775_09884 [Aegilops tauschii]	0.879973	1	S	4.22284e-37	205.31	_AAATTETEGGLS(ph)TKR_	AAATTETEGGLS(0.88)T(0.12)KR	AAAT(-113.65)T(-95.96)ET(-70.45)EGGLS(8.65)T(-8.65)KR	12	2	786.867	0.089372	42845000	48596000	59520000	0	0	0	9329900	0	0	44589000	0	26723000
2379	gi|475595461	413	>gi|475595461|gb|EMT23044.1| hypothetical protein F775_09884 [Aegilops tauschii]	0.608899	1	T	3.83584e-09	146.58	_AAATTETEGGLST(ph)KR_	AAATTETEGGLS(0.391)T(0.609)KR	AAAT(-62.44)T(-38.24)ET(-41.19)EGGLS(-1.92)T(1.92)KR	13	2	786.867	0.8706	0	0	0	0	0	0	0	0	0	0	27158000	0
1669	gi|475595299;gi|474213587	1481;1215	>gi|475595299|gb|EMT22991.1| hypothetical protein F775_01292 [Aegilops tauschii];>gi|474213587|gb|EMS58960.1| hypothetical protein TRIUR3_19133 [Triticum urartu]	1	1	S	1.41719e-05	125.73	_MGEES(ph)ADEAKDK_	MGEES(1)ADEAKDK	MGEES(125.73)ADEAKDK	5	2	695.266	0.23258	20751000	0	0	0	0	0	0	0	0	0	0	0
1667	gi|475595158;gi|474244680	318;273	>gi|475595158|gb|EMT22941.1| Pumilio-like protein [Aegilops tauschii];>gi|474244680|gb|EMS59941.1| Pumilio-like protein 5 [Triticum urartu]	1	1	S	0.0054728	105.98	_GPIGS(ph)PVR_	GPIGS(1)PVR	GPIGS(70.1)PVR	5	2	431.713	0.0015895	0	128620000	121910000	52213000	53519000	34385000	48295000	45164000	50348000	20777000	10939000	10085000
1668	gi|475595158;gi|474244680	127;82	>gi|475595158|gb|EMT22941.1| Pumilio-like protein [Aegilops tauschii];>gi|474244680|gb|EMS59941.1| Pumilio-like protein 5 [Triticum urartu]	1	1	S	4.23437e-05	123.95	_HS(ph)GNLEATLR_	HS(1)GNLEATLR	HS(71.16)GNLEAT(-71.16)LR	2	2	589.272	0.40093	121470000	130540000	134350000	0	0	0	0	0	5512800	0	0	0
1666	gi|475594888	342	>gi|475594888|gb|EMT22847.1| Cysteine-rich receptor-like protein kinase 10 [Aegilops tauschii]	0.693999	1	S	3.88266e-10	138.28	_ANEMANEVPHASS(ph)VSK_	ANEMANEVPHAS(0.201)S(0.694)VS(0.105)K	ANEMANEVPHAS(-5.39)S(5.39)VS(-8.19)K	13	2	875.877	-1.013	59065000	0	57272000	0	0	0	13582000	13224000	0	15503000	0	0
1665	gi|475594726	343	>gi|475594726|gb|EMT22790.1| Regulator of nonsense transcripts 3A [Aegilops tauschii]	1	1	S	9.48106e-08	138.91	_HNHLHGS(ph)GPIGEK_	HNHLHGS(1)GPIGEK	HNHLHGS(70.41)GPIGEK	7	2	731.833	0.37081	97319000	103340000	49767000	0	0	0	7504500	7748700	1919700	18254000	0	0
1654	gi|475594692	187	>gi|475594692|gb|EMT22775.1| Serine/threonine-protein kinase CTR1 [Aegilops tauschii]	1	1	S	1.22746e-17	141.69	_ALPHAHS(ph)DPVMNDYSSDVR_	ALPHAHS(1)DPVMNDYSSDVR	ALPHAHS(79.16)DPVMNDY(-79.16)S(-80.45)S(-82.17)DVR	7	3	730.981	-0.29141	905680000	728140000	706100000	485080000	460250000	514090000	150610000	184350000	159610000	350420000	0	54022000
1656	gi|475594692	737	>gi|475594692|gb|EMT22775.1| Serine/threonine-protein kinase CTR1 [Aegilops tauschii]	1	1	S	0.011125	82.515	_CFAGKPS(ph)EQEK_	CFAGKPS(1)EQEK	CFAGKPS(39.01)EQEK	7	3	454.192	-0.65003	36601000	206750000	188570000	63812000	39638000	5147900	0	0	0	85663000	27473000	0
1660	gi|475594692	212	>gi|475594692|gb|EMT22775.1| Serine/threonine-protein kinase CTR1 [Aegilops tauschii]	1	1	S	1.03147e-51	187.95	_GGAPVEPIPVFMS(ph)LRPEDVAR_	GGAPVEPIPVFMS(1)LRPEDVAR	GGAPVEPIPVFMS(141.37)LRPEDVAR	13	2	1159.07	5.0488	5769000000	7435300000	6768300000	0	522590000	413740000	855490000	689320000	1426000000	2941400000	1334100000	1336700000
1661	gi|475594692	679	>gi|475594692|gb|EMT22775.1| Serine/threonine-protein kinase CTR1 [Aegilops tauschii]	1	1	S	1.2417e-42	201.96	_GKPLDWVS(ph)GQPVTDEHGR_	GKPLDWVS(1)GQPVTDEHGR	GKPLDWVS(81.51)GQPVT(-81.51)DEHGR	8	2	1029.48	0.021034	1146400000	1150600000	1002000000	0	0	0	296080000	283310000	27042000	509520000	273830000	332110000
1662	gi|475594692	392	>gi|475594692|gb|EMT22775.1| Serine/threonine-protein kinase CTR1 [Aegilops tauschii]	1	1	S	5.74788e-12	151.73	_MMDS(ph)LRVNPNEPR_	MMDS(1)LRVNPNEPR	MMDS(97.29)LRVNPNEPR	4	2	819.86	-0.15094	803110000	832420000	842480000	29617000	36311000	21343000	548540000	499570000	436110000	694490000	93362000	159010000
1663	gi|475594692	578	>gi|475594692|gb|EMT22775.1| Serine/threonine-protein kinase CTR1 [Aegilops tauschii]	1	1	S	1.7534e-08	145.49	_RVAS(ph)RENISSK_	RVAS(1)RENISSK	RVAS(63.72)RENIS(-63.72)S(-71.08)K	4	2	663.83	-0.68715	0	0	355190000	820360000	694940000	744940000	124630000	94803000	114330000	351200000	175640000	221860000
2376	gi|475594692	504	>gi|475594692|gb|EMT22775.1| Serine/threonine-protein kinase CTR1 [Aegilops tauschii]	1	1	T	0.00477882	88.101	_AT(ph)INPMGEQK_	AT(1)INPMGEQK	AT(54.01)INPMGEQK	2	2	584.757	0.33933	226520000	339660000	297760000	40400000	38296000	50853000	197070000	162350000	195720000	254570000	117830000	111740000
2378	gi|475594692	666	>gi|475594692|gb|EMT22775.1| Serine/threonine-protein kinase CTR1 [Aegilops tauschii]	1	1	T	9.15277e-13	151.11	_VDGQAHT(ph)NEVSK_	VDGQAHT(1)NEVSK	VDGQAHT(64.6)NEVS(-64.6)K	7	2	682.796	-0.143	1163000000	1312600000	2142400000	68701000	138320000	28909000	566120000	480910000	459780000	694270000	304440000	241320000
1658	gi|475594692	373	>gi|475594692|gb|EMT22775.1| Serine/threonine-protein kinase CTR1 [Aegilops tauschii]	0.999971	1	S	0.0196653	52.97	_DNVPS(ph)VAPAAVPTYMANVDR_	DNVPS(1)VAPAAVPTYMANVDR	DNVPS(48.07)VAPAAVPT(-48.07)Y(-48.77)MANVDR	5	2	1084	-1.191	0	17266000	0	0	0	0	0	0	0	0	0	0
1659	gi|475594692	592	>gi|475594692|gb|EMT22775.1| Serine/threonine-protein kinase CTR1 [Aegilops tauschii]	0.987538	1	S	0.00594723	84.946	_DPHSQNS(ph)LLNCK_	DPHS(0.012)QNS(0.988)LLNCK	DPHS(-18.99)QNS(18.99)LLNCK	7	2	746.816	-3.2057	27126000	24906000	19937000	0	337140000	285570000	180150000	134100000	172820000	35873000	99762000	0
1655	gi|475594692	196	>gi|475594692|gb|EMT22775.1| Serine/threonine-protein kinase CTR1 [Aegilops tauschii]	0.85232	1	S	1.43897e-06	95.703	_ALPHAHSDPVMNDYSS(ph)DVR_	ALPHAHSDPVMNDYS(0.148)S(0.852)DVR	ALPHAHS(-78.62)DPVMNDY(-60.49)S(-7.61)S(7.61)DVR	16	3	730.981	0.029676	38086000	46663000	0	0	0	0	0	0	0	0	0	0
1664	gi|475594692	670	>gi|475594692|gb|EMT22775.1| Serine/threonine-protein kinase CTR1 [Aegilops tauschii]	0.790672	1	S	0.000800519	51.544	_VDGQAHTNEVS(ph)KGKPLDWVSGQPVTDEHGR_	VDGQAHT(0.204)NEVS(0.791)KGKPLDWVS(0.005)GQPVTDEHGR	VDGQAHT(-5.89)NEVS(5.89)KGKPLDWVS(-21.63)GQPVT(-38.13)DEHGR	11	5	665.515	-0.49866	61504000	54068000	0	0	0	0	0	0	0	0	0	0
1653	gi|475594054	395	>gi|475594054|gb|EMT22588.1| DnaJ homolog subfamily B member 12 [Aegilops tauschii]	0.959155	1	S	4.3514e-11	143.52	_VVDTPAEPGATGSPS(ph)PR_	VVDTPAEPGAT(0.002)GS(0.039)PS(0.959)PR	VVDT(-68.79)PAEPGAT(-27.82)GS(-13.88)PS(13.88)PR	15	2	859.393	-0.20345	0	0	0	17285000	0	18491000	31122000	26345000	29418000	0	25191000	11798000
1652	gi|475593489	651	>gi|475593489|gb|EMT22401.1| hypothetical protein F775_02993 [Aegilops tauschii]	0.99786	1	S	0.000211754	129.74	_KTS(ph)PGLVIK_	KT(0.002)S(0.998)PGLVIK	KT(-26.69)S(26.69)PGLVIK	3	2	511.786	0.083047	0	130730000	127480000	70124000	69931000	74982000	89148000	80126000	91474000	0	65761000	60185000
2375	gi|475593489	650	>gi|475593489|gb|EMT22401.1| hypothetical protein F775_02993 [Aegilops tauschii]	0.771526	1	T	0.00888247	84.169	_KT(ph)SPGLVIK_	KT(0.772)S(0.228)PGLVIK	KT(5.29)S(-5.29)PGLVIK	2	2	511.786	-0.027817	140750000	0	0	0	0	0	0	0	0	85696000	0	0
1651	gi|475593133;gi|475597086	5;5	>gi|475593133|gb|EMT22283.1| hypothetical protein F775_30592 [Aegilops tauschii];>gi|475597086|gb|EMT23532.1| hypothetical protein F775_43813 [Aegilops tauschii]	1	1	S	1.34159e-26	186.51	_AGGS(ph)PAKEEVR_	AGGS(1)PAKEEVR	AGGS(140.31)PAKEEVR	4	2	590.772	-0.20124	833620000	676170000	596560000	245330000	302670000	329680000	265980000	295890000	245760000	380280000	290340000	316440000
2374	gi|475593133	109	>gi|475593133|gb|EMT22283.1| hypothetical protein F775_30592 [Aegilops tauschii]	0.999383	1	T	0.0115602	80.014	_MGITAGT(ph)AR_	MGIT(0.001)AGT(0.999)AR	MGIT(-32.09)AGT(32.09)AR	7	2	479.215	-0.51398	0	37768000	22829000	20231000	21057000	19857000	20169000	16031000	18200000	0	0	0
1650	gi|475592969	99	>gi|475592969|gb|EMT22245.1| hypothetical protein F775_30060 [Aegilops tauschii]	1	1	S	0.00298255	72.883	_HAPPADEGAAAEES(ph)ARK_	HAPPADEGAAAEES(1)ARK	HAPPADEGAAAEES(72.88)ARK	14	3	596.263	-1.035	0	23927000	18707000	0	0	0	0	0	0	0	0	0
2373	gi|475592527;gi|473939847	160;116	>gi|475592527|gb|EMT22106.1| Valyl-tRNA synthetase [Aegilops tauschii];>gi|473939847|gb|EMS50285.1| Valyl-tRNA synthetase [Triticum urartu]	0.894164	1	T	0.00301609	98.531	_LQAQAT(ph)SDGPK_	LQAQAT(0.894)S(0.106)DGPK	LQAQAT(9.27)S(-9.27)DGPK	6	2	598.271	-0.44778	103180000	79458000	83655000	0	0	0	11929000	14442000	12977000	11826000	0	0
1649	gi|475592331	450	>gi|475592331|gb|EMT22037.1| hypothetical protein F775_26684 [Aegilops tauschii]	0.912556	1	S	4.32006e-07	125.23	_AVSSS(ph)PGHVVISDTDK_	AVS(0.016)S(0.071)S(0.913)PGHVVISDTDK	AVS(-17.58)S(-11.06)S(11.06)PGHVVIS(-45.13)DT(-58.76)DK	5	2	839.888	-0.88142	69825000	63341000	75615000	16486000	0	0	32491000	26971000	0	0	0	0
1648	gi|475592331	449	>gi|475592331|gb|EMT22037.1| hypothetical protein F775_26684 [Aegilops tauschii]	0.458049		S	0.00279914	75.018	_AVSS(ph)SPGHVVISDTDK_	AVS(0.084)S(0.458)S(0.458)PGHVVISDTDK	AVS(-7.37)S(0)S(0)PGHVVIS(-48.73)DT(-52.92)DK	4	2	839.888	0.034634	0	0	0	0	0	0	0	0	0	0	0	0
2372	gi|475592099	181	>gi|475592099|gb|EMT21987.1| UDP-glucose 6-dehydrogenase [Aegilops tauschii]	1	1	T	2.50685e-12	159.75	_VLIGGRET(ph)PGGQK_	VLIGGRET(1)PGGQK	VLIGGRET(80.74)PGGQK	8	2	696.356	-0.82029	133120000	134360000	180320000	15115000	25357000	16221000	18422000	17449000	17575000	25263000	0	0
1647	gi|475592099	393	>gi|475592099|gb|EMT21987.1| UDP-glucose 6-dehydrogenase [Aegilops tauschii]	0.972372	1	S	6.36074e-18	150.91	_FDWDHPMHLQPTS(ph)PTAVK_	FDWDHPMHLQPT(0.021)S(0.972)PT(0.007)AVK	FDWDHPMHLQPT(-16.72)S(16.72)PT(-21.47)AVK	13	3	729.662	-0.23747	52043000000	50563000000	52807000000	17607000000	17367000000	14635000000	41016000000	39989000000	38187000000	25862000000	11273000000	12184000000
2370	gi|475592099	392	>gi|475592099|gb|EMT21987.1| UDP-glucose 6-dehydrogenase [Aegilops tauschii]	0.541231	1	T	1.39487e-05	92.932	_FDWDHPMHLQPT(ph)SPTAVK_	FDWDHPMHLQPT(0.541)S(0.388)PT(0.071)AVK	FDWDHPMHLQPT(1.44)S(-1.44)PT(-8.84)AVK	12	3	729.662	-0.75092	0	60972000	0	0	0	0	0	0	0	7402800	6904400	0
2371	gi|475592099	395	>gi|475592099|gb|EMT21987.1| UDP-glucose 6-dehydrogenase [Aegilops tauschii]	0.504929	1	T	0.0183282	73.294	_FDWDHPM(ox)HLQPTSPT(ph)AVK_	FDWDHPMHLQPT(0.097)S(0.398)PT(0.505)AVK	FDWDHPMHLQPT(-7.18)S(-1.03)PT(1.03)AVK	15	2	1101.99	-1.0115	0	0	0	0	0	0	0	0	59383000	0	0	0
1646	gi|475592054	336	>gi|475592054|gb|EMT21964.1| hypothetical protein F775_05797 [Aegilops tauschii]	0.987143	1	S	0.00825981	83.351	_LIEADS(ph)PSGVK_	LIEADS(0.987)PS(0.013)GVK	LIEADS(18.85)PS(-18.85)GVK	6	2	598.284	1.0085	68515000	0	0	0	0	0	0	0	0	0	0	0
1645	gi|475591618	578	>gi|475591618|gb|EMT21816.1| E3 ubiquitin-protein ligase UHRF2 [Aegilops tauschii]	0.49674		S	0.00044088	102.93	_ASPAAAAEETPAAAS(ph)TPR_	ASPAAAAEET(0.007)PAAAS(0.497)T(0.497)PR	AS(-83.11)PAAAAEET(-18.82)PAAAS(0)T(0)PR	15	2	874.896	-0.59691	0	0	0	0	0	0	0	0	0	0	0	0
2369	gi|475591618	579	>gi|475591618|gb|EMT21816.1| E3 ubiquitin-protein ligase UHRF2 [Aegilops tauschii]	0.49674		T	0.00044088	102.93	_ASPAAAAEETPAAAS(ph)TPR_	ASPAAAAEET(0.007)PAAAS(0.497)T(0.497)PR	AS(-83.11)PAAAAEET(-18.82)PAAAS(0)T(0)PR	16	2	874.896	-0.59691	0	0	0	0	0	0	0	0	0	0	0	0
1644	gi|475591532	314	>gi|475591532|gb|EMT21781.1| hypothetical protein F775_19622 [Aegilops tauschii]	0.99998	1;2	S	0.000821359	110.9	_RYS(ph)FLQSEER_	RYS(1)FLQSEER	RY(-80.55)S(46.99)FLQS(-46.99)EER	3	2	697.809	0.99658	0	42861000	40721000	0	0	0	19964000	31899000	0	0	0	0
1643	gi|475591398	55	>gi|475591398|gb|EMT21738.1| hypothetical protein F775_30901 [Aegilops tauschii]	1	1	S	0.00125341	105.46	_GALGGS(ph)GLKK_	GALGGS(1)GLKK	GALGGS(41.24)GLKK	6	2	484.252	0.41486	1269900000	1231000000	1268900000	78469000	64467000	82836000	223970000	238750000	243610000	582970000	328610000	273960000
1642	gi|475591260	295	>gi|475591260|gb|EMT21702.1| PP2A regulatory subunit TAP46 [Aegilops tauschii]	0.999812	1	S	1.3866e-05	121.56	_ASVS(ph)QAHDHK_	ASVS(1)QAHDHK	AS(-37.26)VS(37.26)QAHDHK	4	2	580.248	0.65991	0	0	0	0	0	0	0	0	0	0	0	0
2368	gi|475591177	278	>gi|475591177|gb|EMT21674.1| hypothetical protein F775_04896 [Aegilops tauschii]	0.65051	1;4	T	0.0113285	83.204	_VVSST(ph)KSHVER_	VVS(0.004)S(0.126)T(0.651)KS(0.22)HVER	VVS(-22.09)S(-7.13)T(4.72)KS(-4.72)HVER	5	2	654.819	-1.0465	0	5466100	7881400	0	0	0	6349300	0	0	0	0	9764800
1641	gi|475590767	159	>gi|475590767|gb|EMT21571.1| Vesicle-associated membrane protein 727 [Aegilops tauschii]	0.999999	1	S	7.18494e-05	136.01	_VKS(ph)HLSEVK_	VKS(1)HLSEVK	VKS(59.77)HLS(-59.77)EVK	3	2	553.784	-0.63505	7394500000	6858400000	9030500000	3934700000	4108500000	3520600000	4174600000	3397100000	4295500000	3521800000	2191400000	2898400000
2367	gi|475590751	6	>gi|475590751|gb|EMT21569.1| AP-4 complex subunit epsilon-1 [Aegilops tauschii]	1	1	T	0.000214219	120.55	_(ac)MEQLRT(ph)IGR_	MEQLRT(1)IGR	MEQLRT(84.72)IGR	6	2	613.292	-0.8195	137750000	228340000	151260000	0	0	0	114270000	104360000	53802000	70136000	0	19163000
2366	gi|475590751;gi|474375287	549;733	>gi|475590751|gb|EMT21569.1| AP-4 complex subunit epsilon-1 [Aegilops tauschii];>gi|474375287|gb|EMS64146.1| AP-4 complex subunit epsilon [Triticum urartu]	0.947405	1	T	2.51369e-20	179.9	_AQDQHET(ph)SAHALR_	AQDQHET(0.947)S(0.053)AHALR	AQDQHET(12.56)S(-12.56)AHALR	7	2	772.336	0.1389	641700000	541660000	702370000	0	14624000	0	133310000	130110000	5462000	475270000	211430000	361980000
1640	gi|475590751;gi|474375287	550;734	>gi|475590751|gb|EMT21569.1| AP-4 complex subunit epsilon-1 [Aegilops tauschii];>gi|474375287|gb|EMS64146.1| AP-4 complex subunit epsilon [Triticum urartu]	0.899689	1	S	3.12104e-26	188	_AQDQHETS(ph)AHALR_	AQDQHET(0.1)S(0.9)AHALR	AQDQHET(-9.53)S(9.53)AHALR	8	2	772.336	-0.25376	788250000	408530000	864680000	62902000	61249000	49449000	133310000	44707000	122110000	154470000	337260000	361980000
1639	gi|475590488	461	>gi|475590488|gb|EMT21486.1| hypothetical protein F775_31945 [Aegilops tauschii]	0.999999	1	S	0.0111627	80.522	_FDS(ph)FAADETR_	FDS(1)FAADETR	FDS(60.78)FAADET(-60.78)R	3	2	619.74	0.45077	0	0	0	0	0	0	0	0	0	0	0	0
1638	gi|475590261	76	>gi|475590261|gb|EMT21426.1| hypothetical protein F775_18108 [Aegilops tauschii]	0.981863	1	S	1.79376e-72	233.1	_DTTTAHDSHS(ph)TGAMGTAGGK_	DTTTAHDSHS(0.982)T(0.018)GAMGTAGGK	DT(-69.2)T(-65.39)T(-77.57)AHDS(-44.25)HS(17.34)T(-17.34)GAMGT(-102.5)AGGK	10	2	991.899	-0.017709	0	0	0	0	5345300	0	0	0	0	660610000	304490000	339430000
1637	gi|475590261	35	>gi|475590261|gb|EMT21426.1| hypothetical protein F775_18108 [Aegilops tauschii]	0.935517	1	S	0.00391792	106.58	_DMREPSS(ph)PGRR_	DMREPS(0.064)S(0.936)PGRR	DMREPS(-11.62)S(11.62)PGRR	7	3	456.534	-0.45529	0	18706000	0	207640000	263620000	323680000	8079200	9337000	6580500	309100000	135500000	251080000
1636	gi|475590261	34	>gi|475590261|gb|EMT21426.1| hypothetical protein F775_18108 [Aegilops tauschii]	0.5	1	S	0.00391792	106.58	_DMREPS(ph)SPGRR_	DMREPS(0.5)S(0.5)PGRR	DMREPS(0)S(0)PGRR	6	2	684.298	-0.36538	0	18706000	0	75637000	102690000	126200000	0	0	6580500	0	0	0
1635	gi|475590197	903	>gi|475590197|gb|EMT21406.1| E1A-binding protein p400 [Aegilops tauschii]	0.958824	1	S	0.00650922	63.726	_VAS(ph)PFSAGVAGTPQFTSK_	VAS(0.959)PFS(0.041)AGVAGTPQFTSK	VAS(13.67)PFS(-13.67)AGVAGT(-52.33)PQFT(-57.77)S(-60.19)K	3	2	916.435	-0.29559	0	0	13196000	12877000	0	9163600	0	0	0	0	0	0
1634	gi|475590172	151	>gi|475590172|gb|EMT21398.1| Protein CUP-SHAPED COTYLEDON 2 [Aegilops tauschii]	0.988155	1	S	0.00174774	100.38	_LTSNPS(ph)ITTR_	LTSNPS(0.988)IT(0.008)T(0.003)R	LT(-54.37)S(-34.65)NPS(20.68)IT(-20.68)T(-25.09)R	6	2	585.282	0.16767	66008000	101120000	101530000	40131000	55200000	51765000	18649000	26402000	16902000	79533000	61553000	49182000
1633	gi|475590154	73	>gi|475590154|gb|EMT21386.1| Charged multivesicular body protein 1 [Aegilops tauschii]	1	1	S	0.000698433	115.06	_LAS(ph)RLDAVVAR_	LAS(1)RLDAVVAR	LAS(97.8)RLDAVVAR	3	2	625.834	-0.059277	0	25826000	23788000	15157000	11121000	0	37620000	36119000	40593000	26494000	0	0
2487	gi|475589651	84	>gi|475589651|gb|EMT21233.1| hypothetical protein F775_15114 [Aegilops tauschii]	0.99908	3	Y	0.0603605	37.092	_GSGT(ph)VGQY(ph)NM(ox)LHLCS(ph)R_	GS(0.005)GT(0.999)VGQY(0.999)NMLHLCS(0.997)R	GS(-24.71)GT(31.77)VGQY(30.34)NMLHLCS(24.71)R	8	3	679.245	2.1317	0	0	0	15487000	0	0	0	0	0	41470000	36921000	30347000
1632	gi|475589607	715	>gi|475589607|gb|EMT21217.1| Reticulocyte-binding 2-a-like protein [Aegilops tauschii]	0.606355	1	S	0.000109137	116.29	_APTVDPTFNAQSQS(ph)R_	APTVDPT(0.001)FNAQS(0.392)QS(0.606)R	APT(-57.58)VDPT(-26.31)FNAQS(-1.89)QS(1.89)R	14	2	849.878	2.3358	0	0	47376000	0	0	0	0	0	0	0	0	0
1631	gi|475589469	60	>gi|475589469|gb|EMT21168.1| hypothetical protein F775_52300 [Aegilops tauschii]	0.996764	1	S	0.000363033	117.37	_SLS(ph)MAAAASEPER_	S(0.003)LS(0.997)MAAAASEPER	S(-24.89)LS(24.89)MAAAAS(-82.48)EPER	3	2	700.3	0.88375	186770000	181740000	177500000	20623000	0	15857000	65878000	71733000	67665000	40484000	0	0
1630	gi|475589469	58	>gi|475589469|gb|EMT21168.1| hypothetical protein F775_52300 [Aegilops tauschii]	0.55371	1	S	7.41678e-22	109.71	_S(ph)LSMAAAASEPER_	S(0.554)LS(0.446)MAAAASEPER	S(0.94)LS(-0.94)MAAAAS(-40.4)EPER	1	2	700.3	1.6944	0	65601000	0	0	0	0	0	0	0	0	0	0
1629	gi|475588920	14	>gi|475588920|gb|EMT21020.1| Alba-like C9orf23-like protein [Aegilops tauschii]	1	1	S	8.85077e-50	215.98	_VERPRPES(ph)AIAENEIR_	VERPRPES(1)AIAENEIR	VERPRPES(48.82)AIAENEIR	8	2	973.478	1.0119	452170000	455770000	463340000	88718000	145080000	151290000	304710000	318890000	329990000	21662000	0	13943000
2365	gi|475588723	580	>gi|475588723|gb|EMT20960.1| hypothetical protein F775_01473 [Aegilops tauschii]	0.791509	1	T	0.000374885	114.56	_GSEPVSADLST(ph)PIR_	GSEPVSADLS(0.208)T(0.792)PIR	GS(-65.34)EPVS(-47.15)ADLS(-5.79)T(5.79)PIR	11	2	754.853	-1.001	82425000	99467000	97667000	0	0	0	0	0	0	0	0	0
1627	gi|475588604	136	>gi|475588604|gb|EMT20923.1| Putative cellulose synthase A catalytic subunit 1 (UDP-forming) [Aegilops tauschii]	0.484087		S	0.0127626	60.735	_GQGEDIDLSSS(ph)SRHEPHHR_	GQGEDIDLS(0.002)S(0.03)S(0.484)S(0.484)RHEPHHR	GQGEDIDLS(-23.36)S(-12.14)S(0)S(0)RHEPHHR	11	4	556.744	-1.8703	0	0	0	0	0	0	0	0	0	0	0	0
1628	gi|475588604	137	>gi|475588604|gb|EMT20923.1| Putative cellulose synthase A catalytic subunit 1 (UDP-forming) [Aegilops tauschii]	0.484087		S	0.0127626	60.735	_GQGEDIDLSSS(ph)SRHEPHHR_	GQGEDIDLS(0.002)S(0.03)S(0.484)S(0.484)RHEPHHR	GQGEDIDLS(-23.36)S(-12.14)S(0)S(0)RHEPHHR	12	4	556.744	-1.8703	0	0	0	0	0	0	0	0	0	0	0	0
1625	gi|475588578	13	>gi|475588578|gb|EMT20912.1| hypothetical protein F775_52417 [Aegilops tauschii]	1	1	S	0.0115816	68.171	_EAARS(ph)GELGR_	EAARS(1)GELGR	EAARS(68.17)GELGR	5	2	563.256	-0.9084	0	0	9453200	0	0	0	0	0	0	0	0	0
1626	gi|475588578	478	>gi|475588578|gb|EMT20912.1| hypothetical protein F775_52417 [Aegilops tauschii]	0.998703	1;2	S	1.52036e-12	154.46	_IPVMNTMAS(ph)VPTVR_	IPVMNTMAS(0.999)VPT(0.001)VR	IPVMNT(-33.09)MAS(30.93)VPT(-30.93)VR	9	3	532.594	0.94995	170820000	191310000	203370000	0	0	0	61246000	0	15862000	46779000	0	0
2364	gi|475588578	475	>gi|475588578|gb|EMT20912.1| hypothetical protein F775_52417 [Aegilops tauschii]	0.971789	1	T	6.08804e-13	161.24	_IPVMNT(ph)MASVPTVR_	IPVMNT(0.972)MAS(0.027)VPT(0.001)VR	IPVMNT(15.53)MAS(-15.53)VPT(-29.86)VR	6	2	798.388	-0.56482	0	0	0	0	0	0	0	69827000	63891000	0	0	0
1624	gi|475588573	59	>gi|475588573|gb|EMT20908.1| hypothetical protein F775_07236 [Aegilops tauschii]	0.929135	1	S	0.00303983	94.402	_RAS(ph)SAVLQR_	RAS(0.929)S(0.071)AVLQR	RAS(11.18)S(-11.18)AVLQR	3	2	534.271	0.24539	0	0	0	8210900	12250000	6379700	6855600	6420700	6924800	17440000	15919000	13625000
2363	gi|475588469	944	>gi|475588469|gb|EMT20874.1| hypothetical protein F775_18698 [Aegilops tauschii]	0.999847	1	T	1.53986e-08	141.46	_SMT(ph)PSAFESALR_	SMT(1)PSAFESALR	S(-38.24)MT(38.24)PS(-55.41)AFES(-90.57)ALR	3	2	688.799	-0.81331	163020000	160060000	207320000	0	0	0	64768000	0	70260000	0	12672000	17288000
1623	gi|475588469	146	>gi|475588469|gb|EMT20874.1| hypothetical protein F775_18698 [Aegilops tauschii]	0.99984	1	S	1.49261e-60	196.8	_VATEPPTSEADASEVPVTTQS(ph)PK_	VATEPPTSEADASEVPVTTQS(1)PK	VAT(-177.68)EPPT(-157.96)S(-157.96)EADAS(-109.32)EVPVT(-50.93)T(-38.2)QS(38.2)PK	21	2	1211.06	2.7565	0	81059000	20669000	0	0	0	0	19130000	22199000	0	0	0
1622	gi|475588469	390	>gi|475588469|gb|EMT20874.1| hypothetical protein F775_18698 [Aegilops tauschii]	0.998813	1	S	3.82999e-11	173.75	_LENLS(ph)SK_	LENLS(0.999)S(0.001)K	LENLS(29.25)S(-29.25)K	5	1	870.397	1.1018	0	32140000	32539000	0	0	0	27343000	6043900	28347000	25017000	0	0
1621	gi|475588433	53	>gi|475588433|gb|EMT20857.1| Exocyst complex component 7 [Aegilops tauschii]	1	1	S	0.00105432	133.23	_ILS(ph)GFDYR_	ILS(1)GFDYR	ILS(82.19)GFDY(-82.19)R	3	2	525.736	-0.0061043	35565000	41854000	34298000	4548900	6813300	0	14756000	24190000	15863000	0	0	0
2362	gi|475588385	1539	>gi|475588385|gb|EMT20839.1| hypothetical protein F775_04890 [Aegilops tauschii]	0.576396	1	T	7.0493e-05	89.511	_NKPVLPSGEVLPEAAT(ph)SPK_	NKPVLPSGEVLPEAAT(0.576)S(0.423)PK	NKPVLPS(-31.14)GEVLPEAAT(1.34)S(-1.34)PK	16	2	1007.52	-0.0015373	0	33752000	0	0	0	0	0	0	0	0	0	0
1620	gi|475588385	1540	>gi|475588385|gb|EMT20839.1| hypothetical protein F775_04890 [Aegilops tauschii]	0.499834		S	0.000207122	83.871	_NKPVLPSGEVLPEAAT(ph)SPK_	NKPVLPSGEVLPEAAT(0.5)S(0.5)PK	NKPVLPS(-31.78)GEVLPEAAT(0)S(0)PK	17	2	1007.52	0.54672	0	0	0	0	0	0	0	0	0	0	0	0
1619	gi|475588335	224	>gi|475588335|gb|EMT20822.1| hypothetical protein F775_09526 [Aegilops tauschii]	0.999965	1	S	0.000893879	109.84	_HITSNVS(ph)PAK_	HITSNVS(1)PAK	HIT(-52.89)S(-45.19)NVS(45.19)PAK	7	2	567.271	-0.39674	0	90780000	96734000	24731000	25846000	21362000	24428000	19385000	25819000	21394000	12931000	16035000
1618	gi|475588335;gi|474428781	768;706	>gi|475588335|gb|EMT20822.1| hypothetical protein F775_09526 [Aegilops tauschii];>gi|474428781|gb|EMS67842.1| hypothetical protein TRIUR3_23004 [Triticum urartu]	0.976103	1	S	0.00133943	85.177	_AEDKEQS(ph)PVTTEPTTK_	AEDKEQS(0.976)PVT(0.017)T(0.006)EPTTK	AEDKEQS(17.52)PVT(-17.52)T(-21.79)EPT(-39.03)T(-44.53)K	7	2	920.914	-1.8081	0	0	20291000	0	0	0	6241800	6078200	8044500	0	0	0
1617	gi|475590060;gi|475588137	37;22	>gi|475590060|gb|EMT21364.1| Transcription factor bHLH130 [Aegilops tauschii];>gi|475588137|gb|EMT20768.1| Transcription factor bHLH130 [Aegilops tauschii]	0.998647	1	S	0.0093108	98.048	_GQLS(ph)FSSR_	GQLS(0.999)FS(0.001)SR	GQLS(29.39)FS(-29.39)S(-36.89)R	4	2	481.211	0.65343	22208000	22604000	22357000	18648000	18186000	17606000	0	11273000	0	32291000	0	0
1616	gi|475587889	237	>gi|475587889|gb|EMT20687.1| Putative NAD kinase 3 [Aegilops tauschii]	1	1	S	0.0208609	76.357	_DKLEHLAS(ph)K_	DKLEHLAS(1)K	DKLEHLAS(58.32)K	8	2	560.774	1.937	0	91729000	83319000	12937000	0	12911000	27289000	33616000	20912000	17659000	0	0
1615	gi|475587736	282	>gi|475587736|gb|EMT20640.1| Putative E3 ubiquitin-protein ligase HERC1 [Aegilops tauschii]	1	1	S	3.41316e-05	127.71	_AFS(ph)DVALYAAPPR_	AFS(1)DVALYAAPPR	AFS(84.17)DVALY(-84.17)AAPPR	3	2	729.345	-0.52882	58992000	64382000	58084000	5226400	4956400	6025000	10728000	22881000	26204000	0	0	0
1614	gi|475587622;gi|474259811	9;9	>gi|475587622|gb|EMT20600.1| Elongation factor 1-gamma 2 [Aegilops tauschii];>gi|474259811|gb|EMS60520.1| Elongation factor 1-gamma 2 [Triticum urartu]	0.998829	1	S	6.91121e-05	117.03	_(ac)ALVLHSGS(ph)GNK_	ALVLHS(0.001)GS(0.999)GNK	ALVLHS(-29.31)GS(29.31)GNK	8	2	602.79	-0.41627	186160000	222220000	188280000	46875000	56705000	60643000	61751000	70083000	75136000	59468000	0	0
1611	gi|475587307;gi|474445118	86;23	>gi|475587307|gb|EMT20520.1| Transcription factor RF2b [Aegilops tauschii];>gi|474445118|gb|EMS68553.1| Transcription factor RF2b [Triticum urartu]	0.99949	1	S	4.89341e-06	131.53	_LPLPS(ph)PSGGLSR_	LPLPS(0.999)PSGGLSR	LPLPS(33.09)PS(-33.09)GGLS(-47.07)R	5	2	630.821	0.62845	93691000	110360000	115490000	40108000	37527000	109410000	66962000	157990000	116520000	41483000	26327000	52052000
1613	gi|475587307;gi|474445118	92;29	>gi|475587307|gb|EMT20520.1| Transcription factor RF2b [Aegilops tauschii];>gi|474445118|gb|EMS68553.1| Transcription factor RF2b [Triticum urartu]	0.996501	1	S	0.000516061	108.66	_LPLPSPSGGLS(ph)R_	LPLPSPS(0.003)GGLS(0.997)R	LPLPS(-41.82)PS(-24.63)GGLS(24.63)R	11	2	630.821	-0.96683	165570000	186910000	220240000	102030000	115680000	8416500	101330000	32818000	20876000	40932000	0	0
1612	gi|475587307;gi|474445118	88;25	>gi|475587307|gb|EMT20520.1| Transcription factor RF2b [Aegilops tauschii];>gi|474445118|gb|EMS68553.1| Transcription factor RF2b [Triticum urartu]	0.497518		S	0.017435	73.386	_LPLPSPS(ph)GGLSR_	LPLPS(0.005)PS(0.498)GGLS(0.498)R	LPLPS(-20.01)PS(0)GGLS(0)R	7	2	630.821	0.42939	0	0	0	0	0	0	0	0	0	0	0	0
1609	gi|475586793;gi|473842709	165;162	>gi|475586793|gb|EMT20394.1| hypothetical protein F775_29811 [Aegilops tauschii];>gi|473842709|gb|EMS47334.1| hypothetical protein TRIUR3_10023 [Triticum urartu]	1	1;3	S	0.00225497	103.53	_NDSPSVVAEAS(ph)PK_	NDSPSVVAEAS(1)PK	NDS(-82.28)PS(-63.34)VVAEAS(63.34)PK	11	2	690.806	-4.6835	0	47178000	51916000	7961500	38637000	6542500	0	0	13612000	0	0	0
1610	gi|475586793	145	>gi|475586793|gb|EMT20394.1| hypothetical protein F775_29811 [Aegilops tauschii]	0.995349	1	S	1.42251e-36	202.52	_RDS(ph)PSAADSSVK_	RDS(0.995)PS(0.005)AADSSVK	RDS(23.32)PS(-23.32)AADS(-51.23)S(-52.68)VK	3	2	650.282	-0.32248	49146000	74073000	52526000	11929000	14953000	14340000	16675000	17316000	18633000	17476000	13733000	0
1607	gi|475586754	780	>gi|475586754|gb|EMT20382.1| E3 ubiquitin-protein ligase UPL3 [Aegilops tauschii]	0.992255	1	S	0.00294457	101.39	_AVVKPSS(ph)AEPK_	AVVKPS(0.008)S(0.992)AEPK	AVVKPS(-21.08)S(21.08)AEPK	7	2	596.802	0.18348	0	29180000	46932000	0	0	3061600	7989000	9465500	6072400	0	0	0
1608	gi|475586754	948	>gi|475586754|gb|EMT20382.1| E3 ubiquitin-protein ligase UPL3 [Aegilops tauschii]	0.965368	1	S	0.000653563	113.4	_GLSLGGS(ph)MSEHNK_	GLSLGGS(0.965)MS(0.035)EHNK	GLS(-60.8)LGGS(14.45)MS(-14.45)EHNK	7	2	698.8	1.0632	27681000	31494000	26611000	0	0	0	0	6283100	0	0	32819000	42187000
1606	gi|475586612	222	>gi|475586612|gb|EMT20344.1| hypothetical protein F775_52412 [Aegilops tauschii]	1	1	S	0.000249197	130.44	_LDS(ph)KAHEVK_	LDS(1)KAHEVK	LDS(44.61)KAHEVK	3	3	369.513	0.047061	29820000	21290000	99756000	11662000	19768000	13139000	8715400	12560000	11764000	1089400000	567170000	610820000
1604	gi|475586069	195	>gi|475586069|gb|EMT20213.1| Mitochondrial outer membrane porin [Aegilops tauschii]	1	1	S	0.00940677	84.734	_S(ph)VGAKPDAWR_	S(1)VGAKPDAWR	S(42.21)VGAKPDAWR	1	2	583.771	3.0509	0	0	0	0	0	0	0	0	0	0	0	0
1605	gi|475586069;gi|474350439	561;561	>gi|475586069|gb|EMT20213.1| Mitochondrial outer membrane porin [Aegilops tauschii];>gi|474350439|gb|EMS62963.1| Mitochondrial outer membrane protein porin [Triticum urartu]	1	1	S	1.10416e-17	190.36	_VDKS(ph)MLSSR_	VDKS(1)MLSSR	VDKS(77.42)MLS(-77.42)S(-85.53)R	4	2	551.752	-0.14611	87718000	120320000	121960000	0	0	0	38916000	48803000	38895000	15729000	0	0
2361	gi|475586069;gi|474350439	344;344	>gi|475586069|gb|EMT20213.1| Mitochondrial outer membrane porin [Aegilops tauschii];>gi|474350439|gb|EMS62963.1| Mitochondrial outer membrane protein porin [Triticum urartu]	0.99993	1	T	5.42572e-34	196.8	_KVT(ph)NSMAEASK_	KVT(1)NSMAEASK	KVT(41.52)NS(-41.52)MAEAS(-159.79)K	3	2	623.281	-0.62724	0	100290000	76200000	3231600	3114200	0	17609000	18009000	18065000	10502000	5151000	0
1603	gi|475586069;gi|474350439	273;273	>gi|475586069|gb|EMT20213.1| Mitochondrial outer membrane porin [Aegilops tauschii];>gi|474350439|gb|EMS62963.1| Mitochondrial outer membrane protein porin [Triticum urartu]	0.99965	1	S	0.00741098	81.346	_RAS(ph)YAMETESGK_	RAS(1)YAMETESGK	RAS(34.69)Y(-50.13)AMET(-34.69)ES(-61.5)GK	3	2	705.292	0.64101	0	30425000	25300000	382320000	0	0	20595000	0	981560000	600420000	16002000	300980000
2360	gi|475586069;gi|474350439	61;61	>gi|475586069|gb|EMT20213.1| Mitochondrial outer membrane porin [Aegilops tauschii];>gi|474350439|gb|EMS62963.1| Mitochondrial outer membrane protein porin [Triticum urartu]	0.999617	1	T	6.78799e-11	119.33	_EPGFSESSPVISEPVLVT(ph)PR_	EPGFSESSPVISEPVLVT(1)PR	EPGFS(-42.04)ES(-38.18)S(-49.61)PVIS(-38.02)EPVLVT(38.02)PR	18	2	1104.04	1.3236	0	0	31354000	0	0	0	19863000	23699000	43259000	0	0	0
1601	gi|475586069;gi|474350439	464;464	>gi|475586069|gb|EMT20213.1| Mitochondrial outer membrane porin [Aegilops tauschii];>gi|474350439|gb|EMS62963.1| Mitochondrial outer membrane protein porin [Triticum urartu]	0.997273	1	S	0.00512838	89.311	_EEPLSAES(ph)LKGGNR_	EEPLS(0.003)AES(0.997)LKGGNR	EEPLS(-25.63)AES(25.63)LKGGNR	8	2	783.862	0.51739	41415000	22545000	30685000	0	0	0	0	0	0	0	0	0
1602	gi|475586069;gi|474350439	346;346	>gi|475586069|gb|EMT20213.1| Mitochondrial outer membrane porin [Aegilops tauschii];>gi|474350439|gb|EMS62963.1| Mitochondrial outer membrane protein porin [Triticum urartu]	0.750132	1	S	4.83682e-06	132.84	_KVTNS(ph)MAEASK_	KVT(0.25)NS(0.75)MAEASK	KVT(-4.77)NS(4.77)MAEAS(-67.37)K	5	2	623.281	-0.903	0	0	20455000	0	0	0	0	0	0	0	0	0
1600	gi|475585807	682	>gi|475585807|gb|EMT20136.1| hypothetical protein F775_52366 [Aegilops tauschii]	1	1	S	2.11198e-14	120.18	_MPS(ph)QNIAEESNVIHEETAVEAPK_	MPS(1)QNIAEESNVIHEETAVEAPK	MPS(66.63)QNIAEES(-66.63)NVIHEET(-99.9)AVEAPK	3	2	1302.09	0.67541	251640000	260800000	253240000	0	29715000	29756000	76349000	88780000	118620000	0	0	0
1599	gi|475585173	42	>gi|475585173|gb|EMT19990.1| hypothetical protein F775_28880 [Aegilops tauschii]	1	1	S	6.3782e-13	157.2	_GAAALQS(ph)LRPVK_	GAAALQS(1)LRPVK	GAAALQS(122.97)LRPVK	7	2	645.85	1.0406	0	14811000	0	27673000	27920000	27165000	0	0	0	184920000	153470000	201960000
1597	gi|475584727	114	>gi|475584727|gb|EMT19855.1| Pollen-specific protein SF3 [Aegilops tauschii]	0.837255	1	S	0.0013913	108.38	_LTPELTRS(ph)PSK_	LTPELT(0.081)RS(0.837)PS(0.081)K	LT(-82.3)PELT(-10.12)RS(10.12)PS(-10.12)K	8	2	654.832	-0.39141	0	0	50124000	23211000	0	0	14545000	12349000	15477000	17902000	11399000	0
1598	gi|475584727	116	>gi|475584727|gb|EMT19855.1| Pollen-specific protein SF3 [Aegilops tauschii]	0.782804	1	S	0.0046175	94.781	_LTPELTRSPS(ph)K_	LTPELT(0.021)RS(0.197)PS(0.783)K	LT(-72.55)PELT(-15.8)RS(-6)PS(6)K	10	2	654.832	-0.029224	0	33314000	0	0	23113000	24859000	0	0	0	0	0	0
1596	gi|475584721	691	>gi|475584721|gb|EMT19851.1| hypothetical protein F775_09638 [Aegilops tauschii]	0.999903	1	S	0.0100646	96.143	_LSS(ph)FGSSR_	LSS(1)FGSSR	LS(-41.9)S(41.9)FGS(-45.96)S(-51.32)R	3	2	460.697	0.37447	34439000	118770000	115860000	29125000	26875000	31112000	66738000	72885000	65532000	26629000	0	0
1595	gi|475584406	235	>gi|475584406|gb|EMT19774.1| Spastin [Aegilops tauschii]	0.964618	1	S	0.0213161	74.611	_RQNS(ph)MTDMK_	RQNS(0.965)MT(0.035)DMK	RQNS(14.36)MT(-14.36)DMK	4	2	595.738	-0.20262	0	0	0	10236000	0	0	0	0	0	19028000	0	0
2486	gi|475584162	5	>gi|475584162|gb|EMT19690.1| hypothetical protein F775_17824 [Aegilops tauschii]	0.999839	1	Y	0.0131066	85.849	_MISVY(ph)VR_	MISVY(1)VR	MIS(-37.94)VY(37.94)VR	5	2	474.225	-4.7128	0	0	0	0	0	0	0	0	0	0	0	0
2485	gi|475583780	35	>gi|475583780|gb|EMT19566.1| Cellulose synthase-like protein D3 [Aegilops tauschii]	0.931061	2	Y	0.0328553	64.65	_T(ph)PSGRY(ph)LSLSR_	T(0.989)PS(0.011)GRY(0.931)LS(0.039)LS(0.029)R	T(20.14)PS(-20.14)GRY(13.81)LS(-13.81)LS(-15.17)R	6	2	698.805	1.6363	145420000	104760000	117010000	6443100	0	0	0	84386000	114270000	0	0	0
1594	gi|475583702	142	>gi|475583702|gb|EMT19544.1| hypothetical protein F775_32526 [Aegilops tauschii]	1	1	S	0.00984008	81.431	_VLGGGRFS(ph)PR_	VLGGGRFS(1)PR	VLGGGRFS(79.49)PR	8	2	563.282	0.58356	17176000	12827000	0	0	16218000	16552000	10284000	0	0	160890000	82788000	82589000
1593	gi|475583702	53	>gi|475583702|gb|EMT19544.1| hypothetical protein F775_32526 [Aegilops tauschii]	0.999997	1	S	1.06172e-08	164.64	_LVASSPS(ph)FR_	LVASSPS(1)FR	LVAS(-75.96)S(-55.22)PS(55.22)FR	7	2	522.25	0.028286	548600000	526470000	520820000	120610000	143420000	145250000	310570000	278820000	276450000	16510000	0	16089000
1592	gi|475583702	51	>gi|475583702|gb|EMT19544.1| hypothetical protein F775_32526 [Aegilops tauschii]	0.988339	1;2	S	0.000731655	115.57	_LVASS(ph)PSFR_	LVAS(0.011)S(0.988)PS(0.001)FR	LVAS(-19.51)S(19.51)PS(-32.11)FR	5	2	522.25	0.10261	388240000	343140000	380230000	207360000	196700000	205080000	241280000	226980000	247030000	271000000	90526000	115740000
1590	gi|475583596	125	>gi|475583596|gb|EMT19507.1| hypothetical protein F775_04117 [Aegilops tauschii]	1	1	S	0.00604683	88.092	_LWDAAQALS(ph)QR_	LWDAAQALS(1)QR	LWDAAQALS(88.09)QR	9	2	669.814	0.38435	0	30835000	27397000	0	0	0	0	0	0	0	0	0
1591	gi|475583596	90	>gi|475583596|gb|EMT19507.1| hypothetical protein F775_04117 [Aegilops tauschii]	0.999977	1	S	8.65454e-05	120.21	_VLSTLAS(ph)PDRGK_	VLSTLAS(1)PDRGK	VLS(-48.63)T(-50.4)LAS(48.63)PDRGK	7	2	662.337	0.82624	26586000	37260000	0	33810000	33114000	34581000	19385000	16127000	14777000	38485000	15387000	15413000
1589	gi|475583491;gi|474357515;gi|475628007;gi|474137978	532;439;537;495	>gi|475583491|gb|EMT19476.1| RuBisCO large subunit-binding protein subunit beta, chloroplastic [Aegilops tauschii];>gi|474357515|gb|EMS63178.1| RuBisCO large subunit-binding protein subunit beta, chloroplastic [Triticum urartu];>gi|475628007|gb|EMT33855.1|	1	1	S	0.00152275	107.09	_LAS(ph)KVDAIK_	LAS(1)KVDAIK	LAS(101.89)KVDAIK	3	2	512.776	-0.028691	0	208740000	202560000	126470000	111300000	112600000	112620000	122340000	116920000	497930000	282520000	303230000
1587	gi|475583447	302	>gi|475583447|gb|EMT19458.1| hypothetical protein F775_29655 [Aegilops tauschii]	0.999214	1	S	1.34557e-77	240.21	_PSVSPSPLLHDS(ph)PLTR_	PSVSPS(0.001)PLLHDS(0.999)PLTR	PS(-117.77)VS(-60.75)PS(-32.08)PLLHDS(32.08)PLT(-37.82)R	12	2	891.943	0.18236	266160000	274110000	269260000	25308000	22308000	0	106230000	91065000	125410000	0	0	0
1588	gi|475583447;gi|474119203	282;282	>gi|475583447|gb|EMT19458.1| hypothetical protein F775_29655 [Aegilops tauschii];>gi|474119203|gb|EMS55950.1| hypothetical protein TRIUR3_21843 [Triticum urartu]	0.997662	1	S	0.0010701	108.58	_RHS(ph)WSIDPGAR_	RHS(0.998)WS(0.002)IDPGAR	RHS(26.3)WS(-26.3)IDPGAR	3	2	681.309	-1.3642	251880000	276000000	301930000	82041000	109920000	95481000	202040000	137940000	137170000	89692000	30319000	29848000
1586	gi|475583400	725	>gi|475583400|gb|EMT19439.1| Oligopeptidase A [Aegilops tauschii]	1	1	S	2.54508e-13	157.38	_GREPS(ph)PEPLLR_	GREPS(1)PEPLLR	GREPS(74.54)PEPLLR	5	3	444.222	0.34369	1182500000	1152800000	1146200000	678130000	720560000	654130000	632060000	673290000	670010000	700390000	256650000	309500000
1584	gi|475582984	395	>gi|475582984|gb|EMT19313.1| Nucleolar protein 8 [Aegilops tauschii]	0.982493	1	S	1.51612e-10	146.97	_AKS(ph)SAGLEGVDALTGR_	AKS(0.982)S(0.018)AGLEGVDALTGR	AKS(17.49)S(-17.49)AGLEGVDALT(-113.33)GR	3	2	806.391	0.11931	83833000	119100000	98324000	46470000	61799000	69245000	80711000	74355000	71270000	52362000	0	0
1585	gi|475582984	396	>gi|475582984|gb|EMT19313.1| Nucleolar protein 8 [Aegilops tauschii]	0.5	1	S	3.03941e-05	105.92	_AKS(ph)SAGLEGVDALTGR_	AKS(0.5)S(0.5)AGLEGVDALTGR	AKS(0)S(0)AGLEGVDALT(-73.59)GR	4	3	537.929	-0.8809	33154000	59362000	38596000	18940000	22372000	27785000	24380000	27562000	28287000	22146000	0	0
2484	gi|475582816	85	>gi|475582816|gb|EMT19250.1| hypothetical protein F775_14116 [Aegilops tauschii]	0.589759	1	Y	0.00774851	79.837	_GAEFY(ph)VTYTVSNGSPSM(ox)R_	GAEFY(0.59)VT(0.107)Y(0.089)T(0.107)VS(0.107)NGSPSMR	GAEFY(7.4)VT(-7.4)Y(-8.24)T(-7.4)VS(-7.4)NGS(-43.24)PS(-62.09)MR	5	2	1031.43	0.29583	0	28857000	0	0	0	0	0	47342000	0	0	0	0
1583	gi|475582816	91	>gi|475582816|gb|EMT19250.1| hypothetical protein F775_14116 [Aegilops tauschii]	0.405984		S	0.00356207	82.259	_GAEFYVTYTVS(ph)NGSPSM(ox)R_	GAEFY(0.326)VT(0.091)Y(0.083)T(0.091)VS(0.406)NGS(0.002)PSMR	GAEFY(-0.95)VT(-6.49)Y(-6.91)T(-6.49)VS(0.95)NGS(-22.12)PS(-30.03)MR	11	2	1031.43	0.22471	0	0	0	0	0	0	0	0	0	0	0	0
2358	gi|475582816	87	>gi|475582816|gb|EMT19250.1| hypothetical protein F775_14116 [Aegilops tauschii]	0.214991		T	0.00356207	82.259	_GAEFYVT(ph)YTVSNGSPSM(ox)R_	GAEFY(0.178)VT(0.215)Y(0.178)T(0.215)VS(0.215)NGSPSMR	GAEFY(-0.83)VT(0)Y(-0.83)T(0)VS(0)NGS(-51.72)PS(-68.37)MR	7	2	1031.43	0.76535	0	0	0	0	0	0	0	0	0	0	0	0
2359	gi|475582816	89	>gi|475582816|gb|EMT19250.1| hypothetical protein F775_14116 [Aegilops tauschii]	0.214991		T	0.00356207	82.259	_GAEFYVT(ph)YTVSNGSPSM(ox)R_	GAEFY(0.178)VT(0.215)Y(0.178)T(0.215)VS(0.215)NGSPSMR	GAEFY(-0.83)VT(0)Y(-0.83)T(0)VS(0)NGS(-51.72)PS(-68.37)MR	9	2	1031.43	0.76535	0	0	0	0	0	0	0	0	0	0	0	0
1582	gi|475582682	458	>gi|475582682|gb|EMT19208.1| hypothetical protein F775_06517 [Aegilops tauschii]	0.99849	1	S	0.000448226	116.03	_ITS(ph)LPTTSPR_	IT(0.001)S(0.998)LPTTSPR	IT(-28.36)S(28.36)LPT(-43.59)T(-50.92)S(-58)PR	3	2	576.787	-0.48441	67299000	59817000	55425000	29098000	24409000	25058000	36996000	36612000	29339000	25052000	19062000	14822000
1581	gi|475582554	578	>gi|475582554|gb|EMT19162.1| hypothetical protein F775_16041 [Aegilops tauschii]	0.999175	1	S	1.79911e-06	96.016	_AGVWVHRPGS(ph)DVAATWEPR_	AGVWVHRPGS(0.999)DVAAT(0.001)WEPR	AGVWVHRPGS(30.83)DVAAT(-30.83)WEPR	10	3	724.344	0.47592	0	42768000	34219000	0	0	0	0	0	0	0	0	0
1580	gi|480574796;gi|483171655;gi|480574793;gi|483171653;gi|483171659;gi|483171675;gi|475582443	225;225;224;224;224;224;202	>gi|480574796|gb|AGJ93555.1| SHAGGY-like kinase [Triticum aestivum];>gi|483171655|gb|AGK41244.1| SHAGGY-like kinase [Triticum aestivum];>gi|480574793|gb|AGJ93554.1| SHAGGY-like kinase [Triticum aestivum];>gi|483171653|gb|AGK41243.1| SHAGGY-like kinase [Tri	0.70458	1	S	0.00175466	88.781	_VLVPGEPNIAYICS(ph)R_	VLVPGEPNIAY(0.295)ICS(0.705)R	VLVPGEPNIAY(-3.77)ICS(3.77)R	14	2	884.429	-0.7396	98872000	101500000	103740000	0	0	0	0	0	0	0	0	0
1579	gi|475582324	2054	>gi|475582324|gb|EMT19102.1| hypothetical protein F775_02008 [Aegilops tauschii]	1	1	S	0.00745177	81.92	_GIAALS(ph)MDKK_	GIAALS(1)MDKK	GIAALS(75.74)MDKK	6	2	557.272	0.52489	66573000	50003000	76633000	0	0	0	0	0	24224000	20090000	0	0
1578	gi|475582271	86	>gi|475582271|gb|EMT19082.1| 18 kDa seed maturation protein [Aegilops tauschii]	0.999394	1	S	1.99749e-58	211.75	_EHATAAS(ph)YHPTPGSAVDAR_	EHAT(0.001)AAS(0.999)YHPTPGSAVDAR	EHAT(-32.17)AAS(32.17)Y(-102.71)HPT(-74.79)PGS(-108.48)AVDAR	7	2	1009.44	-1.2289	0	0	0	0	0	0	0	0	0	31110000	16880000	138050000
2357	gi|475582271	83	>gi|475582271|gb|EMT19082.1| 18 kDa seed maturation protein [Aegilops tauschii]	0.965767	1	T	1.83438e-10	119.01	_EHAT(ph)AASYHPTPGSAVDAR_	EHAT(0.966)AAS(0.02)Y(0.013)HPT(0.001)PGSAVDAR	EHAT(16.87)AAS(-16.87)Y(-18.58)HPT(-30.2)PGS(-41.62)AVDAR	4	3	673.297	-0.35761	0	0	0	33896000	0	33705000	0	0	0	207860000	140270000	0
2356	gi|475582217	49	>gi|475582217|gb|EMT19063.1| Pantothenate kinase 2 [Aegilops tauschii]	0.535587	1	T	0.0172043	71.08	_LVYT(ph)ASCGGEEELR_	LVY(0.215)T(0.536)AS(0.249)CGGEEELR	LVY(-3.96)T(3.33)AS(-3.33)CGGEEELR	4	3	555.239	-1.7863	0	0	0	15916000	0	41800000	0	0	0	20257000	0	0
1570	gi|475582124	369	>gi|475582124|gb|EMT19041.1| hypothetical protein F775_30851 [Aegilops tauschii]	0.999988	1	S	0.0010722	107.37	_APS(ph)LASITAK_	APS(1)LASITAK	APS(49.33)LAS(-49.33)IT(-61.92)AK	3	2	519.765	0.28092	482160000	472450000	482190000	71191000	65663000	62761000	262950000	269980000	273870000	173850000	126360000	121700000
1574	gi|475582124	109	>gi|475582124|gb|EMT19041.1| hypothetical protein F775_30851 [Aegilops tauschii]	0.999094	1	S	4.3677e-05	125.39	_KPGLSQSAS(ph)FPAR_	KPGLSQS(0.001)AS(0.999)FPAR	KPGLS(-60.66)QS(-30.43)AS(30.43)FPAR	9	3	475.901	-0.0807	71307000	67879000	64400000	33436000	31324000	28332000	27970000	23887000	24983000	30908000	16653000	0
1577	gi|475582124	94	>gi|475582124|gb|EMT19041.1| hypothetical protein F775_30851 [Aegilops tauschii]	0.998575	1	S	0.00192114	101.95	_VVSAS(ph)AAPR_	VVS(0.001)AS(0.999)AAPR	VVS(-28.45)AS(28.45)AAPR	5	2	469.229	1.1199	436040000	0	0	0	0	0	0	0	0	0	135580000	131850000
1576	gi|475582124	92	>gi|475582124|gb|EMT19041.1| hypothetical protein F775_30851 [Aegilops tauschii]	0.997848	1	S	0.00109823	108.7	_VVS(ph)ASAAPR_	VVS(0.998)AS(0.002)AAPR	VVS(26.66)AS(-26.66)AAPR	3	2	469.229	0.19613	0	430820000	411840000	10209000	10672000	13544000	121520000	141750000	123970000	220370000	10847000	0
1572	gi|475582124	126	>gi|475582124|gb|EMT19041.1| hypothetical protein F775_30851 [Aegilops tauschii]	0.99392	1	S	0.00734962	85.813	_GGAMTS(ph)LAK_	GGAMT(0.006)S(0.994)LAK	GGAMT(-22.13)S(22.13)LAK	6	2	458.204	-1.2589	251960000	228620000	229770000	0	0	0	71783000	72337000	73461000	91896000	42284000	52519000
1571	gi|475582124	372	>gi|475582124|gb|EMT19041.1| hypothetical protein F775_30851 [Aegilops tauschii]	0.970807	1	S	0.00448967	88.163	_APSLAS(ph)ITAK_	APS(0.012)LAS(0.971)IT(0.017)AK	APS(-18.93)LAS(17.62)IT(-17.62)AK	6	2	519.765	0.87352	0	20558000	23033000	0	0	0	0	8194500	10401000	0	12858000	0
2355	gi|475582124	215	>gi|475582124|gb|EMT19041.1| hypothetical protein F775_30851 [Aegilops tauschii]	0.802349	1	T	3.89629e-07	126.84	_MEDDVHSTTSST(ph)NTQR_	MEDDVHSTT(0.002)S(0.035)S(0.126)T(0.802)NT(0.035)QR	MEDDVHS(-46.03)T(-39.41)T(-26.79)S(-13.64)S(-8.04)T(8.04)NT(-13.58)QR	12	2	944.873	-1.1645	0	21190000	14839000	0	0	0	0	0	0	0	0	0
1575	gi|475582124	214	>gi|475582124|gb|EMT19041.1| hypothetical protein F775_30851 [Aegilops tauschii]	0.641758	1	S	0.00300437	114.21	_MEDDVHSTTSS(ph)TNTQR_	MEDDVHSTT(0.003)S(0.139)S(0.642)T(0.192)NT(0.024)QR	MEDDVHS(-44.47)T(-31.72)T(-23.55)S(-6.64)S(5.24)T(-5.24)NT(-14.32)QR	11	2	944.873	0.8533	0	0	0	0	0	0	0	0	0	0	0	0
1573	gi|475582124	107	>gi|475582124|gb|EMT19041.1| hypothetical protein F775_30851 [Aegilops tauschii]	0.499452		S	0.00868816	85.837	_PGLSQS(ph)ASFPAR_	PGLS(0.001)QS(0.499)AS(0.499)FPAR	PGLS(-26.59)QS(0)AS(0)FPAR	6	2	649.3	1.2161	0	0	0	0	0	0	0	0	0	0	0	0
1569	gi|475581982	64	>gi|475581982|gb|EMT18992.1| hypothetical protein F775_00285 [Aegilops tauschii]	0.998625	1	S	0.00231211	101.32	_RAS(ph)HTETVAPR_	RAS(0.999)HT(0.001)ETVAPR	RAS(28.62)HT(-28.62)ET(-59.78)VAPR	3	3	435.542	-0.43315	4499800	9382200	15099000	0	0	0	3406900	1742400	2104300	0	0	0
1567	gi|475581895	159	>gi|475581895|gb|EMT18973.1| hypothetical protein F775_07960 [Aegilops tauschii]	1	1	S	9.34338e-05	147.75	_HES(ph)PPPIK_	HES(1)PPPIK	HES(128.27)PPPIK	3	2	492.731	-0.13278	240490000	251640000	199030000	266220000	166020000	160820000	101220000	131560000	102500000	190600000	123780000	173350000
1568	gi|475581895	118	>gi|475581895|gb|EMT18973.1| hypothetical protein F775_07960 [Aegilops tauschii]	1	1	S	4.78564e-12	150.76	_ISAVVPNIPS(ph)PVR_	ISAVVPNIPS(1)PVR	IS(-83.41)AVVPNIPS(83.41)PVR	10	2	714.884	0.56729	8063100000	8083400000	7872100000	2941900000	3018500000	2846200000	4282800000	4057600000	5037500000	1978000000	983320000	804830000
2354	gi|475581895	192	>gi|475581895|gb|EMT18973.1| hypothetical protein F775_07960 [Aegilops tauschii]	1	1	T	0.00721111	83.204	_VSPLEET(ph)LPK_	VSPLEET(1)LPK	VS(-68.52)PLEET(68.52)LPK	7	2	596.797	0.77191	139200000	144510000	168250000	0	0	0	52720000	50817000	53490000	56277000	0	0
1566	gi|475581895	175	>gi|475581895|gb|EMT18973.1| hypothetical protein F775_07960 [Aegilops tauschii]	0.999615	1	S	1.55833e-07	100.44	_DSSAITIEQLS(ph)PLKEETVTSK_	DSSAITIEQLS(1)PLKEETVTSK	DS(-53.06)S(-53.06)AIT(-39.07)IEQLS(36.54)PLKEET(-36.54)VT(-46.37)S(-52.21)K	11	3	786.056	0.58631	33152000	37311000	64883000	0	0	0	0	0	0	12532000	0	0
1564	gi|475581855	26	>gi|475581855|gb|EMT18966.1| hypothetical protein F775_26053 [Aegilops tauschii]	0.999997	1	S	0.000207263	129.89	_AVS(ph)PTGEER_	AVS(1)PTGEER	AVS(55.21)PT(-55.21)GEER	3	2	513.219	0.11516	2267300000	2673700000	2018100000	884790000	917820000	898430000	935110000	984470000	872900000	1673600000	637030000	714560000
1565	gi|475581855	418	>gi|475581855|gb|EMT18966.1| hypothetical protein F775_26053 [Aegilops tauschii]	0.997509	1	S	9.98631e-24	136.2	_GDHILQVEDAAGDGNTAVS(ph)DVK_	GDHILQVEDAAGDGNT(0.002)AVS(0.998)DVK	GDHILQVEDAAGDGNT(-26.03)AVS(26.03)DVK	19	3	764.344	0.29876	56991000	43256000	54869000	0	0	0	0	0	0	0	0	0
1563	gi|475581855	620	>gi|475581855|gb|EMT18966.1| hypothetical protein F775_26053 [Aegilops tauschii]	0.791134	1	S	3.06147e-18	113.65	_ASVVDEVKPSS(ph)APGSESGDVSQIGESR_	AS(0.001)VVDEVKPS(0.208)S(0.791)APGSESGDVSQIGESR	AS(-30.14)VVDEVKPS(-5.81)S(5.81)APGS(-34.24)ES(-46.75)GDVS(-70.98)QIGES(-82.85)R	11	3	918.754	0.43541	76763000	69609000	0	0	0	0	0	0	0	0	0	0
1562	gi|475581855	619	>gi|475581855|gb|EMT18966.1| hypothetical protein F775_26053 [Aegilops tauschii]	0.597777	1	S	1.01799e-23	122.06	_ASVVDEVKPS(ph)SAPGSESGDVSQIGESR_	ASVVDEVKPS(0.598)S(0.401)APGS(0.001)ESGDVSQIGESR	AS(-45)VVDEVKPS(1.73)S(-1.73)APGS(-28.46)ES(-43.15)GDVS(-68.96)QIGES(-83.86)R	10	3	918.754	0.297	0	0	88810000	0	0	0	0	0	0	0	0	0
1561	gi|475581677	205	>gi|475581677|gb|EMT18910.1| hypothetical protein F775_31724 [Aegilops tauschii]	0.971774	1	S	0.00650243	87.184	_ITS(ph)PSLVEK_	IT(0.014)S(0.972)PS(0.014)LVEK	IT(-18.38)S(18.38)PS(-18.38)LVEK	3	2	527.265	-0.16443	61209000	64285000	59293000	18795000	19437000	16208000	47132000	34685000	37318000	31047000	0	12595000
2353	gi|475581644;gi|473874548	285;285	>gi|475581644|gb|EMT18897.1| Protein SRG1 [Aegilops tauschii];>gi|473874548|gb|EMS47811.1| Protein SRG1 [Triticum urartu]	0.999482	1	T	0.00272479	101.39	_VVT(ph)SADKER_	VVT(0.999)S(0.001)ADKER	VVT(32.86)S(-32.86)ADKER	3	2	542.755	-0.15321	17335000	19520000	17642000	11970000	0	0	9491800	3469400	4395500	0	0	0
1560	gi|475581541	299	>gi|475581541|gb|EMT18857.1| Cullin-4B [Aegilops tauschii]	0.968795	1	S	0.0107506	94.409	_HTS(ph)AIIEK_	HT(0.031)S(0.969)AIIEK	HT(-14.92)S(14.92)AIIEK	3	2	489.736	3.7386	48881000	36580000	49623000	19690000	13080000	18777000	30324000	27603000	36035000	16172000	0	8355400
1559	gi|475581526	237	>gi|475581526|gb|EMT18854.1| Exocyst complex component 5 [Aegilops tauschii]	0.900746	1	S	0.0019901	99.451	_HGVTS(ph)AVGSANASR_	HGVT(0.099)S(0.901)AVGSANASR	HGVT(-9.59)S(9.59)AVGS(-38.53)ANAS(-45.47)R	5	2	697.315	1.6393	28377000	0	39605000	0	0	0	0	0	0	0	0	0
2352	gi|475581526	236	>gi|475581526|gb|EMT18854.1| Exocyst complex component 5 [Aegilops tauschii]	0.499619		T	0.00406609	89.866	_HGVT(ph)SAVGSANASR_	HGVT(0.5)S(0.5)AVGS(0.001)ANASR	HGVT(0)S(0)AVGS(-28.95)ANAS(-36.04)R	4	2	697.315	1.0749	0	0	0	0	0	0	0	0	0	0	0	0
2351	gi|475581411	440	>gi|475581411|gb|EMT18825.1| hypothetical protein F775_30264 [Aegilops tauschii]	1	1	T	2.09826e-50	170.44	_ILQPENT(ph)LPEGGRPLISEDLEGAPSR_	ILQPENT(1)LPEGGRPLISEDLEGAPSR	ILQPENT(67.02)LPEGGRPLIS(-67.02)EDLEGAPS(-102.53)R	7	3	956.809	0.13864	91332000	106650000	88848000	0	0	0	0	0	12766000	0	0	0
1558	gi|475581411;gi|474317379	195;155	>gi|475581411|gb|EMT18825.1| hypothetical protein F775_30264 [Aegilops tauschii];>gi|474317379|gb|EMS62163.1| hypothetical protein TRIUR3_01301 [Triticum urartu]	0.993788	1	S	0.00163418	101.53	_DLMIDS(ph)AISR_	DLMIDS(0.994)AIS(0.006)R	DLMIDS(22.04)AIS(-22.04)R	6	2	600.77	0.073193	25308000	0	23487000	0	8985300	0	7574000	0	0	0	0	0
1557	gi|475580636	19	>gi|475580636|gb|EMT18649.1| DNA polymerase delta catalytic subunit [Aegilops tauschii]	1	1	S	0.00701194	85.493	_AGPPAAPS(ph)PLAAK_	AGPPAAPS(1)PLAAK	AGPPAAPS(75.57)PLAAK	8	2	614.31	1.0007	0	90344000	70245000	33484000	47403000	55792000	47790000	0	0	144950000	99971000	94264000
1556	gi|475580465	203	>gi|475580465|gb|EMT18610.1| Transcription initiation factor IIF subunit beta [Aegilops tauschii]	0.752577	1	S	0.00173739	79.676	_PMPGMVGLISSS(ph)SKEK_	PMPGMVGLIS(0.01)S(0.037)S(0.753)S(0.2)KEK	PMPGMVGLIS(-18.58)S(-13.07)S(5.76)S(-5.76)KEK	12	3	576.608	1.066	0	13363000	0	0	0	0	0	0	0	47088000	0	0
2350	gi|218381978;gi|218401616;gi|475580098	17;17;15	>gi|218381978|emb|CAV24657.1| unnamed protein product [Triticum aestivum];>gi|218401616|emb|CAV26498.1| unnamed protein product [Triticum aestivum];>gi|475580098|gb|EMT18506.1| Glutaminyl-tRNA synthetase [Aegilops tauschii]	1	1	T	2.19661e-38	182.02	_LET(ph)LLALGLDQR_	LET(1)LLALGLDQR	LET(92.06)LLALGLDQR	3	2	711.374	0.66967	0	0	0	0	0	0	0	0	0	0	0	0
1555	gi|475580041	208	>gi|475580041|gb|EMT18497.1| Putative ADP-ribosylation factor GTPase-activating protein AGD14 [Aegilops tauschii]	1	1	S	0.00875271	86.467	_HFEAVDDRS(ph)GK_	HFEAVDDRS(1)GK	HFEAVDDRS(86.47)GK	9	2	670.785	1.3194	0	0	65538000	12680000	17935000	14852000	0	23018000	20628000	2033000	0	0
1554	gi|475579981	263	>gi|475579981|gb|EMT18479.1| Phototropin-2 [Aegilops tauschii]	1	1	S	0.0133216	91.812	_RADS(ph)PEREPPK_	RADS(1)PEREPPK	RADS(77.78)PEREPPK	4	3	454.545	-0.4967	11804000	34771000	68352000	2820500	0	3308300	9508900	9070300	59501000	5958700	0	0
1553	gi|475579854	36	>gi|475579854|gb|EMT18446.1| Peroxisomal targeting signal 1 receptor [Aegilops tauschii]	1	1	S	1.11612e-12	151.07	_VFGQS(ph)HK_	VFGQS(1)HK	VFGQS(123.98)HK	5	2	441.697	0.081735	120040000	279650000	316900000	138020000	169720000	161320000	114480000	115080000	131120000	136050000	26994000	21096000
1552	gi|475579584	26	>gi|475579584|gb|EMT18375.1| Ankyrin repeat-containing protein [Aegilops tauschii]	0.991554	1	S	0.00211303	96.745	_AMSVSLS(ph)GKR_	AMSVS(0.008)LS(0.992)GKR	AMS(-41.76)VS(-20.73)LS(20.73)GKR	7	2	558.268	2.2244	62518000	18477000	0	12507000	10648000	14625000	0	25091000	0	7167700	12112000	11781000
1551	gi|475579502	709	>gi|475579502|gb|EMT18355.1| hypothetical protein F775_30805 [Aegilops tauschii]	0.969002	1	S	4.56677e-05	96.848	_VITASRPLS(ph)APQVPAAK_	VIT(0.006)AS(0.025)RPLS(0.969)APQVPAAK	VIT(-22.15)AS(-15.87)RPLS(15.87)APQVPAAK	9	2	893.485	-0.34703	43384000	0	37210000	46884000	50717000	53301000	56809000	62759000	50086000	29297000	18834000	19553000
1549	gi|475579502	534	>gi|475579502|gb|EMT18355.1| hypothetical protein F775_30805 [Aegilops tauschii]	0.546566	1	S	0.00503848	89.541	_ES(ph)SPVNWETDASETR_	ES(0.547)S(0.453)PVNWETDASETR	ES(0.81)S(-0.81)PVNWET(-59.45)DAS(-77.41)ET(-81.55)R	2	2	894.36	-4.4407	0	0	0	0	0	0	0	0	0	0	0	0
1550	gi|475579502	705	>gi|475579502|gb|EMT18355.1| hypothetical protein F775_30805 [Aegilops tauschii]	0.53988	1	S	0.00803929	64.87	_VITAS(ph)RPLSAPQVPAAK_	VIT(0.177)AS(0.54)RPLS(0.283)APQVPAAK	VIT(-4.84)AS(2.81)RPLS(-2.81)APQVPAAK	5	2	893.485	-0.42566	0	163350000	0	0	0	0	0	0	0	0	0	0
2482	gi|475579312	46	>gi|475579312|gb|EMT18315.1| Putative histone H2A.4 [Aegilops tauschii]	1	3	Y	0.061504	31.089	_VAPQAAVY(ph)LT(ph)AVLEY(ph)R_	VAPQAAVY(1)LT(1)AVLEY(1)R	VAPQAAVY(31.09)LT(31.09)AVLEY(31.09)R	8	3	668.628	0.40382	0	0	0	0	0	0	0	0	0	0	0	0
2483	gi|475579312	53	>gi|475579312|gb|EMT18315.1| Putative histone H2A.4 [Aegilops tauschii]	1	3	Y	0.061504	31.089	_VAPQAAVY(ph)LT(ph)AVLEY(ph)R_	VAPQAAVY(1)LT(1)AVLEY(1)R	VAPQAAVY(31.09)LT(31.09)AVLEY(31.09)R	15	3	668.628	0.40382	0	0	0	0	0	0	0	0	0	0	0	0
2349	gi|475579269	692	>gi|475579269|gb|EMT18298.1| hypothetical protein F775_26602 [Aegilops tauschii]	0.95491	1	T	0.00533801	98.508	_LENDIRPST(ph)PDVK_	LENDIRPS(0.045)T(0.955)PDVK	LENDIRPS(-13.26)T(13.26)PDVK	9	2	782.374	-0.16222	0	153030000	382590000	64929000	107330000	85436000	92948000	84454000	76338000	82823000	71532000	39777000
1548	gi|475579229;gi|239923157;gi|269308270;gi|474384893;gi|90903443	617;617;617;522;148	>gi|475579229|gb|EMT18292.1| Putative lipoxygenase 3 [Aegilops tauschii];>gi|239923157|gb|ACS34908.1| lipoxygenase 2 [Triticum aestivum];>gi|269308270|gb|ACZ34181.1| lipoxygenase 2 [Triticum aestivum];>gi|474384893|gb|EMS64854.1| Putative lipoxygenase 3 [T	0.995574	1	S	0.00270035	108.97	_GMAVEDPSS(ph)PHK_	GMAVEDPS(0.004)S(0.996)PHK	GMAVEDPS(-23.52)S(23.52)PHK	9	2	667.776	-0.62334	0	44454000	47991000	0	0	0	88172000	87418000	89160000	0	0	0
1547	gi|475579229;gi|239923157;gi|269308270;gi|474384893;gi|90903443	616;616;616;521;147	>gi|475579229|gb|EMT18292.1| Putative lipoxygenase 3 [Aegilops tauschii];>gi|239923157|gb|ACS34908.1| lipoxygenase 2 [Triticum aestivum];>gi|269308270|gb|ACZ34181.1| lipoxygenase 2 [Triticum aestivum];>gi|474384893|gb|EMS64854.1| Putative lipoxygenase 3 [T	0.901563	1	S	0.00366093	94.461	_GMAVEDPS(ph)SPHKVR_	GMAVEDPS(0.902)S(0.098)PHKVR	GMAVEDPS(9.62)S(-9.62)PHKVR	8	2	795.361	-0.73694	27189000	0	0	0	0	0	0	0	0	0	0	0
2348	gi|475578074	6	>gi|475578074|gb|EMT18008.1| Mitogen-activated protein kinase 2 [Aegilops tauschii]	1	1	T	0.00175097	87.568	_(ac)ELEAT(ph)M(ox)ELGDGR_	ELEAT(1)MELGDGR	ELEAT(38.63)MELGDGR	5	2	729.795	2.2044	0	145660000	0	13367000000	10963000000	6628900000	896390000	757040000	0	8862300000	5348300	5666400000
1546	gi|475578026	69	>gi|475578026|gb|EMT17989.1| hypothetical protein F775_42468 [Aegilops tauschii]	0.999999	1	S	0.00583815	114.86	_LRS(ph)FNMSR_	LRS(1)FNMSR	LRS(61.11)FNMS(-61.11)R	3	2	545.747	-0.26809	0	252550000	243760000	281180000	281260000	265560000	140690000	133850000	158950000	196660000	120790000	130030000
1545	gi|475577601	630	>gi|475577601|gb|EMT17860.1| hypothetical protein F775_52605 [Aegilops tauschii]	1	1	S	2.93347e-13	139.55	_KAS(ph)PPPQSVVLHVDHLSR_	KAS(1)PPPQSVVLHVDHLSR	KAS(65.25)PPPQS(-65.25)VVLHVDHLS(-130.38)R	3	3	683.021	-0.34063	711540000	785220000	662760000	76239000	90644000	96065000	195540000	160840000	180250000	54417000	47010000	44560000
1543	gi|475577557	502	>gi|475577557|gb|EMT17840.1| hypothetical protein F775_13279 [Aegilops tauschii]	1	1	S	0.000248709	135.02	_HRS(ph)PIKEIK_	HRS(1)PIKEIK	HRS(90.79)PIKEIK	3	2	594.318	-0.61284	185590000	179490000	314180000	46063000	68910000	0	113730000	90227000	77104000	55956000	83311000	110060000
2347	gi|475577557	484	>gi|475577557|gb|EMT17840.1| hypothetical protein F775_13279 [Aegilops tauschii]	0.999999	1	T	0.00315168	109.84	_ERT(ph)PPRTPGDR_	ERT(1)PPRTPGDR	ERT(58.29)PPRT(-58.29)PGDR	3	3	454.549	0.16339	227740000	221000000	257170000	85002000	85043000	61060000	111870000	119730000	77911000	0	33694000	44150000
1544	gi|475577557	209	>gi|475577557|gb|EMT17840.1| hypothetical protein F775_13279 [Aegilops tauschii]	0.999551	1	S	0.00135588	106.13	_MYGEHS(ph)ANLGR_	MYGEHS(1)ANLGR	MY(-33.48)GEHS(33.48)ANLGR	6	2	657.768	-1.6409	19850000	19680000	0	3679500	0	0	0	0	0	0	0	0
1541	gi|475577476	543	>gi|475577476|gb|EMT17815.1| Putative inactive receptor kinase [Aegilops tauschii]	1	1	S	2.57532e-50	211.93	_APLRS(ph)PGREDSVEHLPR_	APLRS(1)PGREDSVEHLPR	APLRS(64.24)PGREDS(-64.24)VEHLPR	5	3	665.997	0.44497	2153000000	1687300000	2030300000	1160000000	977160000	1254300000	1639100000	1789700000	1939800000	1070800000	555640000	682520000
1542	gi|475577476	549	>gi|475577476|gb|EMT17815.1| Putative inactive receptor kinase [Aegilops tauschii]	0.5	1	S	0.00312677	77.668	_APLRS(ph)PGREDSVEHLPR_	APLRS(0.5)PGREDS(0.5)VEHLPR	APLRS(0)PGREDS(0)VEHLPR	11	2	998.492	-0.015827	0	0	0	0	0	0	0	39438000	0	0	0	0
1540	gi|475577197	340	>gi|475577197|gb|EMT17740.1| Putative protein phosphatase 2C 33 [Aegilops tauschii]	1	1	S	3.14194e-07	159.58	_LKS(ph)LLFR_	LKS(1)LLFR	LKS(131.44)LLFR	3	2	478.77	0.39595	387590000	405720000	399060000	190350000	187140000	210770000	301000000	305810000	329810000	106740000	44981000	43746000
1539	gi|475577091;gi|473789868	19;19	>gi|475577091|gb|EMT17712.1| Ubiquitin carrier protein E2 36 [Aegilops tauschii];>gi|473789868|gb|EMS46318.1| Ubiquitin-conjugating enzyme E2 36 [Triticum urartu]	1	1	S	9.8762e-29	168.78	_LLS(ph)EPAPGISASPSEENMR_	LLS(1)EPAPGISASPSEENMR	LLS(96.53)EPAPGIS(-96.53)AS(-110.04)PS(-128.56)EENMR	3	2	1032.97	0.5344	42745000	50737000	43491000	0	0	0	0	0	15499000	0	0	0
1538	gi|475576458;gi|68037220	83;83	>gi|475576458|gb|EMT17553.1| RNA-binding protein 8A [Aegilops tauschii];>gi|68037220|gb|AAY84882.1| mRNA transport factor [Triticum aestivum]	1	1	S	4.1839e-15	157.83	_S(ph)GFDALASDGGPGPVR_	S(1)GFDALASDGGPGPVR	S(76.58)GFDALAS(-76.58)DGGPGPVR	1	2	791.848	-1.4661	0	0	395750000	0	0	0	0	0	0	51462000	0	0
1537	gi|475576458	41	>gi|475576458|gb|EMT17553.1| RNA-binding protein 8A [Aegilops tauschii]	0.995924	1	S	9.28128e-51	213.52	_LRS(ph)TIAGGGGGDDDAPR_	LRS(0.996)T(0.004)IAGGGGGDDDAPR	LRS(23.88)T(-23.88)IAGGGGGDDDAPR	3	2	847.878	-0.37498	552050000	807410000	969970000	57011000	56908000	52110000	223830000	299660000	152800000	211150000	0	0
1536	gi|475576458;gi|68037220	69;69	>gi|475576458|gb|EMT17553.1| RNA-binding protein 8A [Aegilops tauschii];>gi|68037220|gb|AAY84882.1| mRNA transport factor [Triticum aestivum]	0.695903	1	S	2.9327e-06	135.61	_GFREDPNSS(ph)SAHR_	GFREDPNS(0.152)S(0.696)S(0.152)AHR	GFREDPNS(-6.61)S(6.61)S(-6.61)AHR	9	2	770.32	0.53174	0	31386000	0	0	0	0	0	7375700	8683400	10485000	0	0
2346	gi|475576458	42	>gi|475576458|gb|EMT17553.1| RNA-binding protein 8A [Aegilops tauschii]	0.564816	1	T	0.00115683	79.97	_LRST(ph)IAGGGGGDDDAPR_	LRS(0.435)T(0.565)IAGGGGGDDDAPR	LRS(-1.13)T(1.13)IAGGGGGDDDAPR	4	3	565.588	-0.15396	0	0	0	0	0	23679000	0	0	97192000	0	0	0
1535	gi|475576275	90	>gi|475576275|gb|EMT17503.1| hypothetical protein F775_30781 [Aegilops tauschii]	1	1	S	0.00408405	123.01	_DLKS(ph)FELK_	DLKS(1)FELK	DLKS(97.45)FELK	4	2	530.26	-0.25103	38846000	87842000	69035000	86823000	96605000	97970000	27507000	16631000	36641000	83088000	66218000	68207000
1532	gi|475576032	321	>gi|475576032|gb|EMT17433.1| hypothetical protein F775_06377 [Aegilops tauschii]	1	1	S	3.72536e-08	130.56	_AHRHS(ph)MGNPK_	AHRHS(1)MGNPK	AHRHS(38.8)MGNPK	5	3	405.513	-0.29995	16052000	163790000	32757000	2392900	3650600	2523200	9547800	15735000	0	39140000	10339000	14587000
1534	gi|475576032	145	>gi|475576032|gb|EMT17433.1| hypothetical protein F775_06377 [Aegilops tauschii]	1	1	S	0.00304719	123.63	_LINQDS(ph)LK_	LINQDS(1)LK	LINQDS(87.3)LK	6	2	505.75	0.86501	639310000	660670000	605280000	34992000	39751000	200940000	192550000	193880000	199300000	104040000	12346000	0
1533	gi|475576032	159	>gi|475576032|gb|EMT17433.1| hypothetical protein F775_06377 [Aegilops tauschii]	0.907052	1	S	4.92971e-28	193.54	_LIDQEMSALPKS(ph)PTK_	LIDQEMSALPKS(0.907)PT(0.093)K	LIDQEMS(-49.37)ALPKS(9.89)PT(-9.89)K	12	2	869.428	-0.10284	986740000	1023000000	948510000	653660000	525630000	578910000	553590000	602720000	669690000	555140000	326250000	361310000
1531	gi|475575846	347	>gi|475575846|gb|EMT17379.1| 3-phosphoinositide-dependent protein kinase 1 [Aegilops tauschii]	0.999168	1	S	0.000184076	119.69	_LASIDS(ph)FDSR_	LASIDS(0.999)FDS(0.001)R	LAS(-38.04)IDS(31.7)FDS(-31.7)R	6	2	595.758	1.2161	62038000	92396000	155740000	60563000	48838000	56118000	0	29131000	32251000	67360000	0	0
1530	gi|475575723	116	>gi|475575723|gb|EMT17355.1| hypothetical protein F775_31146 [Aegilops tauschii]	1	1	S	2.94575e-47	220.34	_EKS(ph)INLTHEESPALR_	EKS(1)INLTHEESPALR	EKS(68.85)INLT(-68.85)HEES(-98.29)PALR	3	2	902.435	-0.080731	406690000	477330000	445360000	91136000	117860000	90978000	205630000	258390000	218520000	122600000	27343000	24890000
1528	gi|475575677	22	>gi|475575677|gb|EMT17345.1| hypothetical protein F775_08065 [Aegilops tauschii]	0.999166	1	S	4.75242e-12	118.9	_FHTHGHHS(ph)NSTTPTGEAASPK_	FHTHGHHS(0.999)NSTTPTGEAASPK	FHT(-39.66)HGHHS(33.12)NS(-33.12)T(-36.42)T(-49.25)PT(-66.67)GEAAS(-81.33)PK	8	3	760.998	-0.4393	0	0	113200000	0	0	0	0	0	0	0	0	0
1529	gi|475575677	24	>gi|475575677|gb|EMT17345.1| hypothetical protein F775_08065 [Aegilops tauschii]	0.934307	1	S	2.18862e-12	120.32	_FHTHGHHSNS(ph)TTPTGEAASPK_	FHTHGHHS(0.021)NS(0.934)T(0.031)T(0.014)PTGEAASPK	FHT(-34.11)HGHHS(-16.48)NS(14.82)T(-14.82)T(-18.4)PT(-47.96)GEAAS(-77.98)PK	10	4	571	-0.48168	116510000	0	129510000	0	0	7321100	0	0	0	33814000	0	18605000
2345	gi|475575677	25	>gi|475575677|gb|EMT17345.1| hypothetical protein F775_08065 [Aegilops tauschii]	0.566806	1	T	2.7282e-11	107.21	_FHTHGHHSNST(ph)TPTGEAASPK_	FHTHGHHS(0.01)NS(0.383)T(0.567)T(0.036)PT(0.004)GEAAS(0.001)PK	FHT(-31.67)HGHHS(-17.49)NS(-1.71)T(1.71)T(-12.01)PT(-22.01)GEAAS(-29.11)PK	11	4	571	3.6133	0	331150000	0	0	0	7676000	0	0	0	0	0	0
1525	gi|475575507;gi|474236805	133;138	>gi|475575507|gb|EMT17283.1| Pumilio-like protein [Aegilops tauschii];>gi|474236805|gb|EMS59607.1| Pumilio-like protein 2 [Triticum urartu]	1	1	S	0.000500045	109.07	_GGDGLIGLS(ph)LGR_	GGDGLIGLS(1)LGR	GGDGLIGLS(98.65)LGR	9	2	597.798	0.059425	223730000	301330000	267750000	7018400	10044000	6331900	44417000	59171000	58278000	0	0	0
1526	gi|475575507	139	>gi|475575507|gb|EMT17283.1| Pumilio-like protein [Aegilops tauschii]	1	1	S	1.6803e-66	209.6	_QRS(ph)FADMFQDNLGR_	QRS(1)FADMFQDNLGR	QRS(209.6)FADMFQDNLGR	3	3	588.922	-0.28449	86010000	93721000	39465000	2184700	0	0	0	11259000	5302400	0	0	0
1527	gi|475575507;gi|474236805	238;243	>gi|475575507|gb|EMT17283.1| Pumilio-like protein [Aegilops tauschii];>gi|474236805|gb|EMS59607.1| Pumilio-like protein 2 [Triticum urartu]	1	1	S	0.000397257	111.72	_VPS(ph)PGLPPVGAR_	VPS(1)PGLPPVGAR	VPS(91.03)PGLPPVGAR	3	2	613.818	0.082184	555560000	568320000	539150000	300980000	247360000	254700000	309640000	317750000	331860000	226260000	163480000	159050000
1524	gi|475575364	10	>gi|475575364|gb|EMT17248.1| Transcription factor RF2a [Aegilops tauschii]	0.999438	1	S	2.53907e-36	204.78	_HQHSQS(ph)MDESMSIK_	HQHS(0.001)QS(0.999)MDESMSIK	HQHS(-32.66)QS(32.66)MDES(-46.93)MS(-88.99)IK	6	2	862.842	0.065449	241800000	240120000	317180000	56351000	42768000	56937000	36916000	69761000	73444000	30935000	0	0
1523	gi|475574869	288	>gi|475574869|gb|EMT17099.1| 60S acidic ribosomal protein P0 [Aegilops tauschii]	1	1	S	2.39359e-07	93.416	_FAVAAPAAAAS(ph)GGAAAAAPKEEEK_	FAVAAPAAAAS(1)GGAAAAAPKEEEK	FAVAAPAAAAS(40.25)GGAAAAAPKEEEK	11	3	746.026	2.2254	1280800000	1242800000	1352700000	218390000	247800000	209980000	389790000	423070000	449370000	692950000	416410000	434890000
1522	gi|475574829	264	>gi|475574829|gb|EMT17087.1| Ubiquitin carboxyl-terminal hydrolase 24 [Aegilops tauschii]	0.993356	1	S	0.000120055	92.679	_KAEATVPS(ph)PGPVNNVK_	KAEAT(0.007)VPS(0.993)PGPVNNVK	KAEAT(-21.75)VPS(21.75)PGPVNNVK	8	2	844.424	-1.0095	0	8696200	0	0	0	0	0	0	0	15803000	15745000	13119000
1521	gi|475574829	198	>gi|475574829|gb|EMT17087.1| Ubiquitin carboxyl-terminal hydrolase 24 [Aegilops tauschii]	0.986122	1	S	0.00427986	97.439	_ATS(ph)PSAGPANNVK_	AT(0.014)S(0.986)PSAGPANNVK	AT(-18.55)S(18.55)PS(-40.28)AGPANNVK	3	2	647.295	-0.007587	40685000	37330000	41066000	14621000	9629600	0	17150000	11834000	16120000	41709000	0	0
1520	gi|475574796	1511	>gi|475574796|gb|EMT17079.1| hypothetical protein F775_04592 [Aegilops tauschii]	1	1	S	2.46701e-11	137.89	_GAS(ph)EEQNLIR_	GAS(1)EEQNLIR	GAS(137.89)EEQNLIR	3	2	598.769	0.069085	107500000	104140000	106340000	29539000	10222000	15757000	0	29649000	0	17606000	18494000	0
2344	gi|475574796	1598	>gi|475574796|gb|EMT17079.1| hypothetical protein F775_04592 [Aegilops tauschii]	1	1	T	2.38632e-19	168.31	_AHT(ph)IKNEPIDR_	AHT(1)IKNEPIDR	AHT(145.6)IKNEPIDR	3	2	687.332	-0.40043	262510000	966350000	808290000	154630000	232810000	222280000	438440000	608270000	578140000	413940000	178180000	198730000
1519	gi|475574510	3	>gi|475574510|gb|EMT17003.1| Acetylornithine deacetylase [Aegilops tauschii]	1	1	S	0.00586066	76.465	_(ac)AS(ph)PAPPLK_	AS(1)PAPPLK	AS(63.28)PAPPLK	2	2	451.723	1.0171	0	16716000	21246000	13471000	0	13669000	9262400	16082000	0	25129000	0	8766000
1518	gi|475574469	148	>gi|475574469|gb|EMT16987.1| hypothetical protein F775_52479 [Aegilops tauschii]	1	1	S	1.04068e-38	220.29	_VGLIRPNS(ph)PK_	VGLIRPNS(1)PK	VGLIRPNS(185.3)PK	8	2	580.813	-1.28	2322000000	2398200000	2107500000	3170300000	3605300000	3267000000	750100000	691970000	841680000	3755600000	2027900000	2124900000
2343	gi|475574469	204	>gi|475574469|gb|EMT16987.1| hypothetical protein F775_52479 [Aegilops tauschii]	1	1	T	1.67246e-05	107.41	_GNSVVENGAGT(ph)PLDAK_	GNSVVENGAGT(1)PLDAK	GNS(-79.73)VVENGAGT(79.73)PLDAK	11	2	804.867	-3.5146	40687000	42753000	0	28109000	31048000	24196000	0	0	0	0	0	0
2342	gi|475574469	294	>gi|475574469|gb|EMT16987.1| hypothetical protein F775_52479 [Aegilops tauschii]	0.999873	1	T	0.00692491	56.766	_EVINDPCT(ph)PKPNPNPFTFVPESK_	EVINDPCT(1)PKPNPNPFTFVPESK	EVINDPCT(39.26)PKPNPNPFT(-39.26)FVPES(-50.78)K	8	3	903.087	-0.11188	0	47665000	44238000	0	0	0	0	0	0	0	0	0
1517	gi|475574469	216	>gi|475574469|gb|EMT16987.1| hypothetical protein F775_52479 [Aegilops tauschii]	0.999405	1	S	3.41343e-53	195.73	_SHS(ph)ISNDLHAVQPDPVAADILR_	SHS(0.999)ISNDLHAVQPDPVAADILR	S(-33.29)HS(33.29)IS(-39)NDLHAVQPDPVAADILR	3	3	812.395	-0.42413	843010000	890150000	872910000	38571000	39458000	50150000	161620000	198220000	217260000	169320000	110320000	110080000
1515	gi|475573950	79	>gi|475573950|gb|EMT16856.1| hypothetical protein F775_02316 [Aegilops tauschii]	1	1	S	0	342.48	_YHS(ph)DGVGGASFVAPHVMTAR_	YHS(1)DGVGGASFVAPHVMTAR	Y(-102.85)HS(102.85)DGVGGAS(-112.67)FVAPHVMT(-198.66)AR	3	3	713.654	0.90792	3746300000	4342100000	4398300000	2217200000	2581000000	2406600000	2889400000	2918800000	3185900000	903970000	170790000	249750000
1516	gi|475573950	33	>gi|475573950|gb|EMT16856.1| hypothetical protein F775_02316 [Aegilops tauschii]	1	1	S	0.00204093	100.45	_VS(ph)PAIKPHDKIEAAR_	VS(1)PAIKPHDKIEAAR	VS(68.92)PAIKPHDKIEAAR	2	3	571.301	0.33501	1923800000	1790800000	1644700000	1079500000	985680000	1204100000	953620000	800030000	1002500000	1011100000	779040000	710610000
1514	gi|475573950	53	>gi|475573950|gb|EMT16856.1| hypothetical protein F775_02316 [Aegilops tauschii]	0.937523	1	S	1.84625e-30	190.67	_RPAGSSS(ph)APMVIPVAPR_	RPAGS(0.001)S(0.061)S(0.938)APMVIPVAPR	RPAGS(-28.09)S(-11.87)S(11.87)APMVIPVAPR	7	2	886.947	0.33161	0	185570000	504750000	0	0	121330000	50598000	69647000	0	77810000	0	18654000
1513	gi|475573950	52	>gi|475573950|gb|EMT16856.1| hypothetical protein F775_02316 [Aegilops tauschii]	0.66539	1	S	3.89506e-22	170.98	_RPAGSS(ph)SAPMVIPVAPR_	RPAGS(0.008)S(0.665)S(0.327)APMVIPVAPR	RPAGS(-19.39)S(3.09)S(-3.09)APMVIPVAPR	6	2	886.947	0.59795	425480000	0	0	0	78589000	0	111340000	0	139720000	0	0	0
1512	gi|475573950	51	>gi|475573950|gb|EMT16856.1| hypothetical protein F775_02316 [Aegilops tauschii]	0.492093		S	5.71436e-07	119.38	_RPAGS(ph)SSAPMVIPVAPR_	RPAGS(0.492)S(0.31)S(0.198)APMVIPVAPR	RPAGS(2.01)S(-2.01)S(-3.96)APMVIPVAPR	5	3	591.634	0.64906	0	0	0	0	0	0	0	0	0	0	0	0
1511	gi|475573835	735	>gi|475573835|gb|EMT16815.1| Exosome component 10 [Aegilops tauschii]	0.999586	1	S	0.0144126	93.258	_FRS(ph)LNESR_	FRS(1)LNESR	FRS(33.83)LNES(-33.83)R	3	2	544.748	-0.14287	138940000	127230000	139240000	0	15823000	0	25659000	47992000	0	28101000	0	8699300
1509	gi|475573783	366	>gi|475573783|gb|EMT16813.1| hypothetical protein F775_18335 [Aegilops tauschii]	1	1	S	3.93081e-05	148.52	_RPS(ph)FQMR_	RPS(1)FQMR	RPS(104.01)FQMR	3	2	501.223	-0.22624	110050000	135890000	105940000	107980000	103760000	107980000	49873000	50366000	52660000	87473000	50005000	92354000
1510	gi|475573783	347	>gi|475573783|gb|EMT16813.1| hypothetical protein F775_18335 [Aegilops tauschii]	1	1	S	7.66312e-27	184.31	_RQS(ph)IGGAESASK_	RQS(1)IGGAESASK	RQS(80.85)IGGAES(-80.85)AS(-104.56)K	3	2	635.793	0.25765	181190000	95929000	190570000	0	0	5769900	39332000	30213000	42048000	46785000	29452000	0
1508	gi|475573724	997	>gi|475573724|gb|EMT16807.1| hypothetical protein F775_29030 [Aegilops tauschii]	0.99904	1	S	0.000238583	117.07	_ANAAGDS(ph)VGDSLAR_	ANAAGDS(0.999)VGDS(0.001)LAR	ANAAGDS(30.17)VGDS(-30.17)LAR	7	2	692.299	-0.28824	33545000	33217000	38770000	0	0	11185000	0	41488000	0	0	0	0
1507	gi|475572686	330	>gi|475572686|gb|EMT16569.1| IAA-alanine resistance protein 1 [Aegilops tauschii]	1	1	S	1.02494e-05	100.64	_S(ph)ALDVVPGATDREPINSK_	S(1)ALDVVPGATDREPINSK	S(80.95)ALDVVPGAT(-80.95)DREPINS(-94.28)K	1	2	974.972	2.076	83803000	31696000	0	0	0	0	0	0	0	0	0	0
1505	gi|475572563	175	>gi|475572563|gb|EMT16536.1| Pumilio-like protein [Aegilops tauschii]	1	1	S	0.00958159	77.644	_NAFEGPNLS(ph)R_	NAFEGPNLS(1)R	NAFEGPNLS(77.64)R	9	2	592.758	0.34204	0	39079000	40581000	16611000	17929000	16983000	17132000	16619000	18491000	0	0	0
2341	gi|475572563;gi|474195535	245;336	>gi|475572563|gb|EMT16536.1| Pumilio-like protein [Aegilops tauschii];>gi|474195535|gb|EMS58316.1| Pumilio-like protein 4 [Triticum urartu]	0.980529	1	T	8.57618e-06	130.56	_STT(ph)PDPQLMQR_	S(0.01)T(0.01)T(0.981)PDPQLMQR	S(-20.03)T(-20.03)T(20.03)PDPQLMQR	3	2	677.297	-0.88923	0	71452000	72954000	31383000	0	0	0	0	0	0	13012000	0
1506	gi|475572563;gi|474195535	243;334	>gi|475572563|gb|EMT16536.1| Pumilio-like protein [Aegilops tauschii];>gi|474195535|gb|EMS58316.1| Pumilio-like protein 4 [Triticum urartu]	0.362472		S	0.0139851	76.143	_S(ph)TTPDPQLMQR_	S(0.362)T(0.362)T(0.275)PDPQLMQR	S(0)T(0)T(-1.2)PDPQLMQR	1	2	677.297	-0.46638	0	0	0	0	0	0	0	0	0	0	0	0
2340	gi|475572563;gi|474195535	244;335	>gi|475572563|gb|EMT16536.1| Pumilio-like protein [Aegilops tauschii];>gi|474195535|gb|EMS58316.1| Pumilio-like protein 4 [Triticum urartu]	0.362472		T	0.0139851	76.143	_S(ph)TTPDPQLMQR_	S(0.362)T(0.362)T(0.275)PDPQLMQR	S(0)T(0)T(-1.2)PDPQLMQR	2	2	677.297	-0.46638	0	0	0	0	0	0	0	0	0	0	0	0
2339	gi|475572521	870	>gi|475572521|gb|EMT16518.1| Putative oxidoreductase GLYR1-like protein [Aegilops tauschii]	1	1	T	9.83428e-05	119.54	_HVGT(ph)AAEADTAK_	HVGT(1)AAEADTAK	HVGT(78.28)AAEADT(-78.28)AK	4	2	625.774	0.52803	0	39825000	38220000	3140700	0	9320600	6831000	10387000	26057000	27512000	0	10407000
1504	gi|475572470	325	>gi|475572470|gb|EMT16509.1| Zinc finger CCCH domain-containing protein 44 [Aegilops tauschii]	0.999995	1	S	0.0164245	108.98	_IYS(ph)LLER_	IYS(1)LLER	IY(-53.3)S(53.3)LLER	3	2	487.241	0.77886	0	8724900	11612000	0	0	0	0	0	0	0	0	0
2338	gi|475571893;gi|473890746	186;129	>gi|475571893|gb|EMT16366.1| hypothetical protein F775_42394 [Aegilops tauschii];>gi|473890746|gb|EMS48651.1| hypothetical protein TRIUR3_33235 [Triticum urartu]	0.826329	1	T	1.45896e-08	137.95	_SFT(ph)SLAEAAAK_	S(0.137)FT(0.826)S(0.036)LAEAAAK	S(-7.79)FT(7.79)S(-13.57)LAEAAAK	3	2	588.271	2.7504	0	0	0	0	0	9389500	16051000	0	0	0	0	0
1503	gi|475571893	304	>gi|475571893|gb|EMT16366.1| hypothetical protein F775_42394 [Aegilops tauschii]	0.824896	1	S	0.000416472	116.63	_NTINPNTSS(ph)FR_	NTINPNT(0.018)S(0.157)S(0.825)FR	NT(-82.85)INPNT(-16.69)S(-7.19)S(7.19)FR	9	2	665.793	-0.6436	29891000	0	0	0	0	0	0	0	0	0	0	0
1502	gi|475571893	303	>gi|475571893|gb|EMT16366.1| hypothetical protein F775_42394 [Aegilops tauschii]	0.655843	1	S	0.000754791	112.44	_NTINPNTS(ph)SFR_	NTINPNT(0.015)S(0.656)S(0.329)FR	NT(-81.53)INPNT(-16.38)S(3)S(-3)FR	8	2	665.793	-0.40354	0	31580000	37327000	0	0	0	0	0	0	0	0	0
1501	gi|475571574	11	>gi|475571574|gb|EMT16287.1| Sucrose synthase 2 [Aegilops tauschii]	1	1	S	0.00511577	118.4	_LDRIPS(ph)IR_	LDRIPS(1)IR	LDRIPS(99.57)IR	6	3	350.522	-0.14422	0	18736000	29894000	0	23962000	18290000	17374000	18906000	16268000	26589000	0	0
1500	gi|475571441	170	>gi|475571441|gb|EMT16242.1| hypothetical protein F775_13648 [Aegilops tauschii]	1	1	S	0.0162032	76.655	_ILIS(ph)EHHRER_	ILIS(1)EHHRER	ILIS(65.4)EHHRER	4	2	685.34	-0.11379	64735000	101940000	104500000	51853000	31784000	29404000	40254000	62461000	59415000	28417000	0	10982000
1499	gi|475570925;gi|474385238	48;92	>gi|475570925|gb|EMT16137.1| hypothetical protein F775_26294 [Aegilops tauschii];>gi|474385238|gb|EMS64921.1| hypothetical protein TRIUR3_26550 [Triticum urartu]	0.934659	1	S	1.00817e-07	140.96	_VVEKEEVSS(ph)DGSK_	VVEKEEVS(0.023)S(0.935)DGS(0.043)K	VVEKEEVS(-16.18)S(13.39)DGS(-13.39)K	9	2	736.829	1.0745	20752000	0	0	0	0	0	0	0	0	0	0	0
1498	gi|475570755	228	>gi|475570755|gb|EMT16103.1| U-box domain-containing protein 35 [Aegilops tauschii]	0.999971	1	S	0.00272785	91.914	_GLSGFPS(ph)LPR_	GLSGFPS(1)LPR	GLS(-45.32)GFPS(45.32)LPR	7	2	555.771	0.068158	18138000	18141000	19810000	0	0	0	0	0	0	0	0	0
1495	gi|475570667	1172	>gi|475570667|gb|EMT16078.1| hypothetical protein F775_09910 [Aegilops tauschii]	0.999903	1	S	7.73986e-23	159.46	_EHKEEAVNS(ph)PSQLSFGNFIR_	EHKEEAVNS(1)PSQLSFGNFIR	EHKEEAVNS(40.12)PS(-40.12)QLS(-77.25)FGNFIR	9	3	790.369	-0.066819	51205000	64580000	62130000	0	0	0	0	15894000	15798000	0	0	0
1496	gi|475570667	509	>gi|475570667|gb|EMT16078.1| hypothetical protein F775_09910 [Aegilops tauschii]	0.999808	1	S	0.000296094	126.34	_KES(ph)TIEDAK_	KES(1)TIEDAK	KES(37.16)T(-37.16)IEDAK	3	2	550.747	1.2733	23110000	24410000	13568000	0	3324300	0	0	0	0	0	0	0
1497	gi|475570667	1219	>gi|475570667|gb|EMT16078.1| hypothetical protein F775_09910 [Aegilops tauschii]	0.804424	1	S	0.0170724	87.667	_RPTS(ph)IASK_	RPT(0.196)S(0.804)IASK	RPT(-6.14)S(6.14)IAS(-43.1)K	4	2	470.237	-0.09234	0	60896000	62748000	5010400	3472300	4233800	16316000	10219000	0	22598000	10755000	11537000
1489	gi|475570585	351	>gi|475570585|gb|EMT16061.1| hypothetical protein F775_27114 [Aegilops tauschii]	0.999979	1	S	1.6105e-05	124.3	_GLS(ph)AMTIGGKPK_	GLS(1)AMTIGGKPK	GLS(46.78)AMT(-46.78)IGGKPK	3	2	620.312	-0.19966	121240000	124090000	124630000	0	0	0	27616000	27797000	0	38032000	0	0
1488	gi|475570585	183	>gi|475570585|gb|EMT16061.1| hypothetical protein F775_27114 [Aegilops tauschii]	0.99821	1	S	3.2149e-05	89.201	_FVQNQPAPQPVLS(ph)PEATELR_	FVQNQPAPQPVLS(0.998)PEAT(0.002)ELR	FVQNQPAPQPVLS(27.46)PEAT(-27.46)ELR	13	3	767.714	1.9892	78941000	0	0	0	0	0	0	0	0	0	0	0
1494	gi|475570585	609	>gi|475570585|gb|EMT16061.1| hypothetical protein F775_27114 [Aegilops tauschii]	0.670741	1	S	0.000163895	77.576	_LSSSPHGIPTGSS(ph)PIGSVPK_	LSSSPHGIPT(0.049)GS(0.242)S(0.671)PIGS(0.038)VPK	LS(-41.97)S(-35.23)S(-35.23)PHGIPT(-11.39)GS(-4.43)S(4.43)PIGS(-12.42)VPK	13	3	662.33	-0.64899	0	0	0	0	63105000	0	0	0	0	0	0	0
2337	gi|475570585	606	>gi|475570585|gb|EMT16061.1| hypothetical protein F775_27114 [Aegilops tauschii]	0.602735	1	T	0.0189051	53.998	_LSSSPHGIPT(ph)GSSPIGSVPK_	LS(0.002)S(0.006)S(0.006)PHGIPT(0.603)GS(0.195)S(0.163)PIGS(0.025)VPK	LS(-25.87)S(-20.01)S(-20.01)PHGIPT(4.9)GS(-4.9)S(-5.67)PIGS(-13.76)VPK	10	3	662.33	0.1107	0	0	0	0	0	50730000	0	0	0	0	0	0
1492	gi|475570585	600	>gi|475570585|gb|EMT16061.1| hypothetical protein F775_27114 [Aegilops tauschii]	0.559917	1	S	2.52162e-10	112.85	_LSSS(ph)PHGIPTGSSPIGSVPK_	LS(0.22)S(0.22)S(0.56)PHGIPTGSSPIGSVPK	LS(-4.06)S(-4.06)S(4.06)PHGIPT(-48.37)GS(-58.15)S(-58.15)PIGS(-63.04)VPK	4	2	992.991	0.56173	0	0	0	0	0	0	0	0	0	0	39254000	0
1493	gi|475570585	608	>gi|475570585|gb|EMT16061.1| hypothetical protein F775_27114 [Aegilops tauschii]	0.534862	1	S	0.000163895	77.576	_LSSSPHGIPTGS(ph)SPIGSVPK_	LSSSPHGIPT(0.028)GS(0.535)S(0.41)PIGS(0.028)VPK	LS(-57.54)S(-53.24)S(-53.24)PHGIPT(-12.89)GS(1.15)S(-1.15)PIGS(-12.89)VPK	12	3	662.33	1.1282	0	0	0	0	0	0	0	0	0	46890000	0	0
1491	gi|475570585	599	>gi|475570585|gb|EMT16061.1| hypothetical protein F775_27114 [Aegilops tauschii]	0.479804		S	2.52162e-10	112.85	_LSS(ph)SPHGIPTGSSPIGSVPK_	LS(0.04)S(0.48)S(0.48)PHGIPTGSSPIGSVPK	LS(-10.75)S(0)S(0)PHGIPT(-44.3)GS(-47.75)S(-47.38)PIGS(-53.52)VPK	3	3	662.33	0.73356	0	0	0	0	0	0	0	0	0	0	0	0
1490	gi|475570585	598	>gi|475570585|gb|EMT16061.1| hypothetical protein F775_27114 [Aegilops tauschii]	0.36927		S	2.52162e-10	112.85	_LS(ph)SSPHGIPTGSSPIGSVPK_	LS(0.369)S(0.369)S(0.261)PHGIPTGSSPIGSVPK	LS(0)S(0)S(-1.5)PHGIPT(-60.62)GS(-64.32)S(-64.32)PIGS(-77.66)VPK	2	2	992.991	0.37891	0	0	0	0	0	0	0	0	0	0	0	0
1487	gi|475625587;gi|475568867	1013;871	>gi|475625587|gb|EMT33029.1| Putative ATP-dependent helicase [Aegilops tauschii];>gi|475568867|gb|EMT15623.1| Putative ATP-dependent helicase [Aegilops tauschii]	0.98292	1	S	0.019293	74.46	_FYS(ph)LSSGVAK_	FYS(0.983)LS(0.013)S(0.004)GVAK	FY(-38.8)S(18.68)LS(-18.68)S(-24.31)GVAK	3	2	569.763	0.80153	44392000	37087000	34366000	0	0	0	0	0	0	0	0	0
1486	gi|475566818	946	>gi|475566818|gb|EMT15115.1| Non-lysosomal glucosylceramidase [Aegilops tauschii]	1	1	S	0.00503455	89.561	_IHIS(ph)PQAVR_	IHIS(1)PQAVR	IHIS(67.21)PQAVR	4	2	550.784	-0.16187	106380000	149830000	119110000	0	67313000	51530000	85179000	103010000	97821000	59680000	0	50332000
2336	gi|475565929	413	>gi|475565929|gb|EMT14914.1| Ran-specific GTPase-activating protein 2 [Aegilops tauschii]	0.999859	1	T	2.04267e-12	160.79	_ASDTPKT(ph)PEGSPK_	ASDTPKT(1)PEGSPK	AS(-77.25)DT(-52.73)PKT(38.67)PEGS(-38.67)PK	7	2	697.814	1.1194	116760000	279640000	195950000	16190000	26597000	5452600	33207000	30564000	36671000	27670000	21726000	20797000
2335	gi|475565929	410	>gi|475565929|gb|EMT14914.1| Ran-specific GTPase-activating protein 2 [Aegilops tauschii]	0.566875	1	T	0.00508422	99.069	_ASDT(ph)PKTPEGSPK_	AS(0.013)DT(0.567)PKT(0.42)PEGSPK	AS(-16.41)DT(1.3)PKT(-1.3)PEGS(-35.15)PK	4	2	697.814	1.8702	0	0	0	0	0	13949000	0	0	0	0	0	0
1483	gi|475565735;gi|474288130	815;667	>gi|475565735|gb|EMT14855.1| Ethylene-insensitive protein 2 [Aegilops tauschii];>gi|474288130|gb|EMS61209.1| Ethylene-insensitive protein 2 [Triticum urartu]	1	1	S	0.003038	94.122	_LEHEKS(ph)AGGR_	LEHEKS(1)AGGR	LEHEKS(89.43)AGGR	6	2	582.264	2.0031	42609000	0	0	0	0	0	55627000	103570000	0	0	11669000	0
1480	gi|475565735;gi|474288130	913;765	>gi|475565735|gb|EMT14855.1| Ethylene-insensitive protein 2 [Aegilops tauschii];>gi|474288130|gb|EMS61209.1| Ethylene-insensitive protein 2 [Triticum urartu]	0.998725	1	S	0.00365714	121.44	_ADNQTIEASKS(ph)PLMR_	ADNQTIEAS(0.001)KS(0.999)PLMR	ADNQT(-51.5)IEAS(-28.96)KS(28.96)PLMR	11	2	870.903	-1.3553	0	0	0	0	0	0	0	0	0	0	0	0
1485	gi|475565735;gi|474288130;gi|310656731;gi|475541711	1103;954;909;909	>gi|475565735|gb|EMT14855.1| Ethylene-insensitive protein 2 [Aegilops tauschii];>gi|474288130|gb|EMS61209.1| Ethylene-insensitive protein 2 [Triticum urartu];>gi|310656731|gb|ADP02171.1| Nramp domain-containing protein [Triticum aestivum];>gi|475541711|gb|	0.998113	1	S	0.000589874	116.29	_YHS(ph)SPDISAVIAASR_	YHS(0.998)S(0.002)PDISAVIAASR	Y(-55.37)HS(27.24)S(-27.24)PDIS(-63.68)AVIAAS(-83.31)R	3	2	827.385	3.2984	0	0	0	22869000	32898000	23797000	0	0	0	0	0	0
1481	gi|475565735;gi|474288130	829;681	>gi|475565735|gb|EMT14855.1| Ethylene-insensitive protein 2 [Aegilops tauschii];>gi|474288130|gb|EMS61209.1| Ethylene-insensitive protein 2 [Triticum urartu]	0.97236	1	S	7.31203e-09	142.3	_APSNPDGPPS(ph)LTFSR_	APSNPDGPPS(0.972)LT(0.024)FS(0.004)R	APS(-71.34)NPDGPPS(16.11)LT(-16.11)FS(-24.06)R	10	2	811.864	3.0119	135290000	141950000	163060000	0	101590000	0	0	35449000	0	22233000	0	0
1482	gi|475565735;gi|474288130	672;537	>gi|475565735|gb|EMT14855.1| Ethylene-insensitive protein 2 [Aegilops tauschii];>gi|474288130|gb|EMS61209.1| Ethylene-insensitive protein 2 [Triticum urartu]	0.930849	1	S	0.000147195	132.32	_EPLGS(ph)THHR_	EPLGS(0.931)T(0.069)HHR	EPLGS(11.29)T(-11.29)HHR	5	2	557.245	-0.33427	128810000	311160000	170480000	165780000	91371000	142990000	107520000	105820000	84616000	114760000	44653000	96256000
1484	gi|475565735	772	>gi|475565735|gb|EMT14855.1| Ethylene-insensitive protein 2 [Aegilops tauschii]	0.88228	1	S	0.00337682	73.783	_VSTAS(ph)EVEHIHAENIK_	VS(0.039)T(0.079)AS(0.882)EVEHIHAENIK	VS(-13.57)T(-10.48)AS(10.48)EVEHIHAENIK	5	3	615.291	-0.29586	43389000	34519000	52475000	0	0	0	0	0	0	61029000	35180000	0
2334	gi|475565735;gi|474288130	831;683	>gi|475565735|gb|EMT14855.1| Ethylene-insensitive protein 2 [Aegilops tauschii];>gi|474288130|gb|EMS61209.1| Ethylene-insensitive protein 2 [Triticum urartu]	0.787085	1	T	0.000572479	102.5	_APSNPDGPPSLT(ph)FSR_	APSNPDGPPS(0.074)LT(0.787)FS(0.139)R	APS(-84.64)NPDGPPS(-10.27)LT(7.53)FS(-7.53)R	12	2	811.864	0.5542	49921000	63972000	94020000	133680000	97726000	0	254210000	56282000	81661000	182480000	200270000	177710000
1478	gi|475565656	39	>gi|475565656|gb|EMT14843.1| hypothetical protein F775_29234 [Aegilops tauschii]	0.971787	1	S	0.000699974	112.8	_REES(ph)SQGEHGELR_	REES(0.972)S(0.028)QGEHGELR	REES(15.37)S(-15.37)QGEHGELR	4	2	797.336	1.1605	43292000	0	55972000	7945800	0	0	0	0	0	0	0	0
1479	gi|475565656	40	>gi|475565656|gb|EMT14843.1| hypothetical protein F775_29234 [Aegilops tauschii]	0.5	1	S	0.00318441	100.77	_REES(ph)SQGEHGELR_	REES(0.5)S(0.5)QGEHGELR	REES(0)S(0)QGEHGELR	5	3	531.893	-1.0866	43292000	0	0	0	0	0	0	0	0	0	0	0
2333	gi|475565001	4	>gi|475565001|gb|EMT14674.1| Methyltransferase-like protein 13 [Aegilops tauschii]	0.834136	1	T	0.000648807	78.088	_(ac)ATT(ph)PALHDALLDFTSR_	AT(0.166)T(0.834)PALHDALLDFTSR	AT(-7.01)T(7.01)PALHDALLDFT(-73.33)S(-73.33)R	3	2	925.938	2.002	0	0	0	0	0	0	0	0	0	0	0	0
1475	gi|475564828	150	>gi|475564828|gb|EMT14626.1| hypothetical protein F775_31648 [Aegilops tauschii]	0.872935	1	S	6.99751e-31	148.22	_FPEKPPVPPPS(ph)SAPPAAAFLPVPGR_	FPEKPPVPPPS(0.873)S(0.127)APPAAAFLPVPGR	FPEKPPVPPPS(8.37)S(-8.37)APPAAAFLPVPGR	11	3	868.452	0.088118	926880000	728310000	882150000	0	0	0	91107000	0	98142000	292810000	132090000	158460000
1476	gi|475564828	151	>gi|475564828|gb|EMT14626.1| hypothetical protein F775_31648 [Aegilops tauschii]	0.783513	1	S	3.01371e-30	139.81	_FPEKPPVPPPSS(ph)APPAAAFLPVPGR_	FPEKPPVPPPS(0.216)S(0.784)APPAAAFLPVPGR	FPEKPPVPPPS(-5.59)S(5.59)APPAAAFLPVPGR	12	3	868.452	0.38512	176340000	728310000	882150000	0	0	0	91107000	105430000	98142000	0	0	0
1477	gi|475564828	48	>gi|475564828|gb|EMT14626.1| hypothetical protein F775_31648 [Aegilops tauschii]	0.701956	1	S	1.46529e-10	92.865	_HPNPAADNNNNAMVS(ph)PAVSPAEFPR_	HPNPAADNNNNAMVS(0.702)PAVS(0.298)PAEFPR	HPNPAADNNNNAMVS(3.72)PAVS(-3.72)PAEFPR	15	3	899.734	-2.655	0	0	0	0	0	0	0	0	0	0	0	0
1474	gi|475564719	51	>gi|475564719|gb|EMT14587.1| hypothetical protein F775_02120 [Aegilops tauschii]	0.998215	1	S	2.25686e-50	217.67	_HGSHAATPSGQS(ph)PDRR_	HGSHAATPS(0.002)GQS(0.998)PDRR	HGS(-129.18)HAAT(-50.29)PS(-27.5)GQS(27.5)PDRR	12	4	435.945	-0.3433	282310000	358140000	559260000	16089000	65811000	37050000	46864000	112670000	131820000	80785000	48797000	21592000
2332	gi|475564719	46	>gi|475564719|gb|EMT14587.1| hypothetical protein F775_02120 [Aegilops tauschii]	0.899913	1	T	0.00258291	84.874	_HGSHAAT(ph)PSGQSPDR_	HGS(0.001)HAAT(0.9)PS(0.018)GQS(0.082)PDR	HGS(-31.7)HAAT(10.43)PS(-17)GQS(-10.43)PDR	7	3	528.89	0.57407	0	2303000	5542000	0	47873000	93881000	0	0	0	0	14347000	118000000
1473	gi|475564719	48	>gi|475564719|gb|EMT14587.1| hypothetical protein F775_02120 [Aegilops tauschii]	0.634823	1	S	3.39845e-10	139.88	_HGSHAATPS(ph)GQSPDRR_	HGSHAAT(0.003)PS(0.635)GQS(0.363)PDRR	HGS(-84.45)HAAT(-23.82)PS(2.43)GQS(-2.43)PDRR	9	3	580.924	-0.6138	361080000	0	0	0	0	0	0	0	0	0	0	0
1472	gi|475564714	1169	>gi|475564714|gb|EMT14584.1| Inhibitor of Bruton tyrosine kinase [Aegilops tauschii]	0.999981	1	S	1.18608e-08	148.62	_HHSVVSHS(ph)PK_	HHSVVSHS(1)PK	HHS(-81.23)VVS(-47.23)HS(47.23)PK	8	2	597.774	-0.32816	12376000	58768000	0	0	0	1300300	23887000	15317000	18945000	0	0	609420
2331	gi|474197330;gi|475564643	13;6	>gi|474197330|gb|EMS58389.1| GTP-binding nuclear protein Ran-3 [Triticum urartu];>gi|475564643|gb|EMT14575.1| GTP-binding nuclear protein Ran-3 [Aegilops tauschii]	0.999999	1	T	0.00204174	82.59	_(ac)ALPNT(ph)PPVDYPSFK_	ALPNT(1)PPVDYPSFK	ALPNT(63.25)PPVDY(-63.25)PS(-67.81)FK	5	2	834.389	1.742	174510000	5389900	5238000	0	77241000	142270000	0	3811400	0	0	0	0
1471	gi|475564082;gi|474015515	259;258	>gi|475564082|gb|EMT14441.1| Pre-mRNA-splicing factor ATP-dependent RNA helicase PRP16 [Aegilops tauschii];>gi|474015515|gb|EMS52676.1| Pre-mRNA-splicing factor ATP-dependent RNA helicase PRP16 [Triticum urartu]	1	1	S	0.00171559	100.11	_LVS(ph)PWLGGNTPR_	LVS(1)PWLGGNTPR	LVS(75.88)PWLGGNT(-75.88)PR	3	2	688.84	-0.48521	0	103990000	17499000	0	0	0	0	0	0	0	0	18200000
2330	gi|475564082;gi|474015515	266;265	>gi|475564082|gb|EMT14441.1| Pre-mRNA-splicing factor ATP-dependent RNA helicase PRP16 [Aegilops tauschii];>gi|474015515|gb|EMS52676.1| Pre-mRNA-splicing factor ATP-dependent RNA helicase PRP16 [Triticum urartu]	0.999966	1	T	1.17149e-05	125.67	_LVSPWLGGNT(ph)PR_	LVSPWLGGNT(1)PR	LVS(-44.69)PWLGGNT(44.69)PR	10	2	688.84	-0.12587	77188000	0	98491000	31831000	25962000	26626000	35663000	36853000	30771000	41446000	0	14483000
2329	gi|475564056	1245	>gi|475564056|gb|EMT14428.1| DNA replication licensing factor mcm2 [Aegilops tauschii]	0.999992	1	T	0.0149365	76.073	_LTEGPT(ph)LDIAR_	LTEGPT(1)LDIAR	LT(-50.75)EGPT(50.75)LDIAR	6	2	633.31	-0.35397	160170000	146940000	181310000	46758000	50625000	53634000	74691000	76826000	74871000	0	25461000	25002000
1465	gi|475563969;gi|474059888	894;815	>gi|475563969|gb|EMT14415.1| Villin-4 [Aegilops tauschii];>gi|474059888|gb|EMS53936.1| Villin-4 [Triticum urartu]	1	1	S	1.84314e-92	265.45	_AAS(ph)IAAMSASFERPR_	AAS(1)IAAMSASFERPR	AAS(85.75)IAAMS(-85.75)AS(-110.4)FERPR	3	3	548.924	-0.7895	329230000	1923900000	2336100000	561970000	552580000	676960000	1177700000	1342800000	1201800000	1149500000	703540000	712920000
1467	gi|475563969;gi|474059888	848;769	>gi|475563969|gb|EMT14415.1| Villin-4 [Aegilops tauschii];>gi|474059888|gb|EMS53936.1| Villin-4 [Triticum urartu]	0.999947	1	S	0.00403825	67.227	_GRS(ph)PAFNALAATFENSNAR_	GRS(1)PAFNALAATFENSNAR	GRS(42.83)PAFNALAAT(-42.83)FENS(-61.69)NAR	3	3	691.988	-0.6465	0	0	0	0	0	0	0	0	0	0	0	0
1466	gi|475563969;gi|474059888	901;822	>gi|475563969|gb|EMT14415.1| Villin-4 [Aegilops tauschii];>gi|474059888|gb|EMS53936.1| Villin-4 [Triticum urartu]	0.999624	1	S	8.40763e-61	228.64	_AASIAAMSAS(ph)FERPR_	AASIAAMSAS(1)FERPR	AAS(-138.26)IAAMS(-34.25)AS(34.25)FERPR	10	2	822.882	-0.87133	230330000	207830000	221980000	0	16403000	0	0	0	18738000	86734000	4836700	0
1470	gi|475563969;gi|474059888	867;788	>gi|475563969|gb|EMT14415.1| Villin-4 [Aegilops tauschii];>gi|474059888|gb|EMS53936.1| Villin-4 [Triticum urartu]	0.999241	1	S	0.00117988	106.16	_NLS(ph)TPPPVAR_	NLS(0.999)T(0.001)PPPVAR	NLS(31.2)T(-31.2)PPPVAR	3	2	566.282	0.67356	424660000	349310000	386500000	344110000	312030000	377670000	209240000	236770000	211130000	221680000	0	0
1468	gi|475563969	15	>gi|475563969|gb|EMT14415.1| Villin-4 [Aegilops tauschii]	0.978743	1	S	0.00998591	96.342	_HTFS(ph)SLLK_	HT(0.003)FS(0.979)S(0.019)LLK	HT(-25.79)FS(17.19)S(-17.19)LLK	4	2	506.747	0.044993	0	39052000	49170000	0	11643000	0	17046000	19687000	24029000	46422000	34093000	36686000
1469	gi|475563969	16	>gi|475563969|gb|EMT14415.1| Villin-4 [Aegilops tauschii]	0.769651	1	S	0.0102627	95.642	_HTFSS(ph)LLK_	HT(0.004)FS(0.226)S(0.77)LLK	HT(-22.64)FS(-5.32)S(5.32)LLK	5	2	506.747	-2.7258	0	47456000	0	0	0	0	14541000	26400000	23406000	31976000	22878000	21949000
1464	gi|475563815	11	>gi|475563815|gb|EMT14386.1| hypothetical protein F775_16320 [Aegilops tauschii]	0.999388	1	S	0.00455274	114.89	_LSS(ph)LPPR_	LS(0.001)S(0.999)LPPR	LS(-32.13)S(32.13)LPPR	3	2	425.215	-0.18273	1445300000	1532800000	1514600000	935850000	895390000	963270000	846720000	872380000	917730000	739820000	525580000	542160000
1463	gi|475563562	191	>gi|475563562|gb|EMT14305.1| Activator of 90 kDa heat shock ATPase-like protein [Aegilops tauschii]	1	1	S	2.4848e-05	130.02	_AAPAAVAPAPS(ph)VK_	AAPAAVAPAPS(1)VK	AAPAAVAPAPS(103.01)VK	11	2	615.318	0.95516	5569800000	4641900000	5563500000	370130000	467590000	402050000	2253100000	2429200000	2279600000	1415300000	596960000	638760000
1461	gi|475563186	186	>gi|475563186|gb|EMT14226.1| Adaptin ear-binding coat-associated protein 2 [Aegilops tauschii]	0.994995	1	S	8.54401e-29	151.06	_LPPPPPS(ph)PVSPTDSGVAMSPFK_	LPPPPPS(0.995)PVS(0.005)PTDSGVAMSPFK	LPPPPPS(23.24)PVS(-23.24)PT(-35.73)DS(-48.23)GVAMS(-74.92)PFK	7	3	762.369	3.01	128570000	101120000	93025000	26142000	26330000	0	34758000	21646000	0	12027000	3002200	0
1462	gi|475563186	189	>gi|475563186|gb|EMT14226.1| Adaptin ear-binding coat-associated protein 2 [Aegilops tauschii]	0.976965	1	S	9.82812e-19	135.58	_LPPPPPSPVS(ph)PTDSGVAMSPFK_	LPPPPPS(0.002)PVS(0.977)PT(0.02)DSGVAMSPFK	LPPPPPS(-26.26)PVS(16.83)PT(-16.83)DS(-33.17)GVAMS(-72.08)PFK	10	3	762.369	-0.16985	229040000	230180000	348070000	55740000	46321000	133850000	42260000	118940000	145990000	0	8770800	0
2328	gi|475563180	12	>gi|475563180|gb|EMT14223.1| hypothetical protein F775_17155 [Aegilops tauschii]	0.592937	1	T	0.0142304	62.525	_(ac)MDATSPSGRPTT(ph)PR_	MDAT(0.003)S(0.058)PS(0.201)GRPT(0.145)T(0.593)PR	MDAT(-22.95)S(-10.08)PS(-4.7)GRPT(-6.12)T(4.7)PR	12	2	798.348	-0.41486	31455000	28477000	0	0	0	0	0	0	0	0	0	0
1460	gi|475563116	1272	>gi|475563116|gb|EMT14200.1| hypothetical protein F775_04061 [Aegilops tauschii]	1	1	S	0.00664157	104.79	_HNDHS(ph)LMK_	HNDHS(1)LMK	HNDHS(104.79)LMK	5	2	531.215	-0.25502	0	30233000	40355000	12409000	8026500	11097000	21809000	16415000	15770000	14364000	5184000	4866200
1459	gi|475562488	29	>gi|475562488|gb|EMT14044.1| hypothetical protein F775_12625 [Aegilops tauschii]	1	1	S	0.00315179	128.86	_ERVS(ph)PPR_	ERVS(1)PPR	ERVS(61.78)PPR	4	2	460.721	0.94126	397370000	357210000	427570000	235390000	149210000	154780000	191870000	168950000	164130000	226340000	162630000	152040000
1458	gi|475562444	10	>gi|475562444|gb|EMT14032.1| Serine/threonine-protein kinase RIO1 [Aegilops tauschii]	0.998235	1	S	7.72501e-49	216.93	_(ac)ATAAATATS(ph)PLHDSR_	ATAAATAT(0.002)S(0.998)PLHDSR	AT(-108.55)AAAT(-38.17)AT(-27.93)S(27.93)PLHDS(-52.22)R	9	2	796.359	0.19996	214720000	224570000	256400000	106670000	75950000	113180000	120840000	121370000	17915000	101980000	0	0
2327	gi|475562444	9	>gi|475562444|gb|EMT14032.1| Serine/threonine-protein kinase RIO1 [Aegilops tauschii]	0.445091		T	8.99987e-15	164.53	_(ac)ATAAATAT(ph)SPLHDSR_	ATAAAT(0.11)AT(0.445)S(0.445)PLHDSR	AT(-81.65)AAAT(-6.08)AT(0)S(0)PLHDS(-48.47)R	8	2	796.359	0.19867	0	0	0	0	0	0	0	0	0	0	0	0
1457	gi|475562443	253	>gi|475562443|gb|EMT14031.1| hypothetical protein F775_10798 [Aegilops tauschii]	0.995456	1	S	4.18897e-08	143.17	_GHVNPSS(ph)PQR_	GHVNPS(0.005)S(0.995)PQR	GHVNPS(-23.41)S(23.41)PQR	7	2	579.756	-1.5211	21196000	30138000	45690000	3767800	8073000	0	5909400	11171000	13099000	0	0	0
2479	gi|475562388	296	>gi|475562388|gb|EMT14012.1| Putative receptor-like protein kinase [Aegilops tauschii]	0.485789		Y	0.0585419	42.743	_AY(ph)YPS(ph)WLYDR_	AY(0.486)Y(0.486)PS(0.543)WLY(0.486)DR	AY(0)Y(0)PS(0.74)WLY(0)DR	2	2	747.281	0.95832	0	0	0	0	0	0	0	0	0	0	0	0
2480	gi|475562388	297	>gi|475562388|gb|EMT14012.1| Putative receptor-like protein kinase [Aegilops tauschii]	0.485789		Y	0.0585419	42.743	_AY(ph)YPS(ph)WLYDR_	AY(0.486)Y(0.486)PS(0.543)WLY(0.486)DR	AY(0)Y(0)PS(0.74)WLY(0)DR	3	2	747.281	0.95832	0	0	0	0	0	0	0	0	0	0	0	0
2481	gi|475562388	302	>gi|475562388|gb|EMT14012.1| Putative receptor-like protein kinase [Aegilops tauschii]	0.485789		Y	0.0585419	42.743	_AY(ph)YPS(ph)WLYDR_	AY(0.486)Y(0.486)PS(0.543)WLY(0.486)DR	AY(0)Y(0)PS(0.74)WLY(0)DR	8	2	747.281	0.95832	0	0	0	0	0	0	0	0	0	0	0	0
1455	gi|475562105	478	>gi|475562105|gb|EMT13929.1| Putative pre-mRNA-splicing factor ATP-dependent RNA helicase [Aegilops tauschii]	1	1	S	0.000284486	126.76	_FSIDMS(ph)PVK_	FSIDMS(1)PVK	FS(-79.8)IDMS(79.8)PVK	6	2	552.246	0.869	1863800000	2146400000	2130900000	692210000	682280000	701870000	1132200000	1191500000	1253100000	303950000	34180000	42601000
1456	gi|475562105	414	>gi|475562105|gb|EMT13929.1| Putative pre-mRNA-splicing factor ATP-dependent RNA helicase [Aegilops tauschii]	0.993237	1	S	0.00252695	98.167	_M(ox)SS(ph)PERWEAK_	MS(0.007)S(0.993)PERWEAK	MS(-21.67)S(21.67)PERWEAK	3	2	658.771	-1.9281	419460000	391620000	421160000	9120900	11430000	62936000	149760000	128950000	149790000	73656000	32419000	0
2326	gi|475562105	133	>gi|475562105|gb|EMT13929.1| Putative pre-mRNA-splicing factor ATP-dependent RNA helicase [Aegilops tauschii]	0.746996	1	T	8.69047e-09	148.46	_DANAAAATT(ph)PAPSR_	DANAAAAT(0.252)T(0.747)PAPS(0.001)R	DANAAAAT(-4.71)T(4.71)PAPS(-30.07)R	9	2	697.309	1.5611	0	0	50969000	0	0	0	0	2901500	0	14317000	0	0
1454	gi|475562095	72	>gi|475562095|gb|EMT13923.1| hypothetical protein F775_20857 [Aegilops tauschii]	0.999801	1	S	0.000877721	112.83	_LSS(ph)DIEALR_	LSS(1)DIEALR	LS(-37.01)S(37.01)DIEALR	3	2	542.258	0.11377	3254200000	3425600000	3701600000	385010000	387080000	428650000	1882700000	1835900000	1766800000	742030000	93173000	122900000
1453	gi|475561950	733	>gi|475561950|gb|EMT13890.1| Putative membrane protein [Aegilops tauschii]	1	1	S	0.00138393	107.61	_IDKS(ph)EHQQQQHVR_	IDKS(1)EHQQQQHVR	IDKS(107.61)EHQQQQHVR	4	3	571.6	-0.37309	0	6180700	2133600	0	0	0	0	1374500	0	0	0	0
1452	gi|475561770	15	>gi|475561770|gb|EMT13839.1| UPF0673 membrane protein [Aegilops tauschii]	1	1	S	2.16866e-05	146.11	_AHS(ph)IVLRPR_	AHS(1)IVLRPR	AHS(116.77)IVLRPR	3	3	376.873	-0.40729	34940000	37781000	30297000	0	0	0	0	5134200	8100800	32321000	27745000	25503000
2325	gi|475561513	371	>gi|475561513|gb|EMT13788.1| hypothetical protein F775_06431 [Aegilops tauschii]	1	1	T	2.78656e-05	128.57	_VPT(ph)PDLEEAK_	VPT(1)PDLEEAK	VPT(47.89)PDLEEAK	3	2	589.771	-1.1364	187960000	190380000	222090000	0	0	0	139420000	126870000	133450000	0	0	12064000
1451	gi|475561248	600	>gi|475561248|gb|EMT13737.1| Glucose-6-phosphate isomerase [Aegilops tauschii]	0.999898	1	S	5.10237e-09	147.51	_ALIAEGSCGS(ph)PR_	ALIAEGSCGS(1)PR	ALIAEGS(-39.9)CGS(39.9)PR	10	2	649.284	-0.83686	144010000	111840000	137310000	60483000	47843000	66318000	33076000	30231000	34584000	160050000	16898000	0
1450	gi|475560626	41	>gi|475560626|gb|EMT13592.1| Zinc finger protein MAGPIE [Aegilops tauschii]	1	1	S	1.41897e-08	117.4	_NQPGNPNPDAEVIALS(ph)PR_	NQPGNPNPDAEVIALS(1)PR	NQPGNPNPDAEVIALS(66.3)PR	16	2	984.962	5.4708	43078000	57712000	61473000	0	0	0	0	23184000	23730000	0	0	0
1449	gi|475560608	112	>gi|475560608|gb|EMT13589.1| hypothetical protein F775_30749 [Aegilops tauschii]	0.886497	1	S	0.000860755	111.12	_ISSS(ph)PDEQGAR_	IS(0.002)S(0.112)S(0.886)PDEQGAR	IS(-27.56)S(-8.99)S(8.99)PDEQGAR	4	2	613.756	-0.30912	0	28458000	36492000	0	0	0	8771700	13214000	20087000	10876000	0	0
1448	gi|475560550	563	>gi|475560550|gb|EMT13577.1| 1-phosphatidylinositol-3-phosphate 5-kinase [Aegilops tauschii]	0.999985	1	S	4.25815e-12	152.37	_NSMS(ph)QHLHDSEIK_	NSMS(1)QHLHDSEIK	NS(-48.18)MS(48.18)QHLHDS(-82.01)EIK	4	2	803.34	-0.16432	396340000	368140000	403260000	20845000	23937000	18904000	75038000	134650000	79673000	130520000	118070000	100600000
1447	gi|475560550	1446	>gi|475560550|gb|EMT13577.1| 1-phosphatidylinositol-3-phosphate 5-kinase [Aegilops tauschii]	0.999833	1	S	0.00612175	83.137	_NLS(ph)PTVISPK_	NLS(1)PTVISPK	NLS(37.86)PT(-37.86)VIS(-54.78)PK	3	2	568.292	-1.5191	0	0	0	0	0	0	0	0	0	0	0	0
2324	gi|475560475	661	>gi|475560475|gb|EMT13569.1| Putative LRR receptor-like serine/threonine-protein kinase [Aegilops tauschii]	1	1	T	0.00956453	82.749	_EAKLCT(ph)MEGR_	EAKLCT(1)MEGR	EAKLCT(59.91)MEGR	6	2	637.767	-3.2525	0	0	0	35390000	18045000	21818000	0	0	0	16066000	32254000	31815000
2478	gi|475560425	590	>gi|475560425|gb|EMT13560.1| Disease resistance protein RPM1 [Aegilops tauschii]	0.547984	3	Y	0.0300403	38.583	_NSY(ph)IAALPTEIS(ph)ELHS(ph)LR_	NS(0.36)Y(0.548)IAALPT(0.521)EIS(0.572)ELHS(0.999)LR	NS(-2.95)Y(0.69)IAALPT(-0.69)EIS(1.02)ELHS(31.54)LR	3	3	751.991	-4.0243	0	0	0	0	0	0	0	0	0	0	0	0
1446	gi|475560215	384	>gi|475560215|gb|EMT13521.1| Phosphatidylinositol 4-kinase type 2-beta [Aegilops tauschii]	0.998129	1	S	4.20194e-05	131.86	_FSSADFSTPS(ph)LHR_	FSSADFST(0.002)PS(0.998)LHR	FS(-104.89)S(-87.24)ADFS(-47.69)T(-27.31)PS(27.31)LHR	10	3	511.224	-0.58683	18677000	32658000	48942000	0	0	0	0	0	0	0	0	0
1445	gi|475560204	626	>gi|475560204|gb|EMT13512.1| hypothetical protein F775_02893 [Aegilops tauschii]	0.970317	1	S	2.93452e-26	188.39	_AVADGASHSS(ph)PAK_	AVADGASHS(0.03)S(0.97)PAK	AVADGAS(-57.42)HS(-15.14)S(15.14)PAK	10	2	639.28	0.29614	240990000	478200000	182690000	6804300	104780000	172280000	168160000	158740000	133620000	156570000	22179000	158990000
1444	gi|475560164	61	>gi|475560164|gb|EMT13497.1| Zinc finger Ran-binding domain-containing protein 3 [Aegilops tauschii]	0.999999	1;2	S	0.00230247	103.39	_ALS(ph)PAATVSSPLR_	ALS(1)PAATVSSPLR	ALS(60.57)PAAT(-60.57)VS(-75.18)S(-81.85)PLR	3	2	675.345	0.80569	0	0	0	21109000	16721000	22191000	0	171960000	138100000	122890000	0	11209000
2323	gi|475559550	360	>gi|475559550|gb|EMT13370.1| hypothetical protein F775_28691 [Aegilops tauschii]	1	1	T	0.0135412	112.84	_AQIAT(ph)VR_	AQIAT(1)VR	AQIAT(84.61)VR	5	2	419.713	-0.30298	0	118330000	98646000	75193000	69433000	81111000	78146000	77390000	66294000	71561000	48107000	53327000
1443	gi|475559484	4	>gi|475559484|gb|EMT13351.1| hypothetical protein F775_24205 [Aegilops tauschii]	0.75955	1	S	0.0223563	53.597	_(ac)MALS(ph)SLLR_	MALS(0.76)S(0.24)LLR	MALS(5)S(-5)LLR	4	2	506.748	-3.9359	0	0	0	0	0	0	0	0	0	0	0	0
1442	gi|475559476	117	>gi|475559476|gb|EMT13346.1| hypothetical protein F775_24510 [Aegilops tauschii]	1	1	S	0.00396886	92.939	_RPDS(ph)PPIHPWK_	RPDS(1)PPIHPWK	RPDS(63.73)PPIHPWK	4	3	470.562	0.27656	67346000	69660000	81043000	15008000	83180000	93650000	29692000	24891000	27199000	67477000	37765000	59686000
1441	gi|475559071	127	>gi|475559071|gb|EMT13260.1| Heat shock protein STI [Aegilops tauschii]	1	1	S	1.39627e-05	126.56	_RPAS(ph)GADAIGK_	RPAS(1)GADAIGK	RPAS(119.96)GADAIGK	4	2	561.769	-0.61104	1477400000	1266800000	1640000000	0	0	0	391320000	0	1036800	775890000	307400000	272930000
1440	gi|475558983	22	>gi|475558983|gb|EMT13238.1| Acidic leucine-rich nuclear phosphoprotein 32-related protein 1 [Aegilops tauschii]	0.788578	1	S	1.20366e-81	239.03	_AVEAALHTAGEGSSS(ph)PAR_	AVEAALHTAGEGS(0.038)S(0.173)S(0.789)PAR	AVEAALHT(-69.9)AGEGS(-13.14)S(-6.58)S(6.58)PAR	15	2	895.907	-0.66699	0	81295000	64855000	0	0	6322700	31290000	33972000	38036000	0	0	0
1439	gi|475558983	21	>gi|475558983|gb|EMT13238.1| Acidic leucine-rich nuclear phosphoprotein 32-related protein 1 [Aegilops tauschii]	0.59896	1	S	1.67913e-42	196.61	_AVEAALHTAGEGSS(ph)SPAR_	AVEAALHTAGEGS(0.084)S(0.599)S(0.317)PAR	AVEAALHT(-60.84)AGEGS(-8.53)S(2.76)S(-2.76)PAR	14	2	895.907	-0.30945	63531000	53780000	0	0	0	0	26625000	0	0	0	0	0
2322	gi|475558983	15	>gi|475558983|gb|EMT13238.1| Acidic leucine-rich nuclear phosphoprotein 32-related protein 1 [Aegilops tauschii]	0.453773		T	0.00338823	69.763	_AVEAALHT(ph)AGEGSSSPAR_	AVEAALHT(0.454)AGEGS(0.147)S(0.113)S(0.286)PAR	AVEAALHT(2)AGEGS(-4.89)S(-6.04)S(-2)PAR	8	3	597.607	0.80252	0	0	0	0	0	0	0	0	0	0	0	0
1437	gi|475558912	804	>gi|475558912|gb|EMT13211.1| hypothetical protein F775_03305 [Aegilops tauschii]	0.457558		S	0.00382316	60.472	_AWHLSLTDLEADGS(ph)RSPANPR_	AWHLS(0.022)LT(0.063)DLEADGS(0.458)RS(0.458)PANPR	AWHLS(-13.19)LT(-8.62)DLEADGS(0)RS(0)PANPR	14	3	791.704	-2.2787	0	0	0	0	0	0	0	0	0	0	0	0
1438	gi|475558912	806	>gi|475558912|gb|EMT13211.1| hypothetical protein F775_03305 [Aegilops tauschii]	0.457558		S	0.00382316	60.472	_AWHLSLTDLEADGS(ph)RSPANPR_	AWHLS(0.022)LT(0.063)DLEADGS(0.458)RS(0.458)PANPR	AWHLS(-13.19)LT(-8.62)DLEADGS(0)RS(0)PANPR	16	3	791.704	-2.2787	0	0	0	0	0	0	0	0	0	0	0	0
1435	gi|475558721;gi|474169588	900;744	>gi|475558721|gb|EMT13152.1| hypothetical protein F775_31310 [Aegilops tauschii];>gi|474169588|gb|EMS57530.1| hypothetical protein TRIUR3_35035 [Triticum urartu]	1	1	S	8.66685e-06	124.45	_NS(ph)FGANYHSEHLDGR_	NS(1)FGANYHSEHLDGR	NS(69.43)FGANY(-69.43)HS(-75.17)EHLDGR	2	3	595.244	0.66491	86726000	94867000	113120000	12847000	14232000	9252300	38302000	26283000	35521000	22466000	0	0
2321	gi|475558721	1114	>gi|475558721|gb|EMT13152.1| hypothetical protein F775_31310 [Aegilops tauschii]	0.907484	1	T	0.00335242	92.575	_VST(ph)PTAGPAHVHPK_	VS(0.087)T(0.907)PT(0.005)AGPAHVHPK	VS(-10.18)T(10.18)PT(-22.23)AGPAHVHPK	3	2	739.861	-2.3582	52387000	185090000	43026000	198670000	57590000	217770000	41756000	35333000	49109000	70317000	29375000	0
1436	gi|475558721	1113	>gi|475558721|gb|EMT13152.1| hypothetical protein F775_31310 [Aegilops tauschii]	0.556106	1	S	0.0220091	66.989	_VS(ph)TPTAGPAHVHPK_	VS(0.556)T(0.443)PT(0.001)AGPAHVHPK	VS(0.98)T(-0.98)PT(-29.91)AGPAHVHPK	2	2	739.861	0.90091	0	0	98052000	0	120090000	0	0	75230000	147550000	118510000	73297000	88703000
1434	gi|475558590	9	>gi|475558590|gb|EMT13128.1| ABC transporter G family member 32 [Aegilops tauschii]	1	1	S	6.66866e-05	116.71	_(ac)MWAAEAPFS(ph)R_	MWAAEAPFS(1)R	MWAAEAPFS(84.3)R	9	2	644.265	1.0401	35466000	30515000	28899000	0	0	0	0	9687000	13062000	0	0	0
1433	gi|475558438	70	>gi|475558438|gb|EMT13093.1| putative TGACG-sequence-specific DNA-binding protein TGA-1B [Aegilops tauschii]	0.999848	1	S	2.02211e-05	131.18	_KPAS(ph)PAPSSEAAK_	KPAS(1)PAPSSEAAK	KPAS(38.41)PAPS(-38.41)S(-50.8)EAAK	4	2	660.813	-0.11437	11492000	0	0	0	0	0	0	0	0	0	0	0
1432	gi|475558389	567	>gi|475558389|gb|EMT13078.1| hypothetical protein F775_16729 [Aegilops tauschii]	0.998145	1	S	0.00038132	115.82	_IFS(ph)MTCEPPPHRPR_	IFS(0.998)MT(0.002)CEPPPHRPR	IFS(27.31)MT(-27.31)CEPPPHRPR	3	3	602.272	1.2646	38448000	39597000	32349000	0	0	0	0	14799000	0	0	0	0
1431	gi|475557879	447	>gi|475557879|gb|EMT12941.1| Nucleoredoxin [Aegilops tauschii]	1	1	S	0.00931293	81.656	_GIPS(ph)LVAIGPDGK_	GIPS(1)LVAIGPDGK	GIPS(81.66)LVAIGPDGK	4	2	652.337	-0.44117	0	47505000	52245000	9761100	11750000	12823000	27576000	31616000	30254000	0	0	0
1430	gi|475557797	328	>gi|475557797|gb|EMT12909.1| hypothetical protein F775_07890 [Aegilops tauschii]	0.999974	1	S	0.00179888	65.064	_EVPENEVMNQTDLAGS(ph)FLHK_	EVPENEVMNQTDLAGS(1)FLHK	EVPENEVMNQT(-45.92)DLAGS(45.92)FLHK	16	3	780.019	-1.4231	32860000	30008000	20094000	0	0	0	0	0	0	0	0	0
2320	gi|475557765	406	>gi|475557765|gb|EMT12903.1| hypothetical protein F775_17149 [Aegilops tauschii]	0.953608	1	T	1.46022e-09	149.52	_EVDRST(ph)PEHHGPLPK_	EVDRS(0.046)T(0.954)PEHHGPLPK	EVDRS(-13.13)T(13.13)PEHHGPLPK	6	2	889.915	0.23059	288930000	275760000	219130000	131560000	145020000	111680000	172540000	302770000	192910000	81156000	38440000	33428000
1429	gi|475557765	405	>gi|475557765|gb|EMT12903.1| hypothetical protein F775_17149 [Aegilops tauschii]	0.757385	1	S	6.40654e-05	119.46	_EVDRS(ph)TPEHHGPLPK_	EVDRS(0.757)T(0.243)PEHHGPLPK	EVDRS(4.94)T(-4.94)PEHHGPLPK	5	2	889.915	1.625	141950000	112530000	149820000	156140000	55896000	48454000	53559000	74253000	56784000	55616000	13885000	24579000
1428	gi|475557276	128	>gi|475557276|gb|EMT12813.1| Putative serine/threonine-protein kinase [Aegilops tauschii]	0.987063	1	S	0.00726968	117.7	_RGDESHSGS(ph)FR_	RGDES(0.001)HS(0.012)GS(0.987)FR	RGDES(-32.71)HS(-19.01)GS(19.01)FR	9	3	438.846	-0.58077	106300000	49341000	80577000	24662000	23176000	22082000	21940000	9265500	14191000	20659000	7311200	14562000
1427	gi|475557276	126	>gi|475557276|gb|EMT12813.1| Putative serine/threonine-protein kinase [Aegilops tauschii]	0.965652	1	S	0.00054234	115.1	_RGDESHS(ph)GSFR_	RGDES(0.004)HS(0.966)GS(0.03)FR	RGDES(-23.75)HS(15.04)GS(-15.04)FR	7	2	657.765	-0.40002	0	31354000	46227000	7170400	0	17529000	0	0	0	0	5045500	0
1426	gi|475556779	623	>gi|475556779|gb|EMT12700.1| KH domain-containing protein [Aegilops tauschii]	1	1	S	2.66042e-21	168.08	_EM(ox)PLPVS(ph)PGADYMSHR_	EMPLPVS(1)PGADYMSHR	EMPLPVS(91.15)PGADY(-125.87)MS(-91.15)HR	7	3	628.267	-0.080391	855620000	932440000	855500000	541190000	616070000	644770000	653620000	621040000	643010000	282860000	0	0
1425	gi|475556306	13	>gi|475556306|gb|EMT12620.1| Sucrose synthase 2 [Aegilops tauschii]	1	1	S	6.1627e-27	182.28	_MDS(ph)VAETMPDALR_	MDS(1)VAETMPDALR	MDS(79.88)VAET(-79.88)MPDALR	3	2	758.315	-0.71439	1608900000	1582000000	1704600000	823600000	870620000	903000000	787780000	1041800000	912630000	124070000	0	0
1424	gi|475556305	9	>gi|475556305|gb|EMT12619.1| hypothetical protein F775_26766 [Aegilops tauschii]	1	1	S	0.00205405	104.9	_M(ox)GVNS(ph)KAEAAR_	MGVNS(1)KAEAAR	MGVNS(38.19)KAEAAR	5	2	615.271	-0.59237	83824000	98642000	8706100	16859000	12657000	6473900	21393000	21168000	20657000	0	0	27861000
1423	gi|475556235	677	>gi|475556235|gb|EMT12597.1| Protease Do-like protein 7 [Aegilops tauschii]	0.997708	1	S	0.00269997	82.102	_HPS(ph)SVEGSDLAR_	HPS(0.998)S(0.002)VEGSDLAR	HPS(26.43)S(-26.43)VEGS(-46.27)DLAR	3	2	667.79	-0.55022	0	48629000	53476000	17855000	13635000	22409000	35400000	71210000	79254000	15350000	0	0
1422	gi|475555787	587	>gi|475555787|gb|EMT12517.1| Zinc finger CCCH domain-containing protein 22 [Aegilops tauschii]	1	1	S	0.00708097	79.201	_FS(ph)PGHGAIGL_	FS(1)PGHGAIGL	FS(61.83)PGHGAIGL	2	2	518.237	-0.54669	44408000	44752000	41191000	26393000	21209000	30734000	53001000	47217000	53817000	90011000	37826000	40377000
1420	gi|475555504	3	>gi|475555504|gb|EMT12442.1| hypothetical protein F775_07994 [Aegilops tauschii]	1	1	S	0.000324569	119.38	_(ac)AS(ph)EGEHAAAGEQTPLK_	AS(1)EGEHAAAGEQTPLK	AS(102.89)EGEHAAAGEQT(-102.89)PLK	2	2	859.375	0.64188	0	0	0	0	0	0	0	0	0	0	0	0
2318	gi|475555504	14	>gi|475555504|gb|EMT12442.1| hypothetical protein F775_07994 [Aegilops tauschii]	1	1	T	1.74208e-64	232.7	_(ac)ASEGEHAAAGEQT(ph)PLKK_	ASEGEHAAAGEQT(1)PLKK	AS(-109.51)EGEHAAAGEQT(109.51)PLKK	13	2	923.423	0.62332	292650000	333460000	317540000	233980000	223610000	37711000	124450000	169190000	126960000	610640000	326140000	411390000
2319	gi|475555504	398	>gi|475555504|gb|EMT12442.1| hypothetical protein F775_07994 [Aegilops tauschii]	1	1	T	7.96028e-47	197.28	_KVEADSTINPAT(ph)PPPVEVK_	KVEADSTINPAT(1)PPPVEVK	KVEADS(-82.71)T(-70.96)INPAT(70.96)PPPVEVK	12	2	1036.52	0.78402	2431500000	2557500000	2475100000	1982200000	2016000000	2175500000	1917000000	1692700000	2103900000	2232500000	878840000	977630000
1421	gi|475555504	445	>gi|475555504|gb|EMT12442.1| hypothetical protein F775_07994 [Aegilops tauschii]	0.999986	1	S	1.79257e-30	107.29	_ATENPADNTVPEEQSAVNVDNNGQIHPGVS(ph)PVR_	ATENPADNTVPEEQSAVNVDNNGQIHPGVS(1)PVR	AT(-70.77)ENPADNT(-65.45)VPEEQS(-48.73)AVNVDNNGQIHPGVS(48.73)PVR	30	3	1179.21	-1.8048	0	380630000	411560000	75615000	90091000	75158000	255140000	286130000	189410000	153620000	54359000	0
2317	gi|475555504	87	>gi|475555504|gb|EMT12442.1| hypothetical protein F775_07994 [Aegilops tauschii]	0.994443	1	T	2.62052e-104	264.97	_AHPGGPALSEFVWATGNT(ph)PRR_	AHPGGPALSEFVWAT(0.006)GNT(0.994)PRR	AHPGGPALS(-105.97)EFVWAT(-22.53)GNT(22.53)PRR	18	4	576.029	-0.44628	906250000	925710000	909670000	105740000	198520000	108420000	355100000	238280000	382430000	376300000	203510000	206640000
2316	gi|475555504	84	>gi|475555504|gb|EMT12442.1| hypothetical protein F775_07994 [Aegilops tauschii]	0.932196	1	T	8.14712e-06	109.68	_AHPGGPALSEFVWAT(ph)GNTPR_	AHPGGPALSEFVWAT(0.932)GNT(0.067)PR	AHPGGPALS(-32.87)EFVWAT(11.41)GNT(-11.41)PR	15	2	1073	1.4152	0	0	0	0	0	0	0	144470000	0	0	0	0
1419	gi|475555309	4	>gi|475555309|gb|EMT12408.1| hypothetical protein F775_18142 [Aegilops tauschii]	1	1	S	0.00100032	110.53	_VGS(ph)GMHAQR_	VGS(1)GMHAQR	VGS(91.55)GMHAQR	3	2	511.716	0.27689	193810000	380540000	294040000	6033500	5963900	6844100	69228000	66283000	70298000	106010000	73723000	75048000
1416	gi|475554532	88	>gi|475554532|gb|EMT12248.1| hypothetical protein F775_01220 [Aegilops tauschii]	1	1	S	0.0224505	83	_APS(ph)FAAPR_	APS(1)FAAPR	APS(50.11)FAAPR	3	2	448.705	0.42187	26120000	27201000	0	0	0	0	0	20152000	14883000	0	0	0
1418	gi|475554532	99	>gi|475554532|gb|EMT12248.1| hypothetical protein F775_01220 [Aegilops tauschii]	0.872392	1	S	1.51822e-08	141.07	_LLHSSS(ph)LPAGGR_	LLHS(0.02)S(0.108)S(0.872)LPAGGR	LLHS(-16.48)S(-9.07)S(9.07)LPAGGR	6	2	637.816	0.4073	118730000	125710000	467740000	0	86257000	0	0	0	113950000	0	21314000	0
1417	gi|475554532	98	>gi|475554532|gb|EMT12248.1| hypothetical protein F775_01220 [Aegilops tauschii]	0.828797	1	S	0.000420636	111.12	_LLHSS(ph)SLPAGGR_	LLHS(0.05)S(0.829)S(0.121)LPAGGR	LLHS(-12.16)S(8.36)S(-8.36)LPAGGR	5	2	637.816	-0.19621	372080000	0	0	77311000	0	94463000	135160000	106030000	0	70145000	62271000	0
1415	gi|475554527	44	>gi|475554527|gb|EMT12243.1| Serine/threonine-protein kinase HT1 [Aegilops tauschii]	1	1	S	0.000733074	118.61	_S(ph)RVWLDQQR_	S(1)RVWLDQQR	S(69.35)RVWLDQQR	1	2	634.301	2.2302	32804000	27541000	25098000	27473000	0	25171000	14029000	12718000	13681000	0	0	0
2315	gi|475554430	7	>gi|475554430|gb|EMT12224.1| Nuclear transcription factor Y subunit B-4 [Aegilops tauschii]	0.985255	1	T	0.0162035	62.104	_(ac)SEAVGT(ph)PESGGAK_	S(0.001)EAVGT(0.985)PES(0.014)GGAK	S(-30.04)EAVGT(18.55)PES(-18.55)GGAK	6	2	656.277	0.24921	28057000	52456000	16566000	32688000	52561000	53421000	22852000	12890000	0	0	0	0
1414	gi|475554033	69	>gi|475554033|gb|EMT12143.1| hypothetical protein F775_15351 [Aegilops tauschii]	0.99946	1	S	0.000774389	118.13	_MFVPQS(ph)PVTPLQR_	MFVPQS(0.999)PVT(0.001)PLQR	MFVPQS(32.68)PVT(-32.68)PLQR	6	2	790.389	1.5817	40561000	43550000	0	0	109780000	121100000	0	0	0	0	83368000	65508000
2313	gi|475553842	379	>gi|475553842|gb|EMT12103.1| Branched-chain-amino-acid aminotransferase 3, chloroplastic [Aegilops tauschii]	0.679716	3	T	0.0129801	50.608	_KLYT(ph)T(ph)LT(ph)SIQM(ox)GLAEDK_	KLY(0.639)T(0.68)T(0.68)LT(0.501)S(0.501)IQMGLAEDK	KLY(-0.53)T(0.53)T(0.53)LT(0)S(0)IQMGLAEDK	5	3	723.306	2.4242	0	187040000	99297000	67266000	75098000	69556000	56351000	97411000	89912000	52019000	11036000	19953000
2312	gi|475553842	378	>gi|475553842|gb|EMT12103.1| Branched-chain-amino-acid aminotransferase 3, chloroplastic [Aegilops tauschii]	0.679652	3	T	0.0129801	50.608	_KLYT(ph)T(ph)LT(ph)SIQM(ox)GLAEDK_	KLY(0.639)T(0.68)T(0.68)LT(0.501)S(0.501)IQMGLAEDK	KLY(-0.53)T(0.53)T(0.53)LT(0)S(0)IQMGLAEDK	4	3	723.306	2.4242	0	187040000	99297000	67266000	75098000	69556000	56351000	97411000	89912000	52019000	11036000	19953000
1413	gi|475553842	382	>gi|475553842|gb|EMT12103.1| Branched-chain-amino-acid aminotransferase 3, chloroplastic [Aegilops tauschii]	0.508727	3	S	0.0129801	50.608	_KLYT(ph)T(ph)LT(ph)SIQM(ox)GLAEDK_	KLY(0.64)T(0.671)T(0.671)LT(0.509)S(0.509)IQMGLAEDK	KLY(-0.42)T(0.42)T(0.42)LT(0)S(0)IQMGLAEDK	8	3	723.306	1.6306	0	187040000	99297000	67266000	75098000	69556000	56351000	97411000	89912000	52019000	11036000	19953000
2314	gi|475553842	381	>gi|475553842|gb|EMT12103.1| Branched-chain-amino-acid aminotransferase 3, chloroplastic [Aegilops tauschii]	0.508727	3	T	0.0129801	50.608	_KLYT(ph)T(ph)LT(ph)SIQM(ox)GLAEDK_	KLY(0.64)T(0.671)T(0.671)LT(0.509)S(0.509)IQMGLAEDK	KLY(-0.42)T(0.42)T(0.42)LT(0)S(0)IQMGLAEDK	7	3	723.306	1.6306	0	187040000	99297000	67266000	75098000	69556000	56351000	97411000	89912000	52019000	11036000	19953000
1412	gi|475553478	329	>gi|475553478|gb|EMT12027.1| hypothetical protein F775_29194 [Aegilops tauschii]	0.911274	1	S	0.000251255	118.76	_DLAACTS(ph)PTR_	DLAACT(0.059)S(0.911)PT(0.03)R	DLAACT(-11.9)S(11.9)PT(-14.85)R	7	2	586.244	0.21562	130590000	152670000	163500000	36445000	40429000	30392000	31834000	65861000	53296000	57130000	0	26247000
1411	gi|475553426	2018	>gi|475553426|gb|EMT12002.1| CHD3-type chromatin-remodeling factor PICKLE [Aegilops tauschii]	0.955736	1	S	4.07651e-05	126.07	_S(ph)PTGNAPDAGAPR_	S(0.956)PT(0.044)GNAPDAGAPR	S(13.34)PT(-13.34)GNAPDAGAPR	1	2	645.777	-0.51581	0	37320000	42294000	36768000	15697000	31193000	18510000	34086000	19268000	24095000	0	10343000
2311	gi|475553426	2020	>gi|475553426|gb|EMT12002.1| CHD3-type chromatin-remodeling factor PICKLE [Aegilops tauschii]	0.723465	1	T	0.000671204	113.65	_SPT(ph)GNAPDAGAPR_	S(0.277)PT(0.723)GNAPDAGAPR	S(-4.18)PT(4.18)GNAPDAGAPR	3	2	645.777	-1.1037	0	0	0	0	21319000	0	0	0	0	0	0	0
1410	gi|475553406	546	>gi|475553406|gb|EMT11992.1| hypothetical protein F775_30674 [Aegilops tauschii]	0.960612	1	S	2.68442e-36	196.58	_GVS(ph)TISLGDDKR_	GVS(0.961)T(0.039)ISLGDDKR	GVS(13.87)T(-13.87)IS(-72.15)LGDDKR	3	2	664.316	1.5506	1436400000	1461000000	638010000	103780000	126660000	117700000	610270000	339360000	634730000	276760000	47711000	59516000
2310	gi|475553406	547	>gi|475553406|gb|EMT11992.1| hypothetical protein F775_30674 [Aegilops tauschii]	0.601878	1	T	0.00639764	88.087	_GVST(ph)ISLGDDK_	GVS(0.398)T(0.602)ISLGDDK	GVS(-1.8)T(1.8)IS(-39.35)LGDDK	4	2	586.266	0.37459	0	0	0	0	0	0	0	229820000	0	0	0	0
1409	gi|475553336	203	>gi|475553336|gb|EMT11973.1| hypothetical protein F775_24189 [Aegilops tauschii]	1	1	S	0.00292067	101.53	_AIAHHGS(ph)FQDEAR_	AIAHHGS(1)FQDEAR	AIAHHGS(62.86)FQDEAR	7	3	506.888	-0.14861	72733000	57879000	60093000	1775400	4004300	1359700	21153000	35339000	28580000	13643000	0	0
1408	gi|475552974	268	>gi|475552974|gb|EMT11911.1| Auxin-induced protein [Aegilops tauschii]	0.983335	1	S	1.08225e-15	157.51	_GVTQQVSAESS(ph)LKGHPR_	GVTQQVSAES(0.017)S(0.983)LKGHPR	GVT(-48.95)QQVS(-48.67)AES(-17.72)S(17.72)LKGHPR	11	4	465.98	-0.4528	112240000	138220000	118780000	12619000	16068000	24777000	19423000	14383000	25319000	142380000	109700000	67695000
1405	gi|475552835	11	>gi|475552835|gb|EMT11884.1| hypothetical protein F775_19545 [Aegilops tauschii]	0.995694	1	S	2.25297e-17	193.1	_MLS(ph)STSSK_	MLS(0.996)S(0.004)TSSK	MLS(23.66)S(-23.66)T(-46.41)S(-79.44)S(-109.1)K	3	1	920.379	-0.27298	291520000	295720000	289150000	80083000	88227000	75177000	140960000	159390000	127870000	100230000	54632000	43296000
1407	gi|475552835	15	>gi|475552835|gb|EMT11884.1| hypothetical protein F775_19545 [Aegilops tauschii]	0.882387	1	S	4.3294e-13	151.78	_MLSSTSS(ph)KVPR_	MLSST(0.001)S(0.116)S(0.882)KVPR	MLS(-76.73)S(-48.37)T(-28.95)S(-8.79)S(8.79)KVPR	7	2	636.805	0.86423	234970000	372780000	230360000	23307000	29221000	43251000	97789000	89053000	82717000	141850000	70619000	81941000
1406	gi|475552835	14	>gi|475552835|gb|EMT11884.1| hypothetical protein F775_19545 [Aegilops tauschii]	0.480028		S	2.56578e-05	122.39	_MLSSTS(ph)SKVPR_	MLSS(0.001)T(0.039)S(0.48)S(0.48)KVPR	MLS(-46.28)S(-29.1)T(-10.86)S(0)S(0)KVPR	6	3	424.872	-0.66209	0	0	0	0	0	0	0	0	0	0	0	0
1404	gi|475552610	57	>gi|475552610|gb|EMT11828.1| hypothetical protein F775_29432 [Aegilops tauschii]	0.999828	1	S	3.84083e-05	103.88	_DAAAGYDS(ph)DDANANAR_	DAAAGYDS(1)DDANANAR	DAAAGY(-37.63)DS(37.63)DDANANAR	8	2	838.813	0.7285	0	26748000	32841000	13052000	9092800	11022000	0	8666100	10484000	0	0	0
1403	gi|475552124;gi|474378284	282;157	>gi|475552124|gb|EMT11734.1| hypothetical protein F775_32274 [Aegilops tauschii];>gi|474378284|gb|EMS64350.1| hypothetical protein TRIUR3_26680 [Triticum urartu]	0.998425	1	S	0.00928148	103.34	_IESRPS(ph)AK_	IES(0.002)RPS(0.998)AK	IES(-28.02)RPS(28.02)AK	6	2	484.234	-0.36286	0	543140000	341040000	25567000	12055000	0	161020000	87599000	67098000	111950000	114340000	67774000
1402	gi|475551245	215	>gi|475551245|gb|EMT11607.1| Serine/threonine-protein kinase 38-like protein [Aegilops tauschii]	1	1	S	3.83071e-06	119.31	_LRS(ph)PLPPPPNDSASAR_	LRS(1)PLPPPPNDSASAR	LRS(82.21)PLPPPPNDS(-83.2)AS(-82.21)AR	3	2	877.933	0.037058	0	0	0	0	0	0	0	0	0	23482000	25132000	25341000
1400	gi|475550816	156	>gi|475550816|gb|EMT11521.1| hypothetical protein F775_17917 [Aegilops tauschii]	0.981987	1	S	1.65827e-36	201.37	_ETVQHTAS(ph)ETGR_	ETVQHT(0.018)AS(0.982)ETGR	ET(-109.11)VQHT(-17.38)AS(17.38)ET(-43.56)GR	8	2	698.299	-0.71783	0	5223500	1147500	327500000	296450000	274350000	12163000	8320500	6102800	415260000	226540000	238520000
1401	gi|475550816	327	>gi|475550816|gb|EMT11521.1| hypothetical protein F775_17917 [Aegilops tauschii]	0.917027	1	S	0.00169487	80.016	_TAS(ph)AKDAAWETAEAAK_	T(0.083)AS(0.917)AKDAAWETAEAAK	T(-10.43)AS(10.43)AKDAAWET(-63.03)AEAAK	3	2	850.88	1.8842	0	0	0	16999000	19117000	0	0	0	0	0	0	0
2477	gi|475550663	68	>gi|475550663|gb|EMT11489.1| Myotubularin-related protein 2 [Aegilops tauschii]	1	1	Y	0.0315546	51.211	_DLFPY(ph)HGDEAFDPR_	DLFPY(1)HGDEAFDPR	DLFPY(51.21)HGDEAFDPR	5	2	879.862	4.5235	0	0	0	0	0	0	0	0	0	0	0	0
1399	gi|475550611	239	>gi|475550611|gb|EMT11482.1| hypothetical protein F775_28676 [Aegilops tauschii]	1	1	S	1.6775e-05	139.43	_VVS(ph)QLETR_	VVS(1)QLETR	VVS(84.89)QLET(-84.89)R	3	2	506.247	0.47196	388930000	394830000	380570000	33424000	5449600	0	128790000	167800000	152980000	73164000	0	0
1398	gi|475550160	476	>gi|475550160|gb|EMT11409.1| hypothetical protein F775_29326 [Aegilops tauschii]	1	1	S	0.0165836	108.81	_LDS(ph)LIER_	LDS(1)LIER	LDS(72.64)LIER	3	2	463.223	-0.22601	66897000	59756000	70207000	7022500	0	0	0	16903000	0	70736000	0	0
1397	gi|475550149	263	>gi|475550149|gb|EMT11407.1| hypothetical protein F775_30661 [Aegilops tauschii]	0.927101	1	S	0.000545668	114.7	_RESS(ph)VVTEGR_	RES(0.073)S(0.927)VVTEGR	RES(-11.05)S(11.05)VVT(-43.16)EGR	4	2	600.274	-2.7911	0	95980000	123540000	0	0	0	21654000	16846000	14885000	34668000	0	0
1396	gi|475550011	111	>gi|475550011|gb|EMT11369.1| hypothetical protein F775_17156 [Aegilops tauschii]	1	1	S	0.00347902	95.417	_AVFGIGGS(ph)LRK_	AVFGIGGS(1)LRK	AVFGIGGS(47.61)LRK	8	2	592.813	-0.41809	203180000	238150000	219370000	0	12264000	12652000	57475000	59036000	58258000	65621000	29089000	28241000
1395	gi|475549969	2	>gi|475549969|gb|EMT11365.1| hypothetical protein F775_27379 [Aegilops tauschii]	1	1	S	0.00736281	67.726	_(ac)S(ph)LMPWFGGR_	S(1)LMPWFGGR	S(67.73)LMPWFGGR	1	2	586.752	-0.572	0	120280000	96928000	0	0	0	0	0	0	31261000	8382700	0
1394	gi|475549896;gi|474097430	481;411	>gi|475549896|gb|EMT11348.1| Serine/threonine phosphatase BSL1-like protein [Aegilops tauschii];>gi|474097430|gb|EMS55151.1| Serine/threonine-protein phosphatase BSL1-like protein [Triticum urartu]	1	1	S	0.00288579	99.752	_QRS(ph)PQGLHK_	QRS(1)PQGLHK	QRS(47.89)PQGLHK	3	2	565.777	1.2638	46360000	31407000	53217000	7389400	3633300	0	11458000	6245900	3617200	15859000	20675000	13443000
1393	gi|475549896;gi|474097430	798;728	>gi|475549896|gb|EMT11348.1| Serine/threonine phosphatase BSL1-like protein [Aegilops tauschii];>gi|474097430|gb|EMS55151.1| Serine/threonine-protein phosphatase BSL1-like protein [Triticum urartu]	0.999743	1	S	4.17647e-18	155.88	_LIHPLPPPVNS(ph)PESSPER_	LIHPLPPPVNS(1)PESSPER	LIHPLPPPVNS(36.44)PES(-36.44)S(-45.16)PER	11	3	682.673	-0.0036499	97101000	64911000	68850000	13186000	0	0	31364000	24442000	28869000	0	0	0
2309	gi|475549896;gi|474097430	822;752	>gi|475549896|gb|EMT11348.1| Serine/threonine phosphatase BSL1-like protein [Aegilops tauschii];>gi|474097430|gb|EMS55151.1| Serine/threonine-protein phosphatase BSL1-like protein [Triticum urartu]	0.833296	1	T	0.0141841	56.298	_AM(ox)DATWMQELNIQRPPT(ph)PTR_	AMDAT(0.002)WMQELNIQRPPT(0.833)PT(0.164)R	AMDAT(-25.71)WMQELNIQRPPT(7.05)PT(-7.05)R	17	3	818.043	1.3508	0	0	31127000	0	0	0	0	24173000	0	0	0	0
2308	gi|475548904	346	>gi|475548904|gb|EMT11177.1| Putative serine/threonine-protein kinase [Aegilops tauschii]	0.998268	1	T	0.00405131	90.259	_LLDSDASHINT(ph)R_	LLDSDAS(0.002)HINT(0.998)R	LLDS(-39.45)DAS(-27.9)HINT(27.9)R	11	2	711.325	-0.24648	0	36337000	24135000	0	0	0	0	0	0	0	38528000	37780000
1392	gi|475548764	8	>gi|475548764|gb|EMT11148.1| Casein kinase II subunit beta [Aegilops tauschii]	1	1	S	3.84649e-05	122.53	_GVS(ph)AAAGGAGER_	GVS(1)AAAGGAGER	GVS(89.54)AAAGGAGER	3	2	541.735	1.1939	74366000	61701000	58691000	0	0	0	17223000	21994000	9468500	0	0	0
1391	gi|475547987	247	>gi|475547987|gb|EMT10976.1| hypothetical protein F775_30110 [Aegilops tauschii]	0.973664	1	S	2.9414e-05	127.71	_KVDQETS(ph)MVR_	KVDQET(0.026)S(0.974)MVR	KVDQET(-15.68)S(15.68)MVR	7	2	636.786	-0.16823	1766700000	2814200000	2676900000	287510000	312190000	263170000	798110000	630240000	790060000	495220000	65858000	75134000
1390	gi|475547231	36	>gi|475547231|gb|EMT10841.1| RNA-binding protein 39 [Aegilops tauschii]	0.95803	1	S	0.0091073	102.37	_RSS(ph)AGDGEDRDDGER_	RS(0.042)S(0.958)AGDGEDRDDGER	RS(-13.58)S(13.58)AGDGEDRDDGER	3	3	567.887	-0.59517	0	4118100	0	0	0	0	0	0	0	0	0	0
2307	gi|475547093	602	>gi|475547093|gb|EMT10806.1| Mitogen-activated protein kinase 7 [Aegilops tauschii]	0.999493	1	T	1.36075e-21	174.23	_VIASAT(ph)PTENAAFADR_	VIASAT(0.999)PTENAAFADR	VIAS(-37.41)AT(34.87)PT(-34.87)ENAAFADR	6	2	857.396	1.0612	46246000	44103000	52804000	34079000	23940000	30418000	24498000	26165000	28522000	26680000	0	0
1389	gi|475546974;gi|474210647	334;326	>gi|475546974|gb|EMT10782.1| Putative protein phosphatase 2C 47 [Aegilops tauschii];>gi|474210647|gb|EMS58876.1| putative protein phosphatase 2C 27 [Triticum urartu]	0.999111	1	S	0.000311893	117.93	_SIS(ph)MEGLHM(ox)LK_	S(0.001)IS(0.999)MEGLHMLK	S(-30.51)IS(30.51)MEGLHMLK	3	2	671.301	-0.38949	94462000	155160000	200900000	222290000	240660000	203140000	85505000	67027000	29050000	145610000	28533000	36645000
1388	gi|475546835;gi|474122037	274;259	>gi|475546835|gb|EMT10763.1| Sec1 family domain-containing protein 2 [Aegilops tauschii];>gi|474122037|gb|EMS56076.1| Sec1 family domain-containing protein 2 [Triticum urartu]	0.694855	1	S	7.0702e-09	142.58	_WGSGVHYGPSESS(ph)PR_	WGSGVHYGPS(0.002)ES(0.303)S(0.695)PR	WGS(-79.87)GVHY(-85.16)GPS(-25.28)ES(-3.6)S(3.6)PR	13	2	841.852	-0.066981	0	0	0	0	15151000	0	46204000	8728500	0	0	0	0
1387	gi|475546835;gi|474122037	273;258	>gi|475546835|gb|EMT10763.1| Sec1 family domain-containing protein 2 [Aegilops tauschii];>gi|474122037|gb|EMS56076.1| Sec1 family domain-containing protein 2 [Triticum urartu]	0.643098	1	S	5.2558e-09	144.68	_WGSGVHYGPSES(ph)SPR_	WGSGVHYGPS(0.007)ES(0.643)S(0.35)PR	WGS(-54.88)GVHY(-48.02)GPS(-19.46)ES(2.65)S(-2.65)PR	12	2	841.852	-0.1889	101310000	0	0	0	0	0	0	0	40946000	0	0	0
1386	gi|475546606	1016	>gi|475546606|gb|EMT10715.1| BTB/POZ domain-containing protein [Aegilops tauschii]	0.979182	1	S	0.000351575	105.77	_ATS(ph)PVAVQSTAVHTK_	AT(0.021)S(0.979)PVAVQSTAVHTK	AT(-16.72)S(16.72)PVAVQS(-63.71)T(-70.15)AVHT(-83.23)K	3	2	788.89	-0.7945	114950000	0	0	27352000	23996000	29124000	38243000	39998000	36048000	19325000	15463000	16062000
2306	gi|475546606	1015	>gi|475546606|gb|EMT10715.1| BTB/POZ domain-containing protein [Aegilops tauschii]	0.560762	1	T	0.000455248	104.41	_AT(ph)SPVAVQSTAVHTK_	AT(0.561)S(0.439)PVAVQSTAVHTK	AT(1.06)S(-1.06)PVAVQS(-54.67)T(-58.82)AVHT(-70.77)K	2	2	788.89	-0.013148	0	138990000	73067000	0	0	0	0	0	0	0	0	0
1385	gi|475545708	543	>gi|475545708|gb|EMT10528.1| Putative inactive receptor kinase [Aegilops tauschii]	0.999984	1	S	6.42479e-56	202.65	_APLRS(ph)PGRDDSIEHLPR_	APLRS(1)PGRDDSIEHLPR	APLRS(47.91)PGRDDS(-47.91)IEHLPR	5	3	665.997	0.55311	0	0	0	0	0	0	73426000	0	0	0	0	0
1384	gi|475544943	300	>gi|475544943|gb|EMT10410.1| hypothetical protein F775_08612 [Aegilops tauschii]	1	1	S	2.19971e-07	141.86	_GS(ph)PLKDTGK_	GS(1)PLKDTGK	GS(68.04)PLKDT(-68.04)GK	2	2	491.734	-3.2769	51117000	0	0	0	0	0	7275400	7313200	10858000	0	0	0
2305	gi|475544943	305	>gi|475544943|gb|EMT10410.1| hypothetical protein F775_08612 [Aegilops tauschii]	0.89003	1	T	0.00203461	123.36	_DSTRGSPLKDT(ph)GK_	DS(0.011)T(0.011)RGS(0.088)PLKDT(0.89)GK	DS(-19.16)T(-19.16)RGS(-10.03)PLKDT(10.03)GK	11	2	721.338	-0.26345	0	0	33823000	5998300	6992600	5362300	0	0	0	0	0	0
1383	gi|475544919	89	>gi|475544919|gb|EMT10409.1| Nuclear pore complex protein [Aegilops tauschii]	1	1	S	0.00304565	94.363	_LLDGGS(ph)GRK_	LLDGGS(1)GRK	LLDGGS(63.41)GRK	6	2	491.74	0.2331	0	182350000	134630000	17378000	19716000	18477000	34663000	44239000	45245000	49247000	13116000	20101000
1382	gi|475544919	52	>gi|475544919|gb|EMT10409.1| Nuclear pore complex protein [Aegilops tauschii]	0.684413	1	S	0.0039553	89.301	_ALHDGSS(ph)IPR_	ALHDGS(0.316)S(0.684)IPR	ALHDGS(-3.36)S(3.36)IPR	7	2	566.761	-1.8781	0	0	298490000	23243000	16752000	26855000	58249000	96147000	74744000	0	0	52551000
1381	gi|475544919	51	>gi|475544919|gb|EMT10409.1| Nuclear pore complex protein [Aegilops tauschii]	0.634882	1	S	0.00390697	89.403	_ALHDGS(ph)SIPR_	ALHDGS(0.635)S(0.365)IPR	ALHDGS(2.4)S(-2.4)IPR	6	2	566.761	-0.56162	0	0	0	0	0	0	0	0	0	48257000	30821000	0
2304	gi|475544148	85	>gi|475544148|gb|EMT10269.1| Activating signal cointegrator 1 complex subunit 1 [Aegilops tauschii]	1	1	T	0.00361981	95.631	_VAAENT(ph)MEVIR_	VAAENT(1)MEVIR	VAAENT(95.63)MEVIR	6	2	656.802	0.3914	0	20992000	18407000	0	0	0	16045000	12370000	18945000	0	0	0
2303	gi|475543835	240	>gi|475543835|gb|EMT10211.1| hypothetical protein F775_27256 [Aegilops tauschii]	1	1	T	4.07633e-05	127.52	_AAAT(ph)PFREEK_	AAAT(1)PFREEK	AAAT(91.2)PFREEK	4	2	600.276	0.22573	30949000	102600000	102320000	11811000	10560000	13867000	21966000	18559000	25309000	38921000	17190000	16073000
1380	gi|475543605	274	>gi|475543605|gb|EMT10174.1| hypothetical protein F775_26451 [Aegilops tauschii]	0.851107	1	S	1.0694e-07	122.13	_SES(ph)FVLEAPEVVGPSNK_	S(0.149)ES(0.851)FVLEAPEVVGPSNK	S(-7.57)ES(7.57)FVLEAPEVVGPS(-117.43)NK	3	2	934.938	1.9217	0	0	19415000	0	0	0	0	0	0	0	0	0
1379	gi|475543349	16	>gi|475543349|gb|EMT10136.1| hypothetical protein F775_27093 [Aegilops tauschii]	0.99982	1	S	0.000743091	111.94	_AGTMDS(ph)PEPR_	AGTMDS(1)PEPR	AGT(-37.45)MDS(37.45)PEPR	6	2	570.723	-0.48723	149260000	149710000	136940000	79171000	99917000	87578000	77187000	74063000	65954000	68259000	0	0
1378	gi|475543326	219	>gi|475543326|gb|EMT10127.1| Sperm-associated antigen 1 [Aegilops tauschii]	1	1	S	1.26794e-35	177.22	_DPFGSIDPFAAKPGS(ph)MNAAK_	DPFGSIDPFAAKPGS(1)MNAAK	DPFGS(-88.43)IDPFAAKPGS(88.43)MNAAK	15	2	1050.98	3.7644	130760000	131310000	55792000	0	0	0	0	0	0	0	0	0
1377	gi|475542642	452	>gi|475542642|gb|EMT10007.1| Histone-lysine N-methyltransferase, H3 lysine-9 specific SUVH6 [Aegilops tauschii]	0.989226	1	S	1.05195e-05	128.9	_VTPSTS(ph)AVHEK_	VTPST(0.011)S(0.989)AVHEK	VT(-80.9)PS(-38.94)T(-19.68)S(19.68)AVHEK	6	2	618.287	1.2021	57180000	47593000	54813000	0	0	0	14061000	11043000	11988000	29086000	23298000	17259000
1375	gi|475541592	141	>gi|475541592|gb|EMT09812.1| Protein argonaute 16 [Aegilops tauschii]	1	1	S	1.45286e-15	162.76	_AVGGS(ph)PGHESPGPGDK_	AVGGS(1)PGHESPGPGDK	AVGGS(66.38)PGHES(-66.38)PGPGDK	5	2	764.825	0.10461	163520000	182840000	184080000	0	21467000	22723000	8353500	13085000	60515000	63198000	16007000	0
1376	gi|475541592	146	>gi|475541592|gb|EMT09812.1| Protein argonaute 16 [Aegilops tauschii]	1	1	S	7.03061e-51	221.9	_AVGGSPGHES(ph)PGPGDK_	AVGGSPGHES(1)PGPGDK	AVGGS(-86.61)PGHES(86.61)PGPGDK	10	2	764.825	0.19489	267710000	334160000	232380000	6012400	0	0	13735000	17928000	15901000	19204000	0	0
1374	gi|475541317	452	>gi|475541317|gb|EMT09758.1| hypothetical protein F775_42789 [Aegilops tauschii]	0.998412	1	S	0.00277099	98.942	_APS(ph)PTGSTDMK_	APS(0.998)PT(0.001)GSTDMK	APS(28.77)PT(-28.77)GS(-36.33)T(-45.19)DMK	3	2	586.239	1.8023	0	53359000	47556000	22449000	11021000	20863000	17226000	0	19293000	11933000	7545500	7614200
1373	gi|474451639;gi|475544193	187;184	>gi|474451639|gb|EMS68955.1| hypothetical protein TRIUR3_05475 [Triticum urartu];>gi|475544193|gb|EMT10280.1| hypothetical protein F775_13308 [Aegilops tauschii]	1	1	S	0.00232461	97.502	_ALS(ph)HGVEIENSASK_	ALS(1)HGVEIENSASK	ALS(72.06)HGVEIENS(-72.06)AS(-86.7)K	3	2	761.351	0.34491	22129000	0	0	0	0	0	0	0	0	0	0	0
1371	gi|474451478;gi|478246246	657;681	>gi|474451478|gb|EMS68918.1| DEAD-box ATP-dependent RNA helicase 40 [Triticum urartu];>gi|478246246|emb|CCN25578.1| DEAD-box ATP-dependent RNA helicase, putative [Triticum aestivum]	0.978989	1	S	4.66353e-10	139.11	_AGS(ph)GSTRPDSAHPVEK_	AGS(0.979)GS(0.016)T(0.005)RPDSAHPVEK	AGS(17.78)GS(-17.78)T(-23.35)RPDS(-37.77)AHPVEK	3	3	559.253	0.46271	360780000	681210000	189780000	39329000	46070000	37622000	84340000	131800000	136720000	74788000	29679000	28536000
1372	gi|474451478;gi|478246246	659;683	>gi|474451478|gb|EMS68918.1| DEAD-box ATP-dependent RNA helicase 40 [Triticum urartu];>gi|478246246|emb|CCN25578.1| DEAD-box ATP-dependent RNA helicase, putative [Triticum aestivum]	0.456815		S	0.0001275	95.5	_AGS(ph)GSTRPDSAHPVEK_	AGS(0.457)GS(0.457)T(0.086)RPDSAHPVEK	AGS(0)GS(0)T(-7.26)RPDS(-29.72)AHPVEK	5	2	838.375	1.7568	0	0	0	0	0	0	0	0	0	0	0	0
2302	gi|474451478;gi|478246246	660;684	>gi|474451478|gb|EMS68918.1| DEAD-box ATP-dependent RNA helicase 40 [Triticum urartu];>gi|478246246|emb|CCN25578.1| DEAD-box ATP-dependent RNA helicase, putative [Triticum aestivum]	0.390641		T	0.0001275	95.5	_AGSGS(ph)TRPDSAHPVEK_	AGS(0.218)GS(0.391)T(0.391)RPDS(0.001)AHPVEK	AGS(-2.54)GS(0)T(0)RPDS(-25.3)AHPVEK	6	2	838.375	-0.19691	0	0	0	0	0	0	0	0	0	0	0	0
1370	gi|474451414	216	>gi|474451414|gb|EMS68899.1| Testis-expressed sequence 2 protein [Triticum urartu]	0.97658	1	S	0.00152454	115.68	_KAS(ph)TKVPVEGK_	KAS(0.977)T(0.023)KVPVEGK	KAS(16.2)T(-16.2)KVPVEGK	3	2	612.323	0.66138	28053000	31166000	33582000	8268800	10375000	19669000	27528000	31859000	31418000	22608000	15875000	7998200
1369	gi|474451266;gi|32400764	337;152	>gi|474451266|gb|EMS68884.1| Beta-amylase [Triticum urartu];>gi|32400764|gb|AAP80614.1|AF470353_1 beta amylase [Triticum aestivum]	0.999852	1	S	0.0104458	85.469	_HRAS(ph)LNFTCAEMR_	HRAS(1)LNFTCAEMR	HRAS(38.31)LNFT(-38.31)CAEMR	4	3	558.241	0.60176	0	0	19012000	14552000	19040000	18810000	0	0	0	33800000	12800000	0
1368	gi|474448428;gi|475581805	171;171	>gi|474448428|gb|EMS68739.1| Serine/threonine-protein kinase SAPK4 [Triticum urartu];>gi|475581805|gb|EMT18947.1| Serine/threonine-protein kinase SAPK4 [Aegilops tauschii]	0.999984	1	S	2.0338e-09	148.41	_S(ph)AVGTPAYIAPEVLR_	S(1)AVGTPAYIAPEVLR	S(47.83)AVGT(-47.83)PAY(-109.9)IAPEVLR	1	2	812.411	1.6227	52902000	48412000	41165000	5320200	0	6822700	18822000	37046000	40278000	0	0	0
1366	gi|475581804;gi|474448427	91;75	>gi|475581804|gb|EMT18946.1| hypothetical protein F775_28210 [Aegilops tauschii];>gi|474448427|gb|EMS68738.1| Subtilisin-like protease [Triticum urartu]	0.999997	1	S	6.12584e-05	135.8	_HAAS(ph)GFSAK_	HAAS(1)GFSAK	HAAS(55.56)GFS(-55.56)AK	4	2	478.205	-0.052759	870200000	756100000	550330000	0	994550000	2863100	279820000	358200000	386490000	2045000000	1418500000	1430400000
1367	gi|475581804;gi|474448427	94;78	>gi|475581804|gb|EMT18946.1| hypothetical protein F775_28210 [Aegilops tauschii];>gi|474448427|gb|EMS68738.1| Subtilisin-like protease [Triticum urartu]	0.977468	1	S	0.000627918	133.89	_HAASGFS(ph)AK_	HAAS(0.023)GFS(0.977)AK	HAAS(-16.37)GFS(16.37)AK	7	2	478.205	0.20123	0	0	0	1074600000	0	1192200000	0	0	0	0	0	0
1365	gi|474448239	539	>gi|474448239|gb|EMS68714.1| hypothetical protein TRIUR3_28540 [Triticum urartu]	0.999992	1	S	4.64105e-05	132.67	_RHES(ph)FNFGTTDATQER_	RHES(1)FNFGTTDATQER	RHES(51.02)FNFGT(-51.02)T(-75.5)DAT(-101.59)QER	4	3	659.281	1.0547	0	0	0	0	42254000	0	0	27910000	0	0	0	0
1364	gi|474448239	1376	>gi|474448239|gb|EMS68714.1| hypothetical protein TRIUR3_28540 [Triticum urartu]	0.996926	1;2	S	2.12919e-26	181.76	_LSDGHEKS(ph)TVK_	LSDGHEKS(0.997)T(0.003)VK	LS(-75.96)DGHEKS(25.11)T(-25.11)VK	8	2	640.798	0.22016	10557000	56705000	45359000	46063000	42097000	50749000	49060000	44183000	50816000	70044000	24710000	2746100
1357	gi|474447860	194	>gi|474447860|gb|EMS68679.1| Replication protein A 32 kDa subunit [Triticum urartu]	0.999774	1	S	1.98737e-13	157.35	_LSEAATPPS(ph)VK_	LSEAATPPS(1)VK	LS(-132.79)EAAT(-36.45)PPS(36.45)VK	9	2	590.286	-0.38599	228510000	216560000	209620000	0	0	0	88682000	83414000	75834000	160820000	0	0
1358	gi|474447860	170	>gi|474447860|gb|EMS68679.1| Replication protein A 32 kDa subunit [Triticum urartu]	0.999265	1	S	1.50374e-24	169.84	_VGS(ph)PAHTNSSVGTPFSNR_	VGS(0.999)PAHT(0.001)NSSVGTPFSNR	VGS(31.34)PAHT(-31.34)NS(-66.31)S(-74.19)VGT(-93.24)PFS(-116.07)NR	3	2	947.926	0.084755	215050000	159370000	139910000	39499000	44361000	139910000	51977000	44349000	49154000	101790000	27481000	25340000
2300	gi|474447860	191	>gi|474447860|gb|EMS68679.1| Replication protein A 32 kDa subunit [Triticum urartu]	0.998495	1	T	0.000317246	118.08	_LSEAAT(ph)PPSVK_	LSEAAT(0.998)PPS(0.002)VK	LS(-79.86)EAAT(28.22)PPS(-28.22)VK	6	2	590.286	1.0371	210410000	204350000	168050000	83309000	54276000	69964000	105670000	102690000	111270000	0	131860000	124300000
2301	gi|474447860	174	>gi|474447860|gb|EMS68679.1| Replication protein A 32 kDa subunit [Triticum urartu]	0.941074	1	T	3.59299e-10	125.04	_VGSPAHT(ph)NSSVGTPFSNR_	VGS(0.017)PAHT(0.941)NS(0.033)S(0.009)VGTPFSNR	VGS(-17.47)PAHT(14.6)NS(-14.6)S(-19.98)VGT(-67.24)PFS(-93.28)NR	7	3	632.286	0.30274	0	0	217150000	69027000	65060000	0	91313000	0	75311000	0	41225000	51642000
1356	gi|474447103	225	>gi|474447103|gb|EMS68644.1| RNA-binding protein 47 [Triticum urartu]	1	1	S	6.0298e-21	179.78	_ARAS(ph)EEHGQAAGEVK_	ARAS(1)EEHGQAAGEVK	ARAS(64.83)EEHGQAAGEVK	4	3	540.577	3.1314	47215000	62950000	121940000	28061000	11448000	20902000	38674000	30025000	17387000	20499000	0	8153100
1355	gi|475618061;gi|474446023	235;235	>gi|475618061|gb|EMT30332.1| hypothetical protein F775_04348 [Aegilops tauschii];>gi|474446023|gb|EMS68616.1| hypothetical protein TRIUR3_10733 [Triticum urartu]	1	1	S	0.0148443	80.469	_AGS(ph)PVPVNHLR_	AGS(1)PVPVNHLR	AGS(80.47)PVPVNHLR	3	2	613.806	-0.259	0	0	0	34988000	25122000	35557000	38610000	50342000	0	98894000	37215000	59926000
1354	gi|475588821;gi|474446007	90;76	>gi|475588821|gb|EMT20984.1| hypothetical protein F775_26307 [Aegilops tauschii];>gi|474446007|gb|EMS68614.1| hypothetical protein TRIUR3_22039 [Triticum urartu]	1	1	S	0.00927813	82.362	_MFDLHAEKS(ph)RK_	MFDLHAEKS(1)RK	MFDLHAEKS(56.48)RK	9	3	481.227	0.064449	22778000	169960000	138230000	0	0	0	57561000	60495000	57915000	0	0	0
1353	gi|474445898;gi|475616718	31;31	>gi|474445898|gb|EMS68602.1| Ubiquitin carboxyl-terminal hydrolase 26 [Triticum urartu];>gi|475616718|gb|EMT29861.1| Ubiquitin carboxyl-terminal hydrolase 26 [Aegilops tauschii]	0.998942	1	S	7.72554e-08	141.1	_IHS(ph)TGAITQDDIR_	IHS(0.999)T(0.001)GAITQDDIR	IHS(29.75)T(-29.75)GAIT(-89.96)QDDIR	3	2	753.851	-0.48295	39399000	44648000	38251000	18589000	0	0	76704000	84406000	102980000	66632000	16062000	0
1352	gi|474445695	303	>gi|474445695|gb|EMS68586.1| DNA repair protein XRCC1 [Triticum urartu]	0.999818	1	S	0.00560624	88.441	_LDREGS(ph)SLSK_	LDREGS(1)SLSK	LDREGS(37.44)S(-37.44)LS(-57.51)K	6	2	586.271	0.23503	0	1406300000	0	3866600000	4401900000	3215500000	489050000	657500000	794370000	1457600000	152850000	235550000
2299	gi|474445324	175	>gi|474445324|gb|EMS68560.1| hypothetical protein TRIUR3_11340 [Triticum urartu]	1	1	T	1.20345e-13	160.78	_FADLNAIVT(ph)PR_	FADLNAIVT(1)PR	FADLNAIVT(44.93)PR	9	2	648.821	-1.5863	279140000	269460000	245110000	229010000	224870000	214790000	199620000	200890000	215260000	113980000	0	0
1351	gi|474445324	156	>gi|474445324|gb|EMS68560.1| hypothetical protein TRIUR3_11340 [Triticum urartu]	0.994859	1	S	9.27491e-24	137.24	_AIGTPVLASAVS(ph)PPPQTPTTPR_	AIGTPVLAS(0.005)AVS(0.995)PPPQTPTTPR	AIGT(-61.29)PVLAS(-23.12)AVS(23.12)PPPQT(-37.31)PT(-43.69)T(-42.41)PR	12	2	1119.58	0.70651	27923000	119570000	96772000	119920000	136620000	112600000	55599000	83173000	54704000	158560000	69321000	69939000
2298	gi|474445324	161	>gi|474445324|gb|EMS68560.1| hypothetical protein TRIUR3_11340 [Triticum urartu]	0.41918		T	0.000256247	70.316	_AIGTPVLASAVSPPPQT(ph)PTTPR_	AIGTPVLAS(0.006)AVS(0.041)PPPQT(0.419)PT(0.307)T(0.227)PR	AIGT(-35.88)PVLAS(-18.75)AVS(-10.15)PPPQT(1.35)PT(-1.35)T(-2.66)PR	17	2	1119.58	-2.988	0	0	0	0	0	0	0	0	0	0	0	0
1348	gi|474443828	341	>gi|474443828|gb|EMS68520.1| putative ADP-ribosylation factor GTPase-activating protein AGD8 [Triticum urartu]	1	1	S	0.00973881	92.538	_EAQLS(ph)LQK_	EAQLS(1)LQK	EAQLS(72.24)LQK	5	2	498.742	0.077686	0	14957000	37190000	8674100	0	0	50854000	48356000	45868000	0	0	0
1350	gi|474443828	350	>gi|474443828|gb|EMS68520.1| putative ADP-ribosylation factor GTPase-activating protein AGD8 [Triticum urartu]	0.902978	1	S	9.94671e-20	175.65	_FSGSSS(ph)ISSADLFGR_	FSGS(0.001)S(0.092)S(0.903)IS(0.004)SADLFGR	FS(-93.65)GS(-31.6)S(-9.9)S(9.9)IS(-24.03)S(-33.65)ADLFGR	6	2	799.348	0.69157	0	25676000	141770000	0	0	0	27056000	25614000	34409000	8098900	0	0
1349	gi|474443828	349	>gi|474443828|gb|EMS68520.1| putative ADP-ribosylation factor GTPase-activating protein AGD8 [Triticum urartu]	0.488055		S	8.42919e-09	141	_FSGSS(ph)SISSADLFGR_	FSGS(0.005)S(0.488)S(0.488)IS(0.015)S(0.004)ADLFGR	FS(-45.57)GS(-19.6)S(0)S(0)IS(-15.19)S(-21.13)ADLFGR	5	2	799.348	0.87657	0	0	0	0	0	0	0	0	0	0	0	0
1347	gi|474443817;gi|475626225	918;579	>gi|474443817|gb|EMS68519.1| Serine/threonine-protein kinase CTR1 [Triticum urartu];>gi|475626225|gb|EMT33251.1| Serine/threonine-protein kinase CTR1 [Aegilops tauschii]	0.991062	1	S	0.00903666	83.081	_FMDVS(ph)MPSR_	FMDVS(0.991)MPS(0.009)R	FMDVS(20.45)MPS(-20.45)R	5	2	575.227	-1.0818	0	23356000	0	0	0	0	0	0	0	0	0	0
1344	gi|474443486	380	>gi|474443486|gb|EMS68491.1| CCR4-NOT transcription complex subunit 3 [Triticum urartu]	0.999003	1	S	0.00427137	113.47	_RPS(ph)PAVTEIGLGR_	RPS(0.999)PAVT(0.001)EIGLGR	RPS(30.01)PAVT(-30.01)EIGLGR	3	2	716.869	0.55768	0	0	0	0	0	0	0	0	0	0	0	0
1346	gi|474443486	448	>gi|474443486|gb|EMS68491.1| CCR4-NOT transcription complex subunit 3 [Triticum urartu]	0.986318	1	S	4.52614e-05	93.804	_VNTGGLSQQLVS(ph)PLGSK_	VNTGGLSQQLVS(0.986)PLGS(0.014)K	VNT(-78.86)GGLS(-53.08)QQLVS(18.58)PLGS(-18.58)K	12	2	882.948	2.0221	26082000	21186000	0	0	0	0	0	0	14352000	0	0	0
1343	gi|474443486	240	>gi|474443486|gb|EMS68491.1| CCR4-NOT transcription complex subunit 3 [Triticum urartu]	0.871755	1	S	0.00292373	94.01	_GVAAVS(ph)TTAVLSTK_	GVAAVS(0.872)T(0.116)T(0.012)AVLSTK	GVAAVS(8.75)T(-8.75)T(-18.64)AVLS(-46.46)T(-42.57)K	6	2	692.858	0.55212	33252000	42954000	30180000	0	0	0	21358000	18268000	20243000	15593000	0	0
1345	gi|474443486	443	>gi|474443486|gb|EMS68491.1| CCR4-NOT transcription complex subunit 3 [Triticum urartu]	0.676098	1	S	5.57834e-11	141.47	_VNTGGLS(ph)QQLVSPLGSK_	VNT(0.324)GGLS(0.676)QQLVSPLGSK	VNT(-3.2)GGLS(3.2)QQLVS(-71.02)PLGS(-94.49)K	7	2	882.948	0.94769	0	40578000	0	0	0	0	0	0	0	0	0	0
2297	gi|474443486	439	>gi|474443486|gb|EMS68491.1| CCR4-NOT transcription complex subunit 3 [Triticum urartu]	0.668964	1	T	7.34277e-11	139.2	_VNT(ph)GGLSQQLVSPLGSK_	VNT(0.669)GGLS(0.331)QQLVSPLGSK	VNT(3.06)GGLS(-3.06)QQLVS(-80.83)PLGS(-106.5)K	3	2	882.948	0.96416	46199000	0	0	0	0	0	0	0	0	0	0	0
1342	gi|474442603	147	>gi|474442603|gb|EMS68439.1| 40S ribosomal protein S5-1 [Triticum urartu]	0.994417	1	S	0.0108625	77.776	_HYTFLPHS(ph)AGR_	HYT(0.006)FLPHS(0.994)AGR	HY(-43.27)T(-22.54)FLPHS(22.54)AGR	8	3	455.875	0.09395	0	0	17104000	0	0	0	0	0	0	0	0	0
2296	gi|475587360;gi|474442432	277;244	>gi|475587360|gb|EMT20529.1| hypothetical protein F775_31728 [Aegilops tauschii];>gi|474442432|gb|EMS68437.1| hypothetical protein TRIUR3_28250 [Triticum urartu]	0.999992	1	T	7.94444e-13	152.99	_FVT(ph)VSSTSTPSR_	FVT(1)VSSTSTPSR	FVT(51.37)VS(-51.37)S(-60.53)T(-68.52)S(-78.22)T(-85.88)PS(-102.15)R	3	2	674.811	0.49116	174580000	171170000	175000000	32634000	43168000	44258000	143150000	145560000	155510000	21797000	0	12434000
2295	gi|474441276;gi|92919059	374;52	>gi|474441276|gb|EMS68429.1| ATP-dependent zinc metalloprotease FTSH 5, mitochondrial [Triticum urartu];>gi|92919059|gb|ABE96880.1| putative protein kinase ADK1 [Triticum monococcum]	0.896925	1	T	0.0011021	104.17	_DAMFSSST(ph)LLGR_	DAMFSS(0.001)S(0.102)T(0.897)LLGR	DAMFS(-47.03)S(-29.49)S(-9.44)T(9.44)LLGR	8	2	682.799	-1.1703	14863000	0	0	0	0	0	9395400	8704600	13239000	0	0	0
1341	gi|475604587;gi|474440995	6;6	>gi|475604587|gb|EMT25785.1| Phosphoenolpyruvate carboxylase 1 [Aegilops tauschii];>gi|474440995|gb|EMS68413.1| Phosphoenolpyruvate carboxylase 1 [Triticum urartu]	1	1	S	5.9222e-06	132.62	_HHS(ph)IDAQLR_	HHS(1)IDAQLR	HHS(67.73)IDAQLR	3	3	386.18	0.1023	734570000	803460000	807130000	54028000	57956000	51547000	119900000	184590000	126410000	196470000	13854000	17513000
2294	gi|475604587;gi|474440995	131;155	>gi|475604587|gb|EMT25785.1| Phosphoenolpyruvate carboxylase 1 [Aegilops tauschii];>gi|474440995|gb|EMS68413.1| Phosphoenolpyruvate carboxylase 1 [Triticum urartu]	0.999836	1	T	0.015551	79.201	_LVSDLGKT(ph)R_	LVSDLGKT(1)R	LVS(-37.85)DLGKT(37.85)R	8	2	534.776	-0.30464	0	104180000	81586000	23762000	28683000	24734000	68364000	73493000	65418000	15364000	0	16920000
1340	gi|474440973;gi|475550495	634;567	>gi|474440973|gb|EMS68408.1| Katanin p80 WD40 repeat-containing subunit B1-like protein 1 [Triticum urartu];>gi|475550495|gb|EMT11460.1| hypothetical protein F775_05157 [Aegilops tauschii]	1	1	S	0.000593631	109.38	_IVS(ph)FDHPVQSNDDK_	IVS(1)FDHPVQSNDDK	IVS(83.98)FDHPVQS(-83.98)NDDK	3	2	840.867	1.4102	0	18438000	0	0	0	0	0	0	0	0	0	0
1339	gi|474440426	359	>gi|474440426|gb|EMS68368.1| Methyl-CpG-binding domain-containing protein 11 [Triticum urartu]	0.935533	1	S	0.0037027	94.454	_IEEAPLVSS(ph)EGAK_	IEEAPLVS(0.064)S(0.936)EGAK	IEEAPLVS(-11.62)S(11.62)EGAK	9	2	705.332	-2.303	0	0	0	0	0	0	0	0	0	0	0	0
1337	gi|474437860	228	>gi|474437860|gb|EMS68263.1| hypothetical protein TRIUR3_07928 [Triticum urartu]	1	1	S	2.37131e-05	150.04	_RAS(ph)FELMR_	RAS(1)FELMR	RAS(107.03)FELMR	3	2	545.249	-0.090712	0	213780000	207210000	35424000	35903000	34957000	85264000	90180000	70087000	97237000	0	0
1338	gi|474437860	153	>gi|474437860|gb|EMS68263.1| hypothetical protein TRIUR3_07928 [Triticum urartu]	1	1	S	4.0305e-06	89.866	_VEHDGLLGS(ph)GGFPR_	VEHDGLLGS(1)GGFPR	VEHDGLLGS(51.26)GGFPR	9	3	507.568	-0.017496	166930000	193880000	151320000	0	0	0	0	0	0	0	0	0
1336	gi|474436807	228	>gi|474436807|gb|EMS68246.1| putative WRKY transcription factor 4 [Triticum urartu]	0.890396	1	S	0.000394913	113.69	_IVEATTS(ph)NLTPVLR_	IVEAT(0.002)T(0.106)S(0.89)NLT(0.002)PVLR	IVEAT(-27.31)T(-9.23)S(9.23)NLT(-27.31)PVLR	7	2	797.416	1.7004	34603000	28023000	23294000	0	0	0	0	0	0	0	0	0
2293	gi|474436751;gi|475577800	485;406	>gi|474436751|gb|EMS68240.1| hypothetical protein TRIUR3_22185 [Triticum urartu];>gi|475577800|gb|EMT17928.1| hypothetical protein F775_22746 [Aegilops tauschii]	1	1	T	2.98819e-16	164.98	_T(ph)PPRDYAAQLGELSAR_	T(1)PPRDYAAQLGELSAR	T(98.74)PPRDY(-98.74)AAQLGELS(-115.29)AR	1	2	912.936	0.040762	109550000	103030000	109860000	53225000	25761000	46685000	23661000	45818000	51027000	31953000	32775000	31973000
1335	gi|474436677	386	>gi|474436677|gb|EMS68232.1| Putative G3BP-like protein [Triticum urartu]	0.996688	1	S	0.00931293	81.656	_IPEVAPTPAS(ph)AQK_	IPEVAPT(0.003)PAS(0.997)AQK	IPEVAPT(-24.78)PAS(24.78)AQK	10	2	694.845	0.77884	29258000	0	0	0	0	0	0	0	0	0	0	0
1334	gi|474436633	242	>gi|474436633|gb|EMS68220.1| hypothetical protein TRIUR3_34973 [Triticum urartu]	1	1	S	0.00331348	59.561	_LKGDPGNDKIPDLNLQGGPVVVS(ph)PPR_	LKGDPGNDKIPDLNLQGGPVVVS(1)PPR	LKGDPGNDKIPDLNLQGGPVVVS(50.46)PPR	23	3	921.479	-0.28307	89421000	75645000	106260000	0	8908500	6643400	10982000	17480000	0	0	0	0
1333	gi|474436593	2	>gi|474436593|gb|EMS68218.1| hypothetical protein TRIUR3_30845 [Triticum urartu]	1	1	S	0.0027642	113.74	_(ac)S(ph)RHPEVR_	S(1)RHPEVR	S(77.68)RHPEVR	1	2	501.729	-0.72439	0	114160000	65550000	0	0	39998000	0	0	0	182600000	144680000	0
1332	gi|474436186	58	>gi|474436186|gb|EMS68189.1| hypothetical protein TRIUR3_14717 [Triticum urartu]	1	1	S	0.00555941	108.43	_GS(ph)GHFEVR_	GS(1)GHFEVR	GS(68.63)GHFEVR	2	2	484.703	0.24169	1325700000	1322100000	1123300000	563270000	676710000	564720000	628080000	645680000	660360000	371140000	64970000	66960000
1331	gi|474436101;gi|475589134	342;338	>gi|474436101|gb|EMS68178.1| Eukaryotic translation initiation factor 2A [Triticum urartu];>gi|475589134|gb|EMT21080.1| hypothetical protein F775_32515 [Aegilops tauschii]	1	1	S	4.62257e-08	142.74	_LYQVDWKPES(ph)PER_	LYQVDWKPES(1)PER	LY(-79.85)QVDWKPES(79.85)PER	10	2	863.895	5.2705	0	0	0	0	0	0	0	0	0	0	0	0
2292	gi|474436101;gi|475589134	321;317	>gi|474436101|gb|EMS68178.1| Eukaryotic translation initiation factor 2A [Triticum urartu];>gi|475589134|gb|EMT21080.1| hypothetical protein F775_32515 [Aegilops tauschii]	0.899531	1	T	0.00103498	104.55	_IFDHT(ph)GSLQFIK_	IFDHT(0.9)GS(0.1)LQFIK	IFDHT(9.52)GS(-9.52)LQFIK	5	3	495.909	0.14768	20814000	0	22457000	0	0	0	0	9575000	6964400	0	0	0
1328	gi|474435986	470	>gi|474435986|gb|EMS68164.1| hypothetical protein TRIUR3_10920 [Triticum urartu]	1	1	S	0.00127355	105.2	_GFGGGS(ph)FFGR_	GFGGGS(1)FFGR	GFGGGS(83.18)FFGR	6	2	534.719	-0.31269	45686000	51609000	54048000	15259000	15534000	14594000	32110000	39376000	36330000	0	0	0
1330	gi|474435986	531	>gi|474435986|gb|EMS68164.1| hypothetical protein TRIUR3_10920 [Triticum urartu]	1	1	S	1.12789e-18	170.09	_PVS(ph)PNMQAHPTGLK_	PVS(1)PNMQAHPTGLK	PVS(76.96)PNMQAHPT(-76.96)GLK	3	3	519.581	1.6045	0	41673000	21335000	112350000	100790000	106090000	0	0	0	52655000	107870000	63322000
1329	gi|474435986;gi|475560711	462;353	>gi|474435986|gb|EMS68164.1| hypothetical protein TRIUR3_10920 [Triticum urartu];>gi|475560711|gb|EMT13621.1| hypothetical protein F775_02784 [Aegilops tauschii]	0.667753	1	S	0.00161604	98.337	_MTGGLLSS(ph)SR_	MTGGLLS(0.166)S(0.668)S(0.166)R	MT(-77.28)GGLLS(-6.04)S(6.04)S(-6.04)R	8	2	544.744	-2.3909	0	0	0	0	0	0	0	0	0	0	0	0
1326	gi|475551659;gi|474434080	163;168	>gi|475551659|gb|EMT11682.1| hypothetical protein F775_24822 [Aegilops tauschii];>gi|474434080|gb|EMS68103.1| hypothetical protein TRIUR3_34701 [Triticum urartu]	0.499999	1	S	1.31701e-10	119.62	_S(ph)SAVQSEPAAAPSPVVHNK_	S(0.5)S(0.5)AVQSEPAAAPSPVVHNK	S(0)S(0)AVQS(-55.01)EPAAAPS(-106.45)PVVHNK	1	2	978.465	-0.32609	520400000	422680000	365360000	0	95294000	123870000	138770000	158440000	12087000	294940000	284110000	168040000
1327	gi|475551659;gi|474434080	164;169	>gi|475551659|gb|EMT11682.1| hypothetical protein F775_24822 [Aegilops tauschii];>gi|474434080|gb|EMS68103.1| hypothetical protein TRIUR3_34701 [Triticum urartu]	0.499999	1	S	1.31701e-10	119.62	_S(ph)SAVQSEPAAAPSPVVHNK_	S(0.5)S(0.5)AVQSEPAAAPSPVVHNK	S(0)S(0)AVQS(-55.01)EPAAAPS(-106.45)PVVHNK	2	2	978.465	-0.32609	520400000	422680000	365360000	0	95294000	123870000	138770000	158440000	12087000	294940000	284110000	168040000
1325	gi|474433954	737	>gi|474433954|gb|EMS68092.1| Calcium-independent phospholipase A2-gamma [Triticum urartu]	0.998311	1	S	5.76032e-13	163.62	_S(ph)GLSESNPTLGWR_	S(0.998)GLS(0.002)ESNPTLGWR	S(27.72)GLS(-27.72)ES(-87.81)NPT(-129.05)LGWR	1	2	742.332	-0.74507	54918000	35378000	29875000	0	0	0	0	0	17609000	0	0	0
1324	gi|474433529;gi|475582179	396;396	>gi|474433529|gb|EMS68073.1| Splicing factor U2AF 50 kDa subunit [Triticum urartu];>gi|475582179|gb|EMT19052.1| Splicing factor U2AF 50 kDa subunit [Aegilops tauschii]	0.999999	1	S	0.0101133	115.71	_LGGYS(ph)PR_	LGGYS(1)PR	LGGY(-61.2)S(61.2)PR	5	2	415.184	-0.076195	129210000	149270000	115860000	38578000	45429000	37886000	39452000	31385000	32951000	42781000	26206000	23995000
1323	gi|75102610;gi|951453;gi|474432181	542;542;485	>gi|75102610|sp|Q41583.1|IF4G2_WHEAT RecName: Full=Eukaryotic translation initiation factor isoform 4G-2; Short=eIF(iso)-4G-2; Short=eIF(iso)4G-2; AltName: Full=Eukaryotic initiation factor iso-4F subunit p82-16; Short=eIF-(iso)4F p82-16 subunit;>gi|951453	0.999409	1	S	4.4108e-08	146.47	_VSS(ph)INKPSPINPR_	VS(0.001)S(0.999)INKPSPINPR	VS(-32.38)S(32.38)INKPS(-48.68)PINPR	3	3	496.924	-0.63977	1265100000	854500000	978920000	26416000	26660000	32348000	236420000	63351000	215100000	177160000	134600000	156430000
1322	gi|474431348	624	>gi|474431348|gb|EMS67963.1| Dolichyl-diphosphooligosaccharide--protein glycosyltransferase subunit STT3 [Triticum urartu]	0.997494	1	S	0.00408965	96.866	_EVTESAS(ph)VKPK_	EVTES(0.002)AS(0.997)VKPK	EVT(-37.71)ES(-26.3)AS(26.3)VKPK	7	2	627.803	0.26152	207720000	185230000	254050000	12769000	24170000	18662000	13602000	67937000	73657000	81916000	24662000	27792000
1321	gi|474429701	364	>gi|474429701|gb|EMS67924.1| hypothetical protein TRIUR3_30469 [Triticum urartu]	0.96908	1	S	0.0121937	86.114	_DVALS(ph)PSHK_	DVALS(0.969)PS(0.031)HK	DVALS(14.96)PS(-14.96)HK	5	2	517.239	1.281	0	26368000	24463000	0	0	0	15075000	13509000	13748000	22854000	10622000	9968900
2291	gi|475621476;gi|474429676	1119;949	>gi|475621476|gb|EMT31493.1| Protein TIME FOR COFFEE [Aegilops tauschii];>gi|474429676|gb|EMS67923.1| hypothetical protein TRIUR3_32348 [Triticum urartu]	0.968023	1	T	1.06588e-24	173.18	_IGHSLT(ph)NLSTGGAGDLSR_	IGHS(0.032)LT(0.968)NLSTGGAGDLSR	IGHS(-14.81)LT(14.81)NLS(-62.07)T(-68.52)GGAGDLS(-102.73)R	6	2	918.436	-1.3563	0	52692000	58891000	0	0	13064000	21985000	0	23453000	0	23523000	0
1320	gi|475621476;gi|474429676	1117;947	>gi|475621476|gb|EMT31493.1| Protein TIME FOR COFFEE [Aegilops tauschii];>gi|474429676|gb|EMS67923.1| hypothetical protein TRIUR3_32348 [Triticum urartu]	0.797215	1	S	2.88655e-13	139.69	_IGHS(ph)LTNLSTGGAGDLSR_	IGHS(0.797)LT(0.203)NLSTGGAGDLSR	IGHS(5.95)LT(-5.95)NLS(-62.88)T(-69.71)GGAGDLS(-93.91)R	4	2	918.436	-0.72547	55501000	0	0	0	0	0	0	0	0	0	0	0
1318	gi|474429159;gi|475605949	738;737	>gi|474429159|gb|EMS67868.1| Putative uncharacterized protein C21orf32 [Triticum urartu];>gi|475605949|gb|EMT26239.1| hypothetical protein F775_05430 [Aegilops tauschii]	1	1	S	0.00109068	103.88	_VQS(ph)PGLAPTAPR_	VQS(1)PGLAPTAPR	VQS(77.71)PGLAPT(-77.71)APR	3	2	637.319	-1.4554	118070000	149840000	140920000	87389000	93640000	82731000	99277000	95618000	120680000	196600000	126420000	140110000
1319	gi|474429159;gi|475605949	750;749	>gi|474429159|gb|EMS67868.1| Putative uncharacterized protein C21orf32 [Triticum urartu];>gi|475605949|gb|EMT26239.1| hypothetical protein F775_05430 [Aegilops tauschii]	1	1	S	0.000146696	118.16	_VQS(ph)PGLAPTVPR_	VQS(1)PGLAPTVPR	VQS(79.82)PGLAPT(-79.82)VPR	3	2	651.334	0.24886	0	0	0	114530000	108220000	117540000	0	13059000	0	239720000	166960000	178070000
2290	gi|475589300;gi|474427664;gi|474427752	67;67;67	>gi|475589300|gb|EMT21111.1| Clathrin heavy chain 1 [Aegilops tauschii];>gi|474427664|gb|EMS67801.1| Clathrin heavy chain 1 [Triticum urartu];>gi|474427752|gb|EMS67808.1| Clathrin heavy chain 1 [Triticum urartu]	0.999994	1	T	2.02489e-19	171.68	_RPIT(ph)ADSALMNPNTR_	RPIT(1)ADSALMNPNTR	RPIT(52.3)ADS(-52.3)ALMNPNT(-123.73)R	4	2	868.911	-0.43597	91095000	98793000	85547000	18392000	38803000	23821000	23052000	66431000	57235000	0	0	0
1317	gi|475589300;gi|474427664;gi|474427752	70;70;70	>gi|475589300|gb|EMT21111.1| Clathrin heavy chain 1 [Aegilops tauschii];>gi|474427664|gb|EMS67801.1| Clathrin heavy chain 1 [Triticum urartu];>gi|474427752|gb|EMS67808.1| Clathrin heavy chain 1 [Triticum urartu]	0.694079	1	S	0.00452762	76.768	_RPITADS(ph)ALMNPNTR_	RPIT(0.306)ADS(0.694)ALMNPNTR	RPIT(-3.56)ADS(3.56)ALMNPNT(-70.86)R	7	3	579.61	-0.48267	0	0	0	0	0	0	24399000	0	0	0	0	0
1316	gi|474425830	107	>gi|474425830|gb|EMS67729.1| Serine/threonine-protein kinase CTR1 [Triticum urartu]	0.999993	1	S	0.00635619	84.188	_ALS(ph)LPSSPHR_	ALS(1)LPSSPHR	ALS(52.47)LPS(-52.47)S(-58.21)PHR	3	2	572.779	-0.21094	24700000	34462000	0	0	0	0	0	0	0	0	0	0
1315	gi|475557376;gi|474425225	551;526	>gi|475557376|gb|EMT12834.1| DNA ligase 1 [Aegilops tauschii];>gi|474425225|gb|EMS67689.1| DNA ligase 1 [Triticum urartu]	0.999995	1	S	2.02422e-13	157.2	_AADLSIS(ph)PVHR_	AADLSIS(1)PVHR	AADLS(-52.64)IS(52.64)PVHR	7	2	623.303	0.82752	127220000	127230000	105320000	0	0	0	55978000	59174000	63484000	0	0	0
1313	gi|474424964;gi|475553648	746;744	>gi|474424964|gb|EMS67669.1| hypothetical protein TRIUR3_15284 [Triticum urartu];>gi|475553648|gb|EMT12062.1| hypothetical protein F775_32660 [Aegilops tauschii]	1	1	S	0.0106348	95.538	_LRGS(ph)QEGLDKR_	LRGS(1)QEGLDKR	LRGS(74.85)QEGLDKR	4	2	669.83	-0.34175	567810000	552850000	650140000	0	0	0	97934000	88527000	91151000	139460000	18932000	34291000
1310	gi|474424961	75	>gi|474424961|gb|EMS67668.1| hypothetical protein TRIUR3_30524 [Triticum urartu]	1	1	S	0.00555941	108.43	_S(ph)AGILENR_	S(1)AGILENR	S(108.43)AGILENR	1	2	470.218	-0.27538	0	34948000	30241000	0	0	0	0	0	0	0	0	0
2288	gi|474424961	532	>gi|474424961|gb|EMS67668.1| hypothetical protein TRIUR3_30524 [Triticum urartu]	0.999999	1	T	0.0113693	94.409	_VAT(ph)MGFSR_	VAT(1)MGFSR	VAT(62.77)MGFS(-62.77)R	3	2	474.704	0.47269	49460000	57238000	57795000	0	0	0	26613000	27357000	24944000	68610000	18252000	29254000
1309	gi|474424961	511	>gi|474424961|gb|EMS67668.1| hypothetical protein TRIUR3_30524 [Triticum urartu]	0.895882	1	S	8.10138e-18	144.77	_ILPQAEPVSS(ph)SPTAASGNR_	ILPQAEPVS(0.015)S(0.896)S(0.081)PT(0.008)AASGNR	ILPQAEPVS(-17.72)S(10.44)S(-10.44)PT(-20.63)AAS(-36.37)GNR	10	2	981.47	-0.55592	0	179480000	98000000	32977000	35412000	26441000	35955000	46004000	37595000	50013000	21577000	47675000
1308	gi|474420438	81	>gi|474420438|gb|EMS67514.1| 5'-AMP-activated protein kinase subunit gamma [Triticum urartu]	1	1	S	0.000943479	109.16	_MDVDNDS(ph)FQR_	MDVDNDS(1)FQR	MDVDNDS(88.1)FQR	7	2	653.742	0.75056	31937000	45093000	37807000	0	0	0	0	0	0	0	0	0
2286	gi|474420438	64	>gi|474420438|gb|EMS67514.1| 5'-AMP-activated protein kinase subunit gamma [Triticum urartu]	0.999956	1	T	6.12752e-30	182.22	_EFDHINT(ph)VLSPTTPGSR_	EFDHINT(1)VLSPTTPGSR	EFDHINT(43.75)VLS(-43.75)PT(-58.21)T(-63.31)PGS(-72.6)R	7	3	650.97	-0.079777	54687000	402000000	442980000	0	0	98982000	186960000	222630000	48479000	0	0	41985000
1306	gi|474420438	67	>gi|474420438|gb|EMS67514.1| 5'-AMP-activated protein kinase subunit gamma [Triticum urartu]	0.999397	1	S	7.32077e-40	203.23	_EFDHINTVLS(ph)PTTPGSR_	EFDHINT(0.001)VLS(0.999)PTTPGSR	EFDHINT(-32.6)VLS(32.6)PT(-43.34)T(-51.5)PGS(-70.1)R	10	2	975.951	-0.12997	323320000	0	45122000	348850000	335900000	294670000	435730000	411650000	188130000	408230000	137600000	123940000
1307	gi|474420438	126	>gi|474420438|gb|EMS67514.1| 5'-AMP-activated protein kinase subunit gamma [Triticum urartu]	0.997787	1	S	1.17785e-13	164.53	_GS(ph)LSDGALQEGSPR_	GS(0.998)LS(0.002)DGALQEGSPR	GS(26.54)LS(-26.54)DGALQEGS(-120.42)PR	2	2	727.32	0.48482	0	56435000	0	0	0	0	45355000	40168000	42337000	0	0	0
2287	gi|474420438	69	>gi|474420438|gb|EMS67514.1| 5'-AMP-activated protein kinase subunit gamma [Triticum urartu]	0.673295	1	T	8.71593e-08	124.73	_EFDHINTVLSPT(ph)TPGSR_	EFDHINT(0.004)VLS(0.197)PT(0.673)T(0.124)PGS(0.002)R	EFDHINT(-22.54)VLS(-5.35)PT(5.35)T(-7.35)PGS(-24.66)R	12	3	650.97	-0.37584	0	0	0	0	0	0	0	0	375990000	0	0	0
1305	gi|474419502;gi|475611632	236;236	>gi|474419502|gb|EMS67454.1| Protein transport protein Sec24A [Triticum urartu];>gi|475611632|gb|EMT28162.1| Protein transport protein Sec24B [Aegilops tauschii]	0.813093	1	S	2.75658e-05	105.38	_ATTAS(ph)QVQDHALHHTR_	AT(0.019)T(0.168)AS(0.813)QVQDHALHHTR	AT(-16.23)T(-6.86)AS(6.86)QVQDHALHHT(-55.1)R	5	4	463.967	-0.034	53118000	65481000	65558000	0	0	0	0	0	0	18016000	17547000	0
1303	gi|475561859;gi|474419450	156;159	>gi|475561859|gb|EMT13858.1| hypothetical protein F775_05058 [Aegilops tauschii];>gi|474419450|gb|EMS67446.1| hypothetical protein TRIUR3_16878 [Triticum urartu]	1	1	S	0.00599744	106.42	_GLS(ph)PPWIR_	GLS(1)PPWIR	GLS(66.8)PPWIR	3	2	503.25	-0.70459	68823000	27715000	44329000	10373000	10414000	21330000	9424800	15839000	14445000	0	7852800	0
1304	gi|475561859;gi|474419450	163;166	>gi|475561859|gb|EMT13858.1| hypothetical protein F775_05058 [Aegilops tauschii];>gi|474419450|gb|EMS67446.1| hypothetical protein TRIUR3_16878 [Triticum urartu]	0.999762	1	S	0.00105868	111.07	_GLSPPWIRPS(ph)PPR_	GLSPPWIRPS(1)PPR	GLS(-36.24)PPWIRPS(36.24)PPR	10	3	513.933	0.13308	0	17498000	20695000	13670000	15567000	7160700	14612000	16837000	0	0	0	0
2285	gi|474419092;gi|475622886	407;378	>gi|474419092|gb|EMS67387.1| Cell division cycle and apoptosis regulator protein 1 [Triticum urartu];>gi|475622886|gb|EMT32012.1| Cell division cycle and apoptosis regulator protein 1 [Aegilops tauschii]	1	1	T	0.00651728	98.439	_REHT(ph)PPR_	REHT(1)PPR	REHT(98.05)PPR	4	2	486.724	-1.1441	16935000	24948000	35511000	25624000	82508000	133510000	48666000	115120000	11777000	124740000	20598000	13326000
1302	gi|474418274	288	>gi|474418274|gb|EMS67367.1| Upstream activation factor subunit spp27 [Triticum urartu]	1	1	S	1.71061e-26	185.71	_HIWPLDSDGPVS(ph)PK_	HIWPLDSDGPVS(1)PK	HIWPLDS(-68.31)DGPVS(68.31)PK	12	2	814.379	0.39138	486930000	447000000	541360000	86337000	85526000	71303000	210760000	272840000	240900000	22959000	0	12777000
1301	gi|474417943	195	>gi|474417943|gb|EMS67336.1| Activator of 90 kDa heat shock protein ATPase-like protein 1 [Triticum urartu]	1	1	S	1.12699e-15	154.84	_AAPAAGGAAVAPAPS(ph)VK_	AAPAAGGAAVAPAPS(1)VK	AAPAAGGAAVAPAPS(46.36)VK	15	3	495.92	-0.011648	6725100000	7178800000	7863400000	361770000	488760000	399050000	3117300000	3409300000	3574900000	1911200000	748130000	158210000
1300	gi|475608631;gi|474417892	175;141	>gi|475608631|gb|EMT27097.1| Calcium-dependent protein kinase 2 [Aegilops tauschii];>gi|474417892|gb|EMS67325.1| Calcium-dependent protein kinase 1 [Triticum urartu]	0.999898	1	S	3.47027e-05	127.57	_VSS(ph)AGLLVGSVLK_	VSS(1)AGLLVGSVLK	VS(-39.92)S(39.92)AGLLVGS(-76.74)VLK	3	2	655.36	0.22649	2376000000	2236700000	2328700000	502530000	0	5930000	1396800000	1709600000	1643500000	269610000	85317000	69180000
1299	gi|475608631;gi|474417892	174;140	>gi|475608631|gb|EMT27097.1| Calcium-dependent protein kinase 2 [Aegilops tauschii];>gi|474417892|gb|EMS67325.1| Calcium-dependent protein kinase 1 [Triticum urartu]	0.620841	1	S	1.55264e-05	129.12	_RVS(ph)SAGLLVGSVLK_	RVS(0.621)S(0.379)AGLLVGSVLK	RVS(2.14)S(-2.14)AGLLVGS(-61.9)VLK	3	2	733.411	0.60244	255400000	280170000	438130000	28916000	551320000	5930000	138340000	159920000	137100000	21898000	0	0
1297	gi|474417891	109	>gi|474417891|gb|EMS67324.1| hypothetical protein TRIUR3_03837 [Triticum urartu]	0.678815	1	S	7.33478e-10	76.162	_IDGIGGSTS(ph)HGMAIDHSPPADVPIR_	IDGIGGS(0.155)T(0.155)S(0.679)HGMAIDHS(0.012)PPADVPIR	IDGIGGS(-6.43)T(-6.43)S(6.43)HGMAIDHS(-17.47)PPADVPIR	9	3	860.735	0.41047	0	0	0	0	0	0	0	0	0	0	0	0
1296	gi|474417891	107	>gi|474417891|gb|EMS67324.1| hypothetical protein TRIUR3_03837 [Triticum urartu]	0.333097		S	7.33478e-10	76.162	_IDGIGGS(ph)TSHGMAIDHSPPADVPIR_	IDGIGGS(0.333)T(0.333)S(0.333)HGMAIDHS(0.001)PPADVPIR	IDGIGGS(0)T(0)S(0)HGMAIDHS(-26.72)PPADVPIR	7	3	860.735	-1.6459	0	0	0	0	0	0	0	0	0	0	0	0
2284	gi|474417891	108	>gi|474417891|gb|EMS67324.1| hypothetical protein TRIUR3_03837 [Triticum urartu]	0.333097		T	7.33478e-10	76.162	_IDGIGGS(ph)TSHGMAIDHSPPADVPIR_	IDGIGGS(0.333)T(0.333)S(0.333)HGMAIDHS(0.001)PPADVPIR	IDGIGGS(0)T(0)S(0)HGMAIDHS(-26.72)PPADVPIR	8	3	860.735	-1.6459	0	0	0	0	0	0	0	0	0	0	0	0
1295	gi|474417878	691	>gi|474417878|gb|EMS67321.1| CCR4-NOT transcription complex subunit 10 [Triticum urartu]	0.600624	1	S	0.000224957	73.036	_APVEKDSDGEDS(ph)VTPAMTK_	APVEKDS(0.384)DGEDS(0.601)VT(0.015)PAMTK	APVEKDS(-1.95)DGEDS(1.95)VT(-15.89)PAMT(-37.1)K	12	2	1028.94	-2.5948	0	0	0	0	0	0	0	0	0	0	0	0
1293	gi|474417641;gi|475577477;gi|474245043	394;330;316	>gi|474417641|gb|EMS67290.1| hypothetical protein TRIUR3_05553 [Triticum urartu];>gi|475577477|gb|EMT17816.1| hypothetical protein F775_28384 [Aegilops tauschii];>gi|474245043|gb|EMS59972.1| hypothetical protein TRIUR3_18435 [Triticum urartu]	1	1	S	0.0110116	79.492	_LPERPLS(ph)AGR_	LPERPLS(1)AGR	LPERPLS(79.49)AGR	7	3	392.536	0.4905	0	32246000	28975000	10296000	18600000	0	17032000	12901000	0	0	0	0
1292	gi|474417641;gi|475577477;gi|474245043	506;440;426	>gi|474417641|gb|EMS67290.1| hypothetical protein TRIUR3_05553 [Triticum urartu];>gi|475577477|gb|EMT17816.1| hypothetical protein F775_28384 [Aegilops tauschii];>gi|474245043|gb|EMS59972.1| hypothetical protein TRIUR3_18435 [Triticum urartu]	0.999994	1	S	0.00533318	84.718	_GAS(ph)LFPHSIR_	GAS(1)LFPHSIR	GAS(52.17)LFPHS(-52.17)IR	3	2	582.782	2.1823	20539000	0	0	0	0	0	0	0	0	0	0	0
1294	gi|474417641	309	>gi|474417641|gb|EMS67290.1| hypothetical protein TRIUR3_05553 [Triticum urartu]	0.983084	1	S	0.00142804	108.47	_PSS(ph)PGPRPR_	PS(0.017)S(0.983)PGPRPR	PS(-17.64)S(17.64)PGPRPR	3	2	515.745	-0.91529	0	254040000	60377000	6308500	41940000	42330000	50110000	47576000	17584000	13453000	35842000	37424000
1291	gi|474417614	84	>gi|474417614|gb|EMS67287.1| hypothetical protein TRIUR3_25325 [Triticum urartu]	0.999997	1	S	1.01185e-131	224.21	_APTPRPPPPASLQPDS(ph)PGVFFTNAAAAAPLGSAHR_	APTPRPPPPASLQPDS(1)PGVFFTNAAAAAPLGSAHR	APT(-86.84)PRPPPPAS(-55.94)LQPDS(55.94)PGVFFT(-104.63)NAAAAAPLGS(-171.84)AHR	16	3	1181.92	-1.3011	2276400000	2530800000	2708200000	0	0	0	0	294560000	254800000	0	0	0
2283	gi|474417614	90	>gi|474417614|gb|EMS67287.1| hypothetical protein TRIUR3_25325 [Triticum urartu]	0.498878		T	2.0956e-08	66.58	_APTPRPPPPASLQPDS(ph)PGVFFTNAAAAAPLGSAHR_	APTPRPPPPAS(0.002)LQPDS(0.499)PGVFFT(0.499)NAAAAAPLGSAHR	APT(-46.35)PRPPPPAS(-23.52)LQPDS(0)PGVFFT(0)NAAAAAPLGS(-44.62)AHR	22	6	591.465	-1.0741	0	0	0	0	0	0	0	0	0	0	0	0
1290	gi|474417504;gi|475549282	501;433	>gi|474417504|gb|EMS67282.1| Eukaryotic translation initiation factor 3 subunit D [Triticum urartu];>gi|475549282|gb|EMT11235.1| Eukaryotic translation initiation factor 3 subunit D [Aegilops tauschii]	1	1	S	0.00931251	98.044	_S(ph)HHHQGFR_	S(1)HHHQGFR	S(55.06)HHHQGFR	1	3	362.486	-0.30029	198920000	967790000	829140000	10644000	0	32709000	58592000	52281000	119120000	144740000	44479000	83211000
1289	gi|474417504;gi|474354028	429;62	>gi|474417504|gb|EMS67282.1| Eukaryotic translation initiation factor 3 subunit D [Triticum urartu];>gi|474354028|gb|EMS63118.1| hypothetical protein TRIUR3_21597 [Triticum urartu]	0.999994	1	S	0.0122161	92.939	_KSPLIS(ph)KDHER_	KSPLIS(1)KDHER	KS(-52)PLIS(52)KDHER	6	2	695.348	1.3544	6161900	12515000	8596000	0	0	0	11220000	2453300	2923500	16736000	11828000	0
1288	gi|474416384;gi|475581923	54;28	>gi|474416384|gb|EMS67230.1| putative AMP deaminase [Triticum urartu];>gi|475581923|gb|EMT18979.1| Putative AMP deaminase [Aegilops tauschii]	0.999994	1;2	S	0.00265791	102.52	_VGS(ph)LVRPTTPK_	VGS(1)LVRPTTPK	VGS(52.38)LVRPT(-52.38)T(-62.63)PK	3	2	617.831	0.078098	466600000	588900000	572960000	161250000	196440000	179860000	320970000	295750000	272030000	461760000	359370000	149880000
2282	gi|474416384;gi|475581923	60;34	>gi|474416384|gb|EMS67230.1| putative AMP deaminase [Triticum urartu];>gi|475581923|gb|EMT18979.1| Putative AMP deaminase [Aegilops tauschii]	0.999729	1;2	T	5.77378e-20	177.16	_VGSLVRPTT(ph)PK_	VGSLVRPTT(1)PK	VGS(-110.16)LVRPT(-35.67)T(35.67)PK	9	2	617.831	0.17343	1735900000	1901500000	2233900000	1980100000	2055300000	2011500000	1278500000	1795000000	1058100000	966760000	948780000	1111200000
1286	gi|474416384;gi|475581923	126;100	>gi|474416384|gb|EMS67230.1| putative AMP deaminase [Triticum urartu];>gi|475581923|gb|EMT18979.1| Putative AMP deaminase [Aegilops tauschii]	0.998071	1	S	9.7148e-82	214	_SHS(ph)ATGSLHGIQLNPVAADILR_	SHS(0.998)AT(0.002)GSLHGIQLNPVAADILR	S(-39.56)HS(27.4)AT(-27.4)GS(-54.15)LHGIQLNPVAADILR	3	2	1169.09	-1.344	530990000	33739000	905400000	44420000	0	79147000	173190000	182370000	227730000	117830000	72764000	92615000
1287	gi|474416384;gi|475581923	130;104	>gi|474416384|gb|EMS67230.1| putative AMP deaminase [Triticum urartu];>gi|475581923|gb|EMT18979.1| Putative AMP deaminase [Aegilops tauschii]	0.362099		S	7.15381e-08	98.019	_SHSAT(ph)GSLHGIQLNPVAADILR_	S(0.01)HS(0.266)AT(0.362)GS(0.362)LHGIQLNPVAADILR	S(-15.66)HS(-1.34)AT(0)GS(0)LHGIQLNPVAADILR	7	3	779.729	0.42901	0	0	0	0	0	0	0	0	0	0	0	0
2281	gi|474416384;gi|475581923	128;102	>gi|474416384|gb|EMS67230.1| putative AMP deaminase [Triticum urartu];>gi|475581923|gb|EMT18979.1| Putative AMP deaminase [Aegilops tauschii]	0.362099		T	7.15381e-08	98.019	_SHSAT(ph)GSLHGIQLNPVAADILR_	S(0.01)HS(0.266)AT(0.362)GS(0.362)LHGIQLNPVAADILR	S(-15.66)HS(-1.34)AT(0)GS(0)LHGIQLNPVAADILR	5	3	779.729	0.42901	0	0	0	0	0	0	0	0	0	0	0	0
1285	gi|475577454;gi|474416374	90;58	>gi|475577454|gb|EMT17810.1| Reticulon-like protein B8 [Aegilops tauschii];>gi|474416374|gb|EMS67226.1| Reticulon-like protein B8 [Triticum urartu]	1	1	S	0.000529166	111.35	_S(ph)LHGVLGGGK_	S(1)LHGVLGGGK	S(95.4)LHGVLGGGK	1	2	502.75	0.38254	2465200000	3001200000	2898000000	2855900000	2389700000	2653000000	6042900000	5561600000	5093000000	1196800000	1256300000	1143300000
1284	gi|474416270	267	>gi|474416270|gb|EMS67201.1| hypothetical protein TRIUR3_23959 [Triticum urartu]	0.532266	2	S	0.00390374	62.042	_YIS(ph)M(ox)LEY(ph)YAYHLQQR_	Y(0.443)IS(0.532)MLEY(0.341)Y(0.341)AY(0.341)HLQQR	Y(-0.83)IS(0.83)MLEY(0)Y(0)AY(0)HLQQR	3	2	1077.44	0.84944	0	29216000	49502000	897630000	560950000	700660000	14939000	18989000	24658000	1335400000	728370000	528040000
2473	gi|474416270	265	>gi|474416270|gb|EMS67201.1| hypothetical protein TRIUR3_23959 [Triticum urartu]	0.392958		Y	0.0570857	39.509	_Y(ph)IS(ph)M(ox)LEYYAYHLQQR_	Y(0.393)IS(0.428)MLEY(0.393)Y(0.393)AY(0.393)HLQQR	Y(0)IS(0.5)MLEY(0)Y(0)AY(0)HLQQR	1	2	1077.44	0.393	0	0	0	0	0	0	0	0	0	0	0	0
2474	gi|474416270	271	>gi|474416270|gb|EMS67201.1| hypothetical protein TRIUR3_23959 [Triticum urartu]	0.392958		Y	0.00390374	62.042	_Y(ph)IS(ph)M(ox)LEYYAYHLQQR_	Y(0.393)IS(0.428)MLEY(0.393)Y(0.393)AY(0.393)HLQQR	Y(0)IS(0.5)MLEY(0)Y(0)AY(0)HLQQR	7	2	1077.44	0.393	0	0	0	0	0	0	0	0	0	0	0	0
2475	gi|474416270	272	>gi|474416270|gb|EMS67201.1| hypothetical protein TRIUR3_23959 [Triticum urartu]	0.392958		Y	0.00390374	62.042	_Y(ph)IS(ph)M(ox)LEYYAYHLQQR_	Y(0.393)IS(0.428)MLEY(0.393)Y(0.393)AY(0.393)HLQQR	Y(0)IS(0.5)MLEY(0)Y(0)AY(0)HLQQR	8	2	1077.44	0.393	0	0	0	0	0	0	0	0	0	0	0	0
2476	gi|474416270	274	>gi|474416270|gb|EMS67201.1| hypothetical protein TRIUR3_23959 [Triticum urartu]	0.392958		Y	0.00390374	62.042	_Y(ph)IS(ph)M(ox)LEYYAYHLQQR_	Y(0.393)IS(0.428)MLEY(0.393)Y(0.393)AY(0.393)HLQQR	Y(0)IS(0.5)MLEY(0)Y(0)AY(0)HLQQR	10	2	1077.44	0.393	0	0	0	0	0	0	0	0	0	0	0	0
1283	gi|474416229;gi|475589958	626;1017	>gi|474416229|gb|EMS67191.1| Katanin p80 WD40 repeat-containing subunit B1-like protein 1 [Triticum urartu];>gi|475589958|gb|EMT21321.1| hypothetical protein F775_02319 [Aegilops tauschii]	0.999609	1	S	0.0152191	85.081	_EPS(ph)AGRVSPFR_	EPS(1)AGRVSPFR	EPS(34.07)AGRVS(-34.07)PFR	3	2	641.801	-1.1701	0	0	0	0	0	0	0	0	0	0	0	0
1282	gi|475609784;gi|474414727	476;368	>gi|475609784|gb|EMT27507.1| hypothetical protein F775_52260 [Aegilops tauschii];>gi|474414727|gb|EMS67142.1| hypothetical protein TRIUR3_06605 [Triticum urartu]	0.997573	1	S	0.000133549	143.03	_LPFSS(ph)IR_	LPFS(0.002)S(0.998)IR	LPFS(-26.14)S(26.14)IR	5	2	450.223	-0.25243	121250000	122910000	111770000	0	0	0	36257000	34739000	41251000	45484000	13354000	17118000
1281	gi|475618258;gi|474414683	316;288	>gi|475618258|gb|EMT30396.1| hypothetical protein F775_27931 [Aegilops tauschii];>gi|474414683|gb|EMS67132.1| hypothetical protein TRIUR3_26161 [Triticum urartu]	1	1	S	1.85265e-12	155.03	_NKS(ph)DMLDGEDVPLK_	NKS(1)DMLDGEDVPLK	NKS(148.97)DMLDGEDVPLK	3	2	820.865	1.0434	37403000	0	55935000	0	0	0	18990000	14299000	18889000	0	0	0
1280	gi|474414679;gi|475557349	240;111	>gi|474414679|gb|EMS67130.1| Splicing factor 3B subunit 4 [Triticum urartu];>gi|475557349|gb|EMT12828.1| Splicing factor 3B subunit 4 [Aegilops tauschii]	1	1	S	5.94481e-06	132.06	_LLAANNPGS(ph)QK_	LLAANNPGS(1)QK	LLAANNPGS(120.84)QK	9	2	596.79	1.1112	46331000	0	52858000	0	0	0	0	0	0	0	0	0
1279	gi|474414631;gi|475561739	335;296	>gi|474414631|gb|EMS67118.1| Double-strand-break repair protein rad21-like protein [Triticum urartu];>gi|475561739|gb|EMT13830.1| Double-strand-break repair protein rad21-like protein 1 [Aegilops tauschii]	1	1	S	9.41845e-20	173.72	_VHESPVLS(ph)PQRK_	VHESPVLS(1)PQRK	VHES(-64.05)PVLS(64.05)PQRK	8	3	486.248	-0.17596	899230000	946490000	708140000	246530000	244530000	254130000	313550000	330000000	343780000	441320000	288210000	286360000
1278	gi|475557577;gi|474414586	346;144	>gi|475557577|gb|EMT12871.1| hypothetical protein F775_12152 [Aegilops tauschii];>gi|474414586|gb|EMS67107.1| hypothetical protein TRIUR3_17384 [Triticum urartu]	0.527245	1	S	0.00226417	69.581	_GIDDPLLSGSTS(ph)DSGVLK_	GIDDPLLS(0.004)GS(0.064)T(0.202)S(0.527)DS(0.202)GVLK	GIDDPLLS(-21.01)GS(-9.13)T(-4.17)S(4.17)DS(-4.17)GVLK	12	2	920.932	1.3827	0	0	0	0	0	0	0	0	0	0	0	0
1277	gi|474413380	46	>gi|474413380|gb|EMS67028.1| hypothetical protein TRIUR3_13123 [Triticum urartu]	1	1	S	0.0119497	76.868	_VIVVDANPS(ph)K_	VIVVDANPS(1)K	VIVVDANPS(55.31)K	9	2	561.284	-0.19524	19565000	324650000	289010000	63570000	56309000	57290000	90701000	100530000	87911000	75520000	51574000	58372000
1276	gi|474413351	104	>gi|474413351|gb|EMS67020.1| DEAD-box ATP-dependent RNA helicase 37 [Triticum urartu]	1	1	S	0.020667	61.757	_WAAPPGAGS(ph)AGVGVVR_	WAAPPGAGS(1)AGVGVVR	WAAPPGAGS(61.76)AGVGVVR	9	2	766.374	0.52541	0	0	0	0	0	0	0	0	0	0	0	0
1275	gi|474413255	116	>gi|474413255|gb|EMS66993.1| 60S ribosomal protein L7-4 [Triticum urartu]	1	1	S	0.00180906	99.752	_VPVPES(ph)VNFK_	VPVPES(1)VNFK	VPVPES(88.19)VNFK	6	2	598.292	1.3125	63024000	53599000	51556000	13038000	11886000	15212000	0	15896000	0	0	0	0
1274	gi|474413159	177	>gi|474413159|gb|EMS66975.1| putative ADP-ribosylation factor GTPase-activating protein AGD8 [Triticum urartu]	0.999934	1	S	2.36934e-09	149.59	_NEPESETIRS(ph)PK_	NEPESETIRS(1)PK	NEPES(-73.39)ET(-41.83)IRS(41.83)PK	10	2	733.83	2.1106	106630000	411220000	369120000	154050000	169210000	162250000	134330000	222080000	193850000	216220000	0	37387000
1273	gi|474413159	184	>gi|474413159|gb|EMS66975.1| putative ADP-ribosylation factor GTPase-activating protein AGD8 [Triticum urartu]	0.999891	1	S	9.0044e-08	147.12	_APTHS(ph)FK_	APTHS(1)FK	APT(-39.64)HS(39.64)FK	5	2	434.192	0.71693	2294000000	2657200000	2601100000	1819200000	1790400000	1632700000	1651100000	1569700000	1573000000	1864900000	1326400000	1719500000
2280	gi|474413159	174	>gi|474413159|gb|EMS66975.1| putative ADP-ribosylation factor GTPase-activating protein AGD8 [Triticum urartu]	0.902631	1	T	0.0094233	82.483	_NEPESET(ph)IRSPK_	NEPES(0.006)ET(0.903)IRS(0.091)PK	NEPES(-21.58)ET(9.96)IRS(-9.96)PK	7	3	489.556	0.01586	0	0	0	0	42386000	0	30237000	0	0	51337000	27259000	0
2278	gi|474413159	207	>gi|474413159|gb|EMS66975.1| putative ADP-ribosylation factor GTPase-activating protein AGD8 [Triticum urartu]	0.438847		T	8.08094e-34	121.2	_LT(ph)TKPSESLYEQKPEEPAPALPSVAESTTAR_	LT(0.439)T(0.439)KPS(0.087)ES(0.035)LYEQKPEEPAPALPSVAESTTAR	LT(0)T(0)KPS(-7)ES(-11.01)LY(-41.9)EQKPEEPAPALPS(-114.66)VAES(-120.98)T(-120.98)T(-120.98)AR	2	3	1136.56	0.79319	0	0	0	0	0	0	0	0	0	0	0	0
2279	gi|474413159	208	>gi|474413159|gb|EMS66975.1| putative ADP-ribosylation factor GTPase-activating protein AGD8 [Triticum urartu]	0.438847		T	8.08094e-34	121.2	_LT(ph)TKPSESLYEQKPEEPAPALPSVAESTTAR_	LT(0.439)T(0.439)KPS(0.087)ES(0.035)LYEQKPEEPAPALPSVAESTTAR	LT(0)T(0)KPS(-7)ES(-11.01)LY(-41.9)EQKPEEPAPALPS(-114.66)VAES(-120.98)T(-120.98)T(-120.98)AR	3	3	1136.56	0.79319	0	0	0	0	0	0	0	0	0	0	0	0
2277	gi|474413152;gi|475583962	10;48	>gi|474413152|gb|EMS66972.1| ATP synthase subunit delta', mitochondrial [Triticum urartu];>gi|475583962|gb|EMT19627.1| ATP synthase subunit delta', mitochondrial [Aegilops tauschii]	0.999521	1	T	0.00724882	86.497	_PRPPT(ph)PASIPSK_	PRPPT(1)PASIPSK	PRPPT(33.2)PAS(-33.2)IPS(-69.97)K	5	3	443.231	0.32179	55333000	29955000	39373000	16962000	24318000	25208000	20193000	17158000	18121000	14972000	10922000	15932000
1272	gi|474413060;gi|475581539	272;300	>gi|474413060|gb|EMS66955.1| hypothetical protein TRIUR3_25422 [Triticum urartu];>gi|475581539|gb|EMT18856.1| hypothetical protein F775_21390 [Aegilops tauschii]	0.999962	1	S	0.000577023	114.24	_LS(ph)IHSVVMDK_	LS(1)IHSVVMDK	LS(44.21)IHS(-44.21)VVMDK	2	2	604.791	-0.16939	281300000	302140000	300830000	59831000	66161000	75828000	162200000	174310000	167470000	77987000	25895000	29797000
1271	gi|474413006;gi|475615346	396;353	>gi|474413006|gb|EMS66947.1| Glycerol-3-phosphate acyltransferase 3 [Triticum urartu];>gi|475615346|gb|EMT29411.1| Glycerol-3-phosphate acyltransferase 3 [Aegilops tauschii]	1	1	S	0.00112734	132.88	_MFAES(ph)VLR_	MFAES(1)VLR	MFAES(94.31)VLR	5	2	516.733	0.18043	49228000	26552000	51745000	0	0	0	14410000	17321000	0	0	0	0
1270	gi|474412942	105	>gi|474412942|gb|EMS66942.1| hypothetical protein TRIUR3_33017 [Triticum urartu]	1	1	S	0.0181415	90.15	_FFS(ph)FRGDR_	FFS(1)FRGDR	FFS(90.15)FRGDR	3	2	556.24	0.55944	40638000	40995000	61468000	13615000	16975000	24386000	38729000	46482000	41680000	0	0	0
2275	gi|474412069	6	>gi|474412069|gb|EMS66912.1| hypothetical protein TRIUR3_12926 [Triticum urartu]	1	1	T	0.0103585	98.582	_(ac)AAPAT(ph)PR_	AAPAT(1)PR	AAPAT(42.74)PR	5	2	403.184	0.45033	50574000	213590000	200730000	187670000	200250000	185720000	147410000	131340000	114420000	151620000	81226000	74994000
1269	gi|474412069	12	>gi|474412069|gb|EMS66912.1| hypothetical protein TRIUR3_12926 [Triticum urartu]	0.996104	1	S	0.00341983	121.83	_LLLS(ph)PTSK_	LLLS(0.996)PT(0.004)SK	LLLS(24.37)PT(-24.37)S(-35.87)K	4	2	469.752	0.39156	113640000	103540000	108570000	57386000	58560000	53386000	62500000	71417000	75076000	65271000	0	0
2276	gi|474412069	14	>gi|474412069|gb|EMS66912.1| hypothetical protein TRIUR3_12926 [Triticum urartu]	0.94839	1	T	0.00031955	140.07	_LLLSPT(ph)SK_	LLLSPT(0.948)S(0.052)K	LLLS(-39.6)PT(12.65)S(-12.65)K	6	2	469.752	0.55905	809330000	842030000	874200000	534080000	531340000	543900000	441700000	483290000	442020000	375250000	177380000	207970000
1268	gi|474411935	331	>gi|474411935|gb|EMS66886.1| Trihelix transcription factor GT-2 [Triticum urartu]	0.962045	1	S	4.33938e-47	202.33	_RTS(ph)EGGAAAGSGGEAGSGK_	RT(0.038)S(0.962)EGGAAAGSGGEAGSGK	RT(-14.04)S(14.04)EGGAAAGS(-105.43)GGEAGS(-153.74)GK	3	2	843.858	-0.26433	6354400	10676000	16408000	0	0	0	0	0	0	0	0	0
1267	gi|474411879	126	>gi|474411879|gb|EMS66883.1| Hsp70 nucleotide exchange factor fes1 [Triticum urartu]	0.990974	1	S	5.80198e-08	140.24	_ALGALSS(ph)LIR_	ALGALS(0.009)S(0.991)LIR	ALGALS(-20.41)S(20.41)LIR	7	2	540.794	-0.49535	0	11584000	11269000	10035000	10965000	11130000	6269500	0	5768400	6085500	0	0
[truncated: 1,404 more rows]

## Sheet: Table-S2
Table S2. The distribution of phosphosites in each protein
One site	Two sites	Three sites	Four sites	Five sites	Six sites	Seven sites	Eight sites	Nine sites	Ten sites	Eleven sites	Twelve sites	Fourteen sites	Fifteen sites	Twenty sites
[truncated: 845 more rows]

## Sheet: Table-S3A
Table S3A. The classification of the phosphoproteins based on localization probability (≥0.75) of all the identified proteins-Class I.
[truncated: 2,049 more rows]

[truncated: 14 more sheets: Table-S3B, Table-S3C, Table-S4A, Table-S4B, Table-S5, Table-S6, Table-S7, Table-S8, Table-S9, Table-S10, Table-S11, Table-S12, Table-S13, Sheet1]
